# Supplementary material for: CircIMMP2L promotes esophageal squamous cell carcinoma malignant progression via CtBP1 nuclear retention dependent epigenetic modification
Source: Clin Transl Med. 2021 Sep 26;11(9):e519. doi: 10.1002/ctm2.519 (PMC8473481; doi:10.1002/ctm2.519)
Supplement: Supplementary file 3 — Supporting Information [file CTM2-11-e519-s002.xlsx]

## Sheet: Table S4
Table S4 The circRNAs detected by micrarray in 3 paired human ESCC and compared ANT
	Raw Intensity						Normalized Intensity						Flags						Annotations
probeID	[T322835E](raw)	[T323075](raw)	[T324545](raw)	[N322835](raw)	[N323075](raw)	[N324545](raw)	[T322835E](normalized)	[T323075](normalized)	[T324545](normalized)	[N322835](normalized)	[N323075](normalized)	[N324545](normalized)	T322835E:flag_call	T323075:flag_call	T324545:flag_call	N322835:flag_call	N323075:flag_call	N324545:flag_call	circRNA	chrom	strand	txStart	txEnd	circRNA_type	best_transcript	GeneSymbol	Sequence
ASCRP3000001	27	28.5	22	28	22	20	4.72541	5.13196	4.6218	5.00792	4.65399	4.612	A	P	A	P	A	A	hsa_circRNA_082501	chr7	+	135258401	135333499	exonic	NM_015135	NUP205	AAAAAAACAACCAAAAAATGTTCAACAGCATGAGAAGGTTCAGAAAGCCAGTACAGAGGG
ASCRP3000002	423.5	212	185.5	266	268	177	8.52534	7.51796	8.13505	7.75755	8.34434	8.49523	P	P	P	P	P	P	hsa_circRNA_407247	chr9	+	131971147	131971515	sense overlapping	uc010myu.1	AK308944	AAAAAACGAAGAAAAAGAGACACCCAGCTCACCTCCAAGTTTGCCTGCAGGAGCCGGCTC
ASCRP3000003	353.5	293.5	158	266	260.5	107	8.25796	8.01438	7.90995	7.75235	8.30154	7.62131	P	P	P	P	P	P	hsa_circRNA_007418	chr1	+	22816372	22818026	exonic	NM_014870	ZBTB40	AAAAAACTAGAAATGTGTTCAGAAATTAAAGGTCCACAGAAGGAGGGCCTGTCCTCCCAA
ASCRP3000004	281	168	124.5	314	220	131	7.91494	7.2014	7.53319	7.98842	8.03806	7.98336	P	P	P	P	P	P	hsa_circRNA_407121	chr8	-	125597327	125603476	exonic	NM_014751	MTSS1	AAAAAAGAAGTCCTCGGATACGCTGAAACTGCAGAAGAAAGCAAAAAAAGGTGGGACCAG
ASCRP3000005	152.5	61	54	162.5	94	65	7.02555	6.0639	6.25442	7.0858	6.81355	6.82596	P	P	P	P	P	P	hsa_circRNA_407087	chr8	-	71495398	71508556	exonic	NM_014294	TRAM1	AAAAAAGGAACAGGAAAACTACATCTCAGACCCAACTATCTTATGGAGGGCTTATCCCCA
ASCRP3000006	61	103.5	31	80	55	35	5.70609	6.64078	5.36374	6.1933	5.9775	5.71908	P	P	P	P	P	P	hsa_circRNA_061985	chr21	-	46275124	46285362	exonic	NM_004339	PTTG1IP	AAAAAATATGCTTGTTCTCAGAACACAAACAAAACCTGTGAAGAGTGCCTGAAGAACGTC
ASCRP3000007	392	552.5	251	496	488	327	8.41906	8.83993	8.59923	8.62331	9.18007	9.48663	P	P	P	P	P	P	hsa_circRNA_404446	chr1	-	19670851	19684057	exonic	NM_004930	CAPZB	AAAAACAAAGGATATCGTCAATGGGCTGAGGTATTTTGAAGGTGGCGTCTCATCTGTCTA
ASCRP3000008	34.5	31	24	30	22.5	27	4.96237	5.23558	4.71018	5.04724	4.68859	5.23345	P	P	P	P	A	P	hsa_circRNA_043081	chr17	-	33255980	33269925	exonic	NM_006584	CCT6B	AAAAACAACTTCTTCACTCTTGGTTGATCCAAGGATTAGTTTTGGATCATGGTGCCCGTC
ASCRP3000009	51	54	38	61	46	35	5.46882	5.88152	5.63771	5.89505	5.80474	5.66324	P	P	P	P	P	P	hsa_circRNA_401039	chr12	-	110376184	110377052	exonic	NM_014776	GIT2	AAAAACATACAGGAGCTCTTAAGAGCAGCCCAAGAAAATAAACATGACAGGCATCCAGGC
ASCRP3000010	222	305	140.5	274.5	172	129.5	7.57077	8.05729	7.73063	7.81099	7.69568	7.96584	P	P	P	P	P	P	hsa_circRNA_400114	chr1	-	8421822	8482867	exonic	NM_012102	RERE	AAAAACGCAGAAACGCTTCGTTAAGGGACTCAGGCAGTACGGGAAGAACTTCTTCAGAAT
ASCRP3000011	66.5	25	31	31	35	30	5.78597	5.00043	5.40971	5.08551	5.38691	5.43772	P	P	P	P	P	P	hsa_circRNA_100501	chr1	+	240341220	240351562	exonic	NM_020066	FMN2	AAAAACGCTCAGATGCTGTCCAGAAGCAAGATCAACTTTATACCTGGGCTGCAGTTAGTC
ASCRP3000012	111	135	71	175	97	89	6.55899	6.93085	6.65755	7.19348	6.84665	7.34413	P	P	P	P	P	P	hsa_circRNA_000654	chr15	+	93480747	93482948	exonic	NM_001271	CHD2	AAAAACGTTAGAGAAAAATGGAAACAGGAACCCTCAGAAGATGAACAGGAACAAGGCACC
ASCRP3000013	125	75.5	78	206.5	275	115	6.71361	6.26905	6.82596	7.41183	8.38973	7.7688	P	P	P	P	P	P	hsa_circRNA_104195	chr6	+	136472297	136476896	exonic	NM_018945	PDE7B	AAAAACTAACCACCATCTTGCAAACCTATATCAGGAAACAGCCTGGTAACACTGTTGTGC
ASCRP3000014	211.5	208	151.5	297	233	177.5	7.50897	7.47941	7.84659	7.91145	8.13105	8.51705	P	P	P	P	P	P	hsa_circRNA_404754	chr10	-	61592282	61612460	exonic	NM_005436	CCDC6	AAAAACTGGAGAATGACACCATTTCTAAGCAACTTACATTAGAACAGCAAGCCAGGGCTG
ASCRP3000015	826	857	342	540.5	515	175	9.51199	9.41951	9.07699	8.75325	9.26166	8.47239	P	P	P	P	P	P	hsa_circRNA_103950	chr5	-	137278563	137278905	exonic	NM_016603	FAM13B	AAAAACTGGCTCTGGATCTCCGATTGTCAAGTTCTCGAGCAGCTTCTATGGATCTCCATC
ASCRP3000016	497	263.5	136	331	238	169	8.77564	7.83891	7.68306	8.05368	8.15036	8.40565	P	P	P	P	P	P	hsa_circRNA_007390	chr15	-	73854236	73866136	exonic	NM_012428	NPTN	AAAAACTTGCGCCAGAGAAACACAAATTAAGTACTGCTTACAATCCGCTCCTGACATCAC
ASCRP3000017	38	112	27	60.5	35	26	5.13196	6.72881	4.99541	5.88695	5.34808	4.96494	P	P	P	P	P	P	hsa_circRNA_008846	chr6	-	18256591	18258636	exonic	NM_003472	DEK	AAAAAGAAGGAAGAAATGTTGAAAAAAAAAGAGTCTCATCGTGGAAGGCAAGAGGGAAAA
ASCRP3000018	298.5	830	915	847	721	116	8.0063	9.38096	10.4941	9.38072	9.73331	7.7688	P	P	P	P	P	P	hsa_circRNA_000542	chr14	+	58785259	58796887	exonic	NM_002892	ARID4A	AAAAAGACAGAAGAAGAGGTGTGTTTGATGATGGTGATGAGCGAACATTGAGACGTACCT
ASCRP3000019	64	41.5	27	35	36.5	32	5.74919	5.55829	5.0665	5.26714	5.48859	5.54805	P	P	P	P	P	P	hsa_circRNA_404789	chr10	+	91478466	91486278	exonic	NM_016195	KIF20B	AAAAAGAGAGAAAATGGTTTCAACAGCATGTGCCTTTCCGGGAAAGTAAACTGACTCACT
ASCRP3000020	94.5	95	51.5	100	65	36	6.30699	6.52719	6.17789	6.46867	6.34594	5.81474	P	P	P	P	P	P	hsa_circRNA_007645	chr17	-	674564	689217	sense overlapping	NM_016080	GLOD4	AAAAAGATGAAGAAAAGCAAAGGGCTTTGCTGGGCTATGCTGATAACCAGAGAAGCTAAA
ASCRP3000021	239	212	162	337	196	115	7.69278	7.51796	7.94534	8.08486	7.87555	7.76088	P	P	P	P	P	P	hsa_circRNA_102997	chr20	-	16506736	16509085	exonic	NM_024704	KIF16B	AAAAAGCCCAGATTACGTTTCACAAGAAATGGGAAAAGGACTTGGAGGCCAAGTTCATTA
ASCRP3000022	148	208	70	131.5	78	45	6.97612	7.47941	6.67099	6.80891	6.54533	6.13005	P	P	P	P	P	P	hsa_circRNA_402543	chr20	+	25398740	25405963	exonic	NM_021067	GINS1	AAAAAGCCTATATATTGAAGTATGACCGCTTGCTTCGGATCAGAGCACTCAGATGGGAAT
ASCRP3000023	561	243.5	150.5	216.5	228	61	8.9581	7.71469	7.84659	7.47896	8.08943	6.72654	P	P	P	P	P	P	hsa_circRNA_404823	chr10	-	128973475	128975403	exonic	NM_001039762	FAM196A	AAAAAGGAGAGGCCCATCGGGAAGGAATTATTTTCCAGTACCACTCTCCATGGAATAAAA
ASCRP3000024	117	67	56	100	66	53	6.62463	6.12948	6.31708	6.47949	6.31708	6.43154	P	P	P	P	P	P	hsa_circRNA_103917	chr5	+	95072592	95119667	exonic	NM_014899	RHOBTB3	AAAAAGGCCAAGGACATATTTGACAGTGATTGGTACACTTCTCGAAATCTAATTGGGGGC
ASCRP3000025	3028	1596	1084	1592	1922	580	11.3855	10.3357	10.7367	10.3364	11.06	10.3513	P	P	P	P	P	P	hsa_circRNA_102887	chr2	-	200233327	200246543	exonic	NM_015265	SATB2	AAAAAGTACAAGAAGATTAAAGGAATAATCAAGCTGGGAAGGTGGAACCCTCTCCCCCTC
ASCRP3000026	135.5	195.5	114	107	117	91.5	6.83792	7.40475	7.40215	6.55388	7.11297	7.363	P	P	P	P	P	P	hsa_circRNA_405950	chr2	+	121036193	121038483	exonic	uc002tml.3	RALB	AAAAAGTAGAAGGTATTCTAGAGCTCTTCAGTGGGTCATCTGTGTGTCACAGCCTCAGAA
ASCRP3000027	53.5	39	34	42	34	46	5.57856	5.51161	5.36374	5.43587	5.26714	6.13005	P	P	P	P	P	P	hsa_circRNA_054947	chr2	+	64113474	64118696	exonic	NM_006759	UGP2	AAAAATAAAGCAGTGAAGCAATAGGCGGGACACTCACTCAATATGAAGGCAAACTGAGAC
ASCRP3000028	50	164.5	110.5	140	155.5	46	5.44878	7.19649	7.331	6.91367	7.53513	6.19221	P	P	P	P	P	P	hsa_circRNA_406825	chr6	+	109762831	109763131	intronic	ENST00000258052	SMPD2	AAAAATAGCTGATCAGAGCTGGAAGACAAGGGAGGGGAAGAAGGCTGGGTGTGAGAAGCC
ASCRP3000029	195	159	95	178.5	186	132	7.39764	7.13908	7.12938	7.2014	7.78724	7.98336	P	P	P	P	P	P	hsa_circRNA_031460	chr14	-	31582309	31602881	exonic	NM_015382	HECTD1	AAAAATATTACAGCAGATTGAGGTCAACTGCAACTTGGCCTCTTGATCCACCAAAGGATG
ASCRP3000030	108	57	57	68	52	53	6.51585	5.95442	6.37327	6.01516	6.00147	6.47949	P	P	P	P	P	P	hsa_circRNA_407023	chr7	+	148582342	148582577	intergenic			AAAAATCCTTTATCAAGATGAGCACTGTTCACTTGCCGCCTCTGCAAAGTCCACCGCCGC
ASCRP3000031	157.5	122	97.5	171	148	85	7.08461	6.82596	7.18166	7.15997	7.45586	7.25223	P	P	P	P	P	P	hsa_circRNA_406859	chr6	-	135639656	135644462	exonic	NM_017651	AHI1	AAAAATCTCCAGCTCCTCAAAAGGTAGTGGCTCTTTATGACTACACAGCGAATCGATCAG
ASCRP3000032	130	265	100	158	142.5	76.5	6.8039	7.83891	7.17225	7.059	7.41183	7.07395	P	P	P	P	P	P	hsa_circRNA_102776	chr2	-	86088303	86090608	exonic	NM_003896	ST3GAL5	AAAAATGCATTATGTGGACCCTGACCATGTAAAGCAATGCCAAGTGAGTACACCTATGTG
ASCRP3000033	711	682	299	1390.5	435	227	9.29515	9.11731	8.86817	10.1344	9.03008	8.88547	P	P	P	P	P	P	hsa_circRNA_100098	chr1	+	23356961	23385660	exonic	NM_015013	KDM1A	AAAAATGCCCACTTTATGAAGCCAACGGACAAGCTGTAGAGTACAGAGAGATGGATGAAA
ASCRP3000034	70	123	44	79	44.5	31	5.90311	6.82596	5.83944	6.1933	5.79033	5.46882	P	P	P	P	P	P	hsa_circRNA_406086	chr20	+	18122851	18123563	sense overlapping	NM_020536	CSRP2BP	AAAAATGGATACCAGCCAAGGCTTCGTGACGGAGTTATCAGAGACATTGAGAGGCAAATT
ASCRP3000035	55	37	31	39	36	33	5.59191	5.44878	5.36374	5.36957	5.38691	5.46882	P	P	P	P	P	P	hsa_circRNA_061825	chr21	-	43782390	43786644	exonic	NM_003225	TFF1	AAAAATTAAAAGAGATCGATATTAAATCCCTGACTCGGGGTCGCCTTTGGAGCAGAGAGG
ASCRP3000036	151	79	129	169	97.5	77.5	7.02863	6.33159	7.63387	7.14532	6.86362	7.09784	P	P	M	P	P	P	hsa_circRNA_104215	chr6	+	149663820	149691235	exonic	NM_015093	TAB2	AAAAATTCCCTGAAGTACCTGAAGTTGTTGTATCCAGGTGCATGTTACAGGCTCCAGACC
ASCRP3000037	89	87	49	123	60.5	54	6.1944	6.40578	6.02873	6.74085	6.17789	6.49645	P	P	P	P	P	P	hsa_circRNA_401118	chr13	+	20593686	20611049	exonic	NM_003453	ZMYM2	AAAAATTTCAGGATTGGTACTACAAGGTAGGTAGCCATCCAAGCTTCCTGAAGGAGGTTC
ASCRP3000038	476	1028	325.5	832	217.5	161	8.70873	9.66688	9.00253	9.35121	8.01841	8.34199	P	P	P	P	P	P	hsa_circRNA_092547	chr4	+	144464661	144465125	exonic	NM_003601	SMARCA5	AAAACAAAAGGGAGGCTTGTGGATCAGAATCTGAACAAAATTGGGAAAGATGAAATGCTT
ASCRP3000039	119	70	40	64.5	56	46.5	6.6631	6.1933	5.72894	5.96344	6.03363	6.27216	P	P	P	P	P	P	hsa_circRNA_101560	chr15	-	65759015	65772737	exonic	NM_017743	DPP8	AAAACAAAGGAATTTTGGGCCACCATTTTGGATTCAGCAGTGCTTGGTCCATCCTACTAG
ASCRP3000040	1477	1340	846	3232	1485.5	782	10.3412	10.0889	10.3833	11.3802	10.6965	10.8075	P	P	P	P	P	P	hsa_circRNA_102799	chr2	-	110321942	110350696	exonic	NM_144710	SEPT10	AAAACAAGCCAGTCAGCTCTTTCAGTCTCACATGGCAACGAAAACAACTTGTATGTCTTC
ASCRP3000041	210	340.5	128	182	136	72	7.50699	8.19508	7.58462	7.23344	7.34537	6.96718	P	P	P	P	P	P	hsa_circRNA_004103	chr11	+	102233626	102239279	exonic	NM_001166	BIRC2	AAAACAAGCTGAAGAAATGGCATCAGGTGTGAGTTCTTGATACGAATGAAAGGCCAAGAG
ASCRP3000042	97.5	265	66	259.5	58	39	6.38866	7.85873	6.47949	7.7204	6.07583	5.86373	P	P	P	P	P	P	hsa_circRNA_000566	chr14	+	97299803	97327072	exonic	NM_003384	VRK1	AAAACAATAACAAAGTGAAAATGCCTCGTGTAAAAGCAGCTCAAGCTGGAAGACAGAGCT
ASCRP3000043	34	22	26	25	23	26.5	4.99792	4.72238	4.99541	4.96751	4.79347	5.26714	P	A	P	A	A	P	hsa_circRNA_407110	chr8	-	101149792	101154396	exonic	NR_036491	FBXO43	AAAACAGATTCTGAGAAACAGAGATTTTGAAGATGTCGCAAAGGCACTCAGGTCAAGCTG
ASCRP3000044	448	1306	514.5	974.5	385.5	169	8.62351	10.0419	9.65996	9.60807	8.87099	8.41672	P	P	P	P	P	P	hsa_circRNA_006759	chr2	-	63711737	63798760	exonic	uc002sci.2	WDPCP	AAAACAGTCGGTGTGTGCTGAGCAAATGGAAGAACAAATATGTCTGTCAGAAAACCATGA
ASCRP3000045	67	62	46	148	45	32	5.82255	6.04763	5.93621	6.96846	5.77137	5.54805	P	P	P	P	P	P	hsa_circRNA_000052	chr1	+	36367548	36367938	exonic	NM_012199	AGO1	AAAACAGTGTCGAGAAGAGGTGCTCAAATGAAGAATGCCAGCTACAACTTAGATCCCTAC
ASCRP3000047	669	386	319	822	626	378	9.20405	8.35979	8.96725	9.33144	9.51418	9.73783	P	P	P	P	P	P	hsa_circRNA_004767	chr17	-	3969740	3976050	exonic	NM_015113	ZZEF1	AAAACATAGTTCAGAAGCTACTGAGGTGAACCCTGAGAGCCTGGAGTTAGGAAGTAACAT
ASCRP3000048	518	388	176	460	413	186	8.83687	8.36661	8.07464	8.51683	8.96501	8.58291	P	P	P	P	P	P	hsa_circRNA_101633	chr15	+	85657103	85664245	exonic	NM_002605	PDE8A	AAAACATGGAGAGGTAATCAATATTATCAATGCTGCCCAGGAAAGTAGTCCCATGCCTGT
ASCRP3000049	36.5	66	28	42	30	27.5	5.04966	6.08294	5.21631	5.45792	5.19896	5.26714	P	P	P	P	P	P	hsa_circRNA_101915	chr16	-	89849266	89849510	exonic	NM_000135	FANCA	AAAACATGGGACTCTACGAGGATTTGTCATCAGCTGGGGACATTACTGAGGTGCACATTC
ASCRP3000050	44.5	25.5	29.5	23	24	26	5.29803	4.97007	5.21631	4.79347	4.86397	5.16808	P	P	P	A	A	P	hsa_circRNA_405400	chr15	-	77657504	77696619	intronic	ENST00000567337	PEAK1	AAAACCAAAGGTATTCTGGAGAGGTGTATGAGAAGAAAACAGCAAAGCCAAGTTACACCA
ASCRP3000051	184	490	727	581	346	95.5	7.29369	8.67079	10.1642	8.84961	8.70969	7.46451	P	P	P	P	P	P	hsa_circRNA_102445	chr19	+	11015626	11019883	exonic	NM_199141	CARM1	AAAACCACACCGACTTCAAGGACAAGATGAAGATGTGTGTGTCTTTAAGTGCTCAGTGTC
ASCRP3000052	57	55	29	54.5	29	32	5.56677	5.90578	5.188	5.74172	5.09726	5.43772	P	P	P	P	P	P	hsa_circRNA_002518	chr4	-	24572276	24578301	exonic	NM_001358	DHX15	AAAACCATTCTTAAGAAGGATCGAGATCGAGACCGGGATCGTGAAGATCGGTCTAAAGAT
ASCRP3000053	142	72	60	93	72	77	6.94588	6.22472	6.37327	6.37906	6.40672	7.0611	P	P	P	P	P	P	hsa_circRNA_102323	chr18	-	20932159	20953727	exonic	NM_032933	TMEM241	AAAACCTTCTGGCCCCAGGGCAGTGTGCAGCCTGGATTTTCTTTGCTAAGTGCCCTCCTC
ASCRP3000054	97.5	150.5	58	131.5	107	46	6.35478	7.07097	6.34791	6.8003	7.00261	6.13005	P	P	P	P	P	P	hsa_circRNA_015839	chr1	+	200729966	200784772	exonic	NM_203459	CAMSAP2	AAAACTGAAAGAACATCACACAGTTGAAGCTCCAGGAGGTCAAAAGAAAATGTGCCAGAG
ASCRP3000055	110.5	81	48	69	74	55	6.54103	6.34791	6.00833	6.04703	6.47048	6.49645	P	P	P	P	P	P	hsa_circRNA_402980	chr3	+	141632493	141640905	exonic	NM_001679	ATP1B3	AAAACTGCATCATATACTTTAGAAGAACAGAAGAACCTCACAGTCTGTCCTGATGGAGCA
ASCRP3000056	404.5	251	260.5	167	199.5	158	8.46968	7.7618	8.67893	7.14532	7.88728	8.30509	P	P	P	P	P	P	hsa_circRNA_402979	chr3	+	141622461	141640905	exonic	NM_001679	ATP1B3	AAAACTGCATGTTTGATCTTGCTCTTCTACCTAGTTTTTTATGGGTTCCTGGCTGCACTC
ASCRP3000057	47	50	27	50.5	35.5	31	5.39836	5.79755	5.0665	5.74172	5.44878	5.49572	P	P	P	P	P	P	hsa_circRNA_068767	chr3	+	197677806	197682721	exonic	NM_000996	RPL35A	AAAACTTACTACCTTAAGCCTGCTGGGAACGGGACTTCTAAAAGGAACTATGTCTGGAAG
ASCRP3000058	149	1341.5	150	371	211.5	122.5	6.99509	10.0912	7.82802	8.23073	7.97224	7.88609	P	P	P	P	P	P	hsa_circRNA_007263	chr4	+	87614739	87622954	exonic	NM_006264	PTPN13	AAAAGAAACTTCAGGTTCTGAGGGAAGCCATGAATGTAGAAGACAGATCAGCTTTCCTGT
ASCRP3000059	125	199.5	90.5	166.5	109	65	6.74907	7.43146	7.04935	7.13196	7.0132	6.82596	P	P	P	P	P	P	hsa_circRNA_102820	chr2	+	128944256	128945188	exonic	NM_020120	UGGT1	AAAAGAACCAAGCCGAGAAGGATCTGCCCAATAACATGATTCATCAGGTGCCAATTAAAT
ASCRP3000060	33	26	22	21	28	23	4.88582	4.93643	4.79347	4.58889	5.09726	4.85846	P	P	A	A	P	A	hsa_circRNA_405348	chr15	-	55731669	55742565	exonic	NM_130810	DYX1C1	AAAAGAAGAAGAAAAGAACCCAGAATGGTTGAAGGATAAAGGAAAGGAGAAATTCAGAAA
ASCRP3000061	678.5	263	269	304	310	231.5	9.2204	7.83594	8.73267	7.94322	8.56249	8.92665	P	P	P	P	P	P	hsa_circRNA_016363	chr1	-	211836114	211843749	exonic	uc021pir.1	NEK2	AAAAGAATTCTTCAGTTTCCCTGTGCCTCCATTTACAGCTTTTAGCCAGAAAGAACTCGC
ASCRP3000062	274.5	425	165	465	233.5	234	7.87896	8.47937	7.97765	8.53531	8.12518	8.93388	P	P	P	P	P	P	hsa_circRNA_092482	chr2	-	85554223	85554349	sense overlapping	NM_006464	TGOLN2	AAAAGACGTCCCTAACAAGTCGGGTTCGGAGGCGCAGACCACAAAAGATGTCCCTAATAA
ASCRP3000063	126.5	508	121	177	151.5	87	6.73371	8.7339	7.46723	7.22007	7.48479	7.27388	P	P	P	P	P	P	hsa_circRNA_000572	chr14	-	104219336	104220581	exonic	NM_015316	PPP1R13B	AAAAGACTGTACCAAGAACTACAGGAACAGCGTTTACATTTTCTAAAGCAACAGGAGCGC
ASCRP3000064	60019.5	50255	51414	53392	70272	22032	15.6905	15.376	15.6905	15.458	15.8092	15.7892	P	M	M	M	P	P	hsa_circRNA_087119	chr9	+	68409997	68413434	exonic	uc004aew.1	AK308561	AAAAGAGAGGCCGCCGCCTCTCTCTCCCTCTGGTTCTATTTCTCCATCCCTCTCTCCTTT
ASCRP3000065	174	130	106	104	99	72	7.22784	6.88615	7.3064	6.53066	6.87117	6.94328	P	P	P	P	P	P	hsa_circRNA_068784	chr4	+	337570	338219	exonic	NM_003441	ZNF141	AAAAGAGCCCTACAATGTGAAGATACATAAGATCGTAGCCAGACCCCCAGGAACTCTTAA
ASCRP3000066	102.5	244	48.5	121.5	114	79	6.40104	7.71774	6.00833	6.71819	7.0993	7.12938	P	P	P	P	P	P	hsa_circRNA_088439	chr9	-	126212971	126641300	exonic	NM_020946	DENND1A	AAAAGAGGTGAAAAACCGCTTGAAGCAAAAGGCAGAATCCAGAGACCACATTTGAAGTAT
ASCRP3000067	119	150.5	50.5	81	61	53	6.6631	7.07929	6.14202	6.20964	6.14088	6.36357	P	P	P	P	P	P	hsa_circRNA_105045	chrX	+	154317537	154319114	exonic	NM_024332	BRCC3	AAAAGAGTTCAGAATGTTCGCACACAAGCCATGTACCAGATGATGGATCAAGGCTTTGTA
ASCRP3000068	81	141	107	163	105	52	6.0912	6.99509	7.31674	7.08815	6.97484	6.37954	P	P	P	P	P	P	hsa_circRNA_060539	chr20	-	43953928	43956055	exonic	NM_002999	SDC4	AAAAGATAATAAAACCTGGTACTTTCTAACTCTGATTGTGGGTGGCATCGTGGGCATCCT
ASCRP3000069	24409	10965	15601	8688	7927	2264	14.4463	13.477	13.9074	13.0416	12.6983	12.6079	P	P	P	P	P	P	hsa_circRNA_000829	chr18	-	12506475	12535600	exonic	NM_020148	SPIRE1	AAAAGATACACCTTGCGAAAAGTGATGTTGTGTGCTGCTCATCTCCCTACTGAATCAGAT
ASCRP3000070	72	48	46	42	44	46	5.94013	5.74919	6.02873	5.44878	5.70532	6.17123	P	P	P	P	P	P	hsa_circRNA_405678	chr18	-	36782074	36788753	sense overlapping	NR_024391	LINC00669	AAAAGATGGAGAAGATTATTTCTGCTGGCCTCCAGGAAGCAGGGGGTACAAGCAATTTTC
ASCRP3000071	274	575	195	347	235	115	7.87077	8.89341	8.21733	8.12675	8.11625	7.73628	P	P	P	P	P	P	hsa_circRNA_405869	chr2	+	44436353	44436466	intronic	ENST00000459690	PPM1B	AAAAGATTCAGAGTTGGATAAGCACTTGGAATCACGGGTTGAAGTCGAGATAACATGAGT
ASCRP3000072	25	25	26	33	44	22	4.69325	5.00043	4.99541	5.23345	5.70532	4.65717	P	P	P	P	P	A	hsa_circRNA_407150	chr9	-	5968018	5988545	exonic	NM_001017969	KIAA2026	AAAAGCAAAACACAAGAAGCACAAATCTGGCACTTGAGAGAAAAGACAACGATAGCAGTT
ASCRP3000073	474	172	211	248	244	111	8.70672	7.24538	8.32747	7.66501	8.19644	7.71431	P	P	P	P	P	P	hsa_circRNA_402810	chr3	-	31725125	31774903	exonic	NM_017784	OSBPL10	AAAAGCAAGTTCATGGGCATGTCCGTGGGGGTCTCTATGATAGGGGAAGAAAACATCCTG
ASCRP3000074	2495	2108	1381	2186	2030	1075.5	11.1166	10.7412	11.0372	10.7621	11.1401	11.2856	P	P	P	P	P	P	hsa_circRNA_068655	chr3	-	196129822	196134264	exonic	NM_015562	UBXN7	AAAAGCAGGAAATACTGGTGGAACCAGAACCATTATTTGGTGGTGCAAGTGAAAGTGTAG
ASCRP3000075	99	77	38	200	54	37	6.39343	6.29786	5.72894	7.36738	6.03363	5.76991	P	P	P	P	P	P	hsa_circRNA_400196	chr1	+	36358157	36360870	exonic	NM_012199	AGO1	AAAAGCATACCTACCTTCCCCTAGAGGGAAGTGGTGGAATACATGGTCCAGCATTTCAAG
ASCRP3000076	78	135	70	136.5	121.5	68.5	6.03608	6.94067	6.70442	6.86568	7.16668	6.91234	P	P	P	P	P	P	hsa_circRNA_006131	chr6	-	86328535	86329135	exonic	NM_006372	SYNCRIP	AAAAGCTCAGAGGCAAGCAGCAAAAAATCAAATGTAAAAGTGCTGTTTGTACGCAACCTT
ASCRP3000077	116.5	56.5	88	158.5	289	125	6.62138	5.98194	7.02863	7.059	8.45685	7.89992	P	P	P	P	P	P	hsa_circRNA_404245	chr9	+	114289547	114296633	exonic	NM_133464	ZNF483	AAAAGCTCCCGACTAGTTTCTGCAGGACTGTAAACTGGATTCCTGGAACCTTTGATATTC
ASCRP3000078	81	76	57	68	51	41	6.0912	6.29786	6.31708	6.01516	5.891	5.91644	P	P	P	P	P	P	hsa_circRNA_006116	chr7	-	98718265	98718826	exonic	ENST00000472627	SMURF1	AAAAGCTGCTGCTGAGTGGGGCTTCCAGAATTCAAGGTCTAAATTGACATATTTGGGAAG
ASCRP3000079	189.5	195	85	227.5	119.5	82.5	7.36543	7.41183	6.97675	7.53708	7.1521	7.17834	P	P	P	P	P	P	hsa_circRNA_406648	chr5	+	112870001	112874878	exonic	NM_022828	YTHDC2	AAAAGGAAAAACAGCAAGGGTTTCTCCAAAGACACTTCTGACATTTTGTACTAATGGGGT
ASCRP3000080	145	248	100.5	242	150.5	87	6.9374	7.74452	7.2257	7.63387	7.49371	7.28959	P	P	P	P	P	P	hsa_circRNA_001520	chr5	+	112321531	112339774	exonic	NM_152624	DCP2	AAAAGGAAAGCCGATTTATTTTGCATATTCCCAGCGAGGAAAGAGACAATGCAATCCGAG
ASCRP3000081	117	44.5	50	65	55	51	6.63596	5.66324	6.09237	5.95183	6.03363	6.36357	P	P	P	P	P	P	hsa_circRNA_103519	chr3	+	179045348	179046139	exonic	NM_016331	ZNF639	AAAAGGAAGACTCTACACCCTTCTCGTTATTCAGGCATTTTTTACTGTCTACAGAAACTT
ASCRP3000082	205	173	107	233	128	135	7.47896	7.25354	7.331	7.57582	7.26688	8.04156	P	P	P	P	P	P	hsa_circRNA_103384	chr3	-	51454240	51456330	exonic	NM_014703	VPRBP	AAAAGGAGACATTGCCCACATTCCGTCCTATTTCAGTGTTCCGGGAAGCCAATGAAGATG
ASCRP3000083	314	368.5	345	431	455	214	8.07479	8.2907	9.08984	8.42852	9.09102	8.79715	P	P	P	P	P	P	hsa_circRNA_102642	chr2	-	24046127	24046439	exonic	NM_017552	ATAD2B	AAAAGTGTTTCCTCATGCTGAAATTAGCCAGAGTGACAAAAAAGAAGGCTACTGTGGAGC
ASCRP3000084	486.5	204	175	200.5	200	130	8.74412	7.46496	8.06584	7.3785	7.89184	7.97606	P	P	P	P	P	P	hsa_circRNA_405561	chr17	+	29183972	29192818	exonic	NM_024857	ATAD5	AAAAGTTACATAGGGTGTTGTTTGTGGCATTTGAAACCACCCTCTTGTCCTCTCTTAACT
ASCRP3000085	44	30	26	28	31	36	5.3102	5.19896	4.96237	5.04724	5.2504	5.66324	P	P	P	P	P	P	hsa_circRNA_047834	chr18	+	57567659	57571538	exonic	uc002lid.2	PMAIP1	AAAAGTTGATACTGTGGCAGTAAACTATTAAAAGTTTTCACTGTTCGACCGGCGGGTACG
ASCRP3000086	216.5	66.5	78	94.5	74	112	7.53665	6.08884	6.82596	6.40483	6.4929	7.6854	P	P	P	P	P	P	hsa_circRNA_406838	chr6	+	125328677	125329118	intronic	ENST00000359704	RNF217	AAAAGTTGTAAAAATATGCTATAATAAAATTTATCCACTGCTCCTGGCTGACTTTGAGCA
ASCRP3000087	45	31	35	34.5	36	31	5.3102	5.31222	5.50986	5.1836	5.43031	5.49572	P	P	P	P	P	P	hsa_circRNA_405727	chr19	+	8539883	8540669	intronic	ENST00000325495	HNRNPM	AAAAGTTTCAGAAATCTGGCTTGGTAAAATGTTACTCAGAGCAGATTACCACCGTGCTCG
ASCRP3000088	68.5	45	34.5	57	44	36.5	5.85268	5.67583	5.58023	5.83594	5.70532	5.76991	P	P	P	P	P	P	hsa_circRNA_031775	chr14	-	50050289	50052767	exonic	NM_001032	RPS29	AAAATAAACATTTGAAAAAACCCTTCATCGTGTCTGTTCAAACCGGCACGGTCTGATCCG
ASCRP3000089	30	20	22	28	25	24	4.85846	4.5755	4.71018	5.00792	4.86397	4.92856	P	A	A	P	A	P	hsa_circRNA_017697	chr10	+	11893995	11914276	exonic	NM_153256	PROSER2	AAAATAAATTTAAGAGTTTTTTCTTAAGAGTGAGCTGTTGCCGCAGAATGGGCTGCTGGC
ASCRP3000090	52	40	39	72	50.5	38	5.47964	5.56761	5.68521	6.0627	5.9349	5.81474	P	P	P	P	P	P	hsa_circRNA_403034	chr3	-	182923663	182925611	exonic	NM_015078	MCF2L2	AAAATAATATCAAAGGACGATATTGGAAAACTAGGCAAGCTGTTGCTGCACGGCCCTTTC
ASCRP3000091	73	308.5	73	120.5	121.5	68.5	5.94013	8.06958	6.72578	6.71819	7.19211	6.91234	P	P	P	P	P	P	hsa_circRNA_004520	chr9	-	136790964	136804341	sense overlapping	NM_003371	VAV2	AAAATACCAAAGTTTTCTGTGTTTGAAGAACATACGCACCTTCCTGAAAGTCTGCCACGA
ASCRP3000092	303	385	204	650	264	143	8.0298	8.3549	8.29057	9.02739	8.32134	8.15824	P	P	P	P	P	P	hsa_circRNA_003986	chr1	+	36282482	36292436	exonic	NM_017629	AGO4	AAAATACCGAGTTTGTAATGTGACTAGACGGCCAGCCAGTCATCAAACGACCTCCGGCTA
ASCRP3000093	76	75	31	73.5	50	29.5	5.99771	6.24124	5.2837	6.08767	5.891	5.33623	P	P	P	P	P	P	hsa_circRNA_100137	chr1	-	31740717	31764853	exonic	NM_004814	SNRNP40	AAAATAGCAGCTGGCTCAGCCGACAGTACTGTGGAATGTCTATGGTGACTGTGATAACTA
ASCRP3000094	58.5	68	55	86	69.5	47	5.64893	6.17789	6.31708	6.2948	6.39867	6.20964	P	P	P	P	P	P	hsa_circRNA_101014	chr12	-	12332743	12340053	exonic	NM_002336	LRP6	AAAATATACTGGGGAGATGCCAAAACAGACAAGATTGAGGCAGGCAGTGGTTAAAGGTTC
ASCRP3000095	78	29	36	66	41.5	34	6.03608	5.15913	5.55999	5.98131	5.6569	5.60514	P	P	P	P	P	P	hsa_circRNA_102356	chr18	-	43568667	43573669	exonic	NM_024430	PSTPIP2	AAAATCAATGGCATTTGAGGCTCAAGAATGTGAACGAATAAACTTCTTCCGGAATGCATT
ASCRP3000096	138.5	159.5	55	223	50	47	6.86362	7.14928	6.28763	7.51774	5.891	6.2274	P	P	P	P	P	P	hsa_circRNA_011933	chr1	+	41466700	41467926	exonic	NM_001905	CTPS1	AAAATCCAAGCAATTGCCTGGGCTCGGAATCAGAAAAAGCCTTTTTTGGTACATAGATTC
ASCRP3000097	595	432	265	508	299	187	9.03146	8.50265	8.72056	8.65188	8.51201	8.58771	P	P	P	P	P	P	hsa_circRNA_403832	chr7	-	72178578	72209578	exonic	NM_001145440	TYW1B	AAAATCTCCAGCTTCCTGGTCACAAATGCACAATTTCCTGCGGAAATCAGTCGATGCTCC
ASCRP3000098	83	138.5	54.5	101	79	45	6.16342	6.9614	6.20964	6.47949	6.5298	6.04096	P	P	P	P	P	P	hsa_circRNA_000546	chr14	-	68234420	68236447	exonic	NM_015346	ZFYVE26	AAAATGAGCTGGTGCGGAGTGAATTTTACTATGAGCAGTTTAACAGGCGTCATCATTGTC
ASCRP3000099	158	257	130.5	219	237	248.5	7.07632	7.81633	7.61744	7.4997	8.15036	9.03925	P	P	P	P	P	P	hsa_circRNA_047135	chr18	+	20570899	20576425	exonic	NM_002894	RBBP8	AAAATGGATGTTACTGTAATAGATACAAAGGAAACTCAAGGTCCCATGAGCCCCCTTGGT
ASCRP3000100	30	21.5	20	19	20	26	4.88582	4.66667	4.71018	4.47826	4.49253	5.00293	P	A	A	A	A	P	hsa_circRNA_406973	chr7	+	89906386	89929373	exonic	NM_001039706	CFAP69	AAAATGGGAAGATCATTGGAATGTGGCTTTACCAAGGATTTGATACTGTTTGCCACCTTT
ASCRP3000101	456	503	275	373	446	290	8.64329	8.71961	8.76223	8.23473	9.06813	9.29917	P	P	P	P	P	P	hsa_circRNA_104979	chrX	+	10031484	10035530	exonic	NM_015691	WWC3	AAAATGTGTGAGGATGACAGCCGCTCGTACGCCAGCTGATAACAAAGCCATTGACCTTTG
ASCRP3000102	105	79	98	184	114	79	6.4477	6.29786	7.16668	7.26375	7.0993	7.12938	P	P	P	P	P	P	hsa_circRNA_006063	chr10	+	26789747	26792203	exonic	NM_019043	APBB1IP	AAAATTAAGCTGGCGCTGGAAAAACTGAAGGAGGCCAAGGTTAAGAAGAGTCCTTAAATG
ASCRP3000103	310	261.5	160	264	210	126	8.03897	7.83225	7.94143	7.75235	7.96552	7.92964	P	P	P	P	P	P	hsa_circRNA_104496	chr7	+	132990630	133002144	exonic	NM_021807	EXOC4	AAAATTCCTTGATACCTCTCACTATTCTACTGCTGGAAGCTCAAGTGGTGTCAGCAGTTG
ASCRP3000104	418	401.5	221	516	278	132.5	8.51267	8.40707	8.3951	8.68751	8.40731	8.00505	P	P	P	P	P	P	hsa_circRNA_101080	chr12	-	56742312	56743420	exonic	NM_005419	STAT2	AAAATTCTGGAGTTGGTACATGACCACCTGAAGGATCTCTGGAATGATGGACTCTGGTGG
ASCRP3000105	170	515	161.5	233	286	159	7.19156	8.74906	7.94143	7.5714	8.4462	8.32922	P	P	P	P	P	P	hsa_circRNA_008091	chr2	-	207003208	207007555	exonic	NM_005006	NDUFS1	AAAATTCTTCAAGACATTGCTTCGGGAAGCCATCCATTTAGCCAGTTGCAGAGTTTTCAA
ASCRP3000106	6393.5	4347	6643	4917	11809	1492	12.4936	11.8255	13.1664	12.0191	13.1415	11.8255	P	P	P	P	P	P	hsa_circRNA_026134	chr12	+	49658864	49667113	exonic	uc001rtt.1	TUBA1C	AAAATTGAAGTTTCCATTTACTACTTCTCCCCCGGACTCCTTGGTAGTCTGTTAGTGGGA
ASCRP3000107	420	543	119	243	154	94	8.51989	8.82251	7.47761	7.64673	7.53059	7.45586	P	P	P	P	P	P	hsa_circRNA_404086	chr8	-	103850971	103870378	exonic	NM_015878	AZIN1	AAAATTGCACGTAATCACCCAAATGCCAAGGCGAACTTTCTGACCAAGTATACAACTACC
ASCRP3000108	352	428	282	313	384	153	8.2456	8.492	8.79409	7.98558	8.86834	8.25166	P	P	P	P	P	P	hsa_circRNA_104750	chr9	+	20923658	20933102	exonic	NM_017794	FOCAD	AAAATTGCTGCTTTGACACTAGTCTTGAATACAAGGAGAGTCCGGTAGTGAAAGGCAATG
ASCRP3000109	1479.5	835	527	833	853	292.5	10.3467	9.39198	9.69872	9.35335	9.97451	9.29515	P	P	P	P	P	M	hsa_circRNA_102771	chr2	+	80772106	80783018	exonic	NM_004389	CTNNA2	AAAATTGCTTTCTGAAACAGGTTGCCAATTTGGCCTGTTCCATCTCCAACAATGAAGAAG
ASCRP3000110	91	48	66	59	57	73	6.28352	5.79755	6.58677	5.85268	6.11568	6.99068	P	P	P	P	P	P	hsa_circRNA_404987	chr12	-	29492783	29494151	sense overlapping	NM_016570	ERGIC2	AAACAAAATTCCAGGTTCCTTTTGAGGATGGCCACACAGACAACCACTTACCTCTTTTAG
ASCRP3000111	41	27	22	54	37	28	5.19896	5.00043	4.79347	5.75217	5.5429	5.30007	P	P	A	P	P	P	hsa_circRNA_104082	chr6	+	21979173	22020771	exonic	NR_015410	CASC15	AAACAAACAGACAGAAGAAGGAAGTGGCTAATGGTAAAATCTACTGGTGGAGTCACTCCA
ASCRP3000112	110	127.5	179	131.5	117	45	6.55899	6.87117	8.09046	6.82243	7.13566	6.20964	P	P	P	P	P	P	hsa_circRNA_004561	chr8	-	93929156	93941802	intronic	ENST00000517540	TRIQK	AAACAAATTGGCAGTATAAATTTAATGTGTTGTTTTCAAGTGTGTCATGTGTCCAGATGC
ASCRP3000113	400.5	293	161	566	274.5	178	8.45308	8.0063	7.94534	8.82145	8.38973	8.51245	P	P	P	P	P	P	hsa_circRNA_104876	chr9	-	114911523	114919893	exonic	NM_022486	SUSD1	AAACAACAACAAGACATTCATTCCCAACGATGGCACCTTTTGTACAGGTTTAGACGTCTG
ASCRP3000114	62	47	58.5	134	151	110	5.74919	5.70224	6.33308	6.8302	7.49771	7.65271	P	P	P	P	P	P	hsa_circRNA_103727	chr4	-	120460114	120488299	exonic	NM_001083	PDE5A	AAACAAGAGAGCTACAGTCGTTAGCGGTTGTTGGTGTAGCCCAGGCCATCAACAAGAAAT
ASCRP3000115	82	41	49.5	54	54.5	50	6.0912	5.60185	6.09237	5.7677	6.0164	6.2274	P	P	P	P	P	P	hsa_circRNA_000980	chr2	+	19538077	19538212	antisense	ENST00000449124	AC092594.1	AAACAAGCATCATCCTCTTCTGAAGAAAGACAAGCATGAGGTGCTCCAACATTTTTCAGG
ASCRP3000116	382	510	354	821	470	188.5	8.3746	8.73831	9.12773	9.3287	9.12974	8.60191	P	P	P	P	P	P	hsa_circRNA_102798	chr2	-	110321942	110323436	exonic	NM_144710	SEPT10	AAACAAGCCAGTCAGGGACAGTTGCCGTTTGCTGTTGTGGGAAGTATGGATGAGGTAAAA
ASCRP3000117	1515	917	684	727	1061	359.5	10.3927	9.51769	10.0633	9.17744	10.2815	9.65962	P	P	P	P	P	P	hsa_circRNA_407330	chrX	-	129799616	129813722	exonic	NM_006375	ENOX2	AAACAAGCTGAGATCTCCCACCTCCTGCAACCCGAGAAAGACCACCAGGATGCAAAACAG
ASCRP3000118	165	112	87	158	131	83	7.11326	6.70826	6.99509	7.06798	7.28959	7.21036	P	P	P	P	P	P	hsa_circRNA_103352	chr3	-	47476497	47484581	exonic	NM_012235	SCAP	AAACAAGGAGAGCCTACTGAGCAGCCTGAGTGGGTACCTGCACATGTTGTTCTTTGTCAG
ASCRP3000119	32	29	44	129.5	38	26.5	4.92856	5.19896	5.88152	6.78221	5.50633	5.13196	P	P	P	P	P	P	hsa_circRNA_091669	chrX	+	147733519	147744289	exonic	NM_002025	AFF2	AAACAAGTGAATCACTATGAACAAGACCGTAGTGCACTTAAAAAAAGGGAATGGGAGCGG
ASCRP3000120	119	147	56	82	68	45	6.63596	7.05056	6.33308	6.25547	6.34594	6.08884	P	P	P	P	P	P	hsa_circRNA_101466	chr15	-	28505922	28508315	exonic	NM_004667	HERC2	AAACACATAGTGGGAATTGCCTGTGGGCCTGCCCAGGGCAAGTGTGGTCTTGGGGAGATG
ASCRP3000121	579	506	308.5	924	634	400	9.00214	8.71961	8.90742	9.52999	9.52015	9.80692	P	P	P	P	P	P	hsa_circRNA_104385	chr7	+	65751497	65751696	exonic	NM_003596	TPST1	AAACACTCGAAGGAGTGGAGAGATCTACAGACCAAGTAATCAAGCCAGTCAATGTAGGAG
ASCRP3000122	1262.5	666	496.5	661	782	249	10.1172	9.09498	9.59998	9.04275	9.86338	9.03146	P	P	P	P	P	P	hsa_circRNA_404317	chrX	-	8553307	8565297	exonic	NM_000216	KAL1	AAACACTTCCGTTCTTCCAAAGCCTCTCTTCCCCAAGAAGAGCTACGAATGCTTGACCAG
ASCRP3000123	1052	505	360	718.5	660	278.5	9.82621	8.71961	9.14857	9.15821	9.5905	9.23138	P	P	P	P	P	P	hsa_circRNA_103433	chr3	-	114069120	114070725	exonic	NM_015642	ZBTB20	AAACAGAACTACGTCAAGCACATGTTCGTACACACAGGTGACATCAGTTGCAAGGGGATG
ASCRP3000124	154	96	69	112.5	99	52	7.0445	6.53066	6.63596	6.62625	6.87698	6.39629	P	P	P	P	P	P	hsa_circRNA_007074	chr1	-	54348615	54348949	exonic	ENST00000465897	YIPF1	AAACAGACCATTACTTTCCAATTTGGCAATGCAGCCACTTCTCTGACAGCAAACCCAGAT
ASCRP3000125	391	404	366	411	217	96	8.40943	8.41742	9.17744	8.36393	8.01144	7.44647	P	P	P	P	P	P	hsa_circRNA_066869	chr3	-	119176864	119182471	sense overlapping	NM_018266	TMEM39A	AAACAGTGTGGTGGTATCCTTACAATCATCCTGCTTCTTGTACATCACTGACGTCTGCTC
ASCRP3000126	341.5	321	150.5	366	219	111	8.20108	8.13019	7.85648	8.20462	8.03072	7.6854	P	P	P	P	P	P	hsa_circRNA_101140	chr12	+	110778463	110780253	exonic	NM_001681	ATP2A2	AAACAGTTCATCCGCTACCTCATCTCGTCCAACGTCGGGGAAGTTGTCTGACCAATCTGA
ASCRP3000127	52	44	31	155	37.5	38	5.49572	5.63125	5.40971	7.03475	5.46882	5.81474	P	P	P	P	P	P	hsa_circRNA_050999	chr19	-	39923846	39924401	exonic	NM_001020	RPS16	AAACAGTTTTTGAGGGATTTTAAAGTTTCAAGAACTGCTGGAGCCAGTTCTGCTTCTCGG
ASCRP3000128	50	29	29	34	34	33	5.44878	5.15913	5.188	5.19896	5.36957	5.57856	P	P	P	P	P	P	hsa_circRNA_020169	chr10	-	120927214	120936665	exonic	uc001lec.3	PRDX3	AAACATATTTTAAAACATTTGCATTTTACCACCAGTTGCCCGACATGTGAGTGCCATTCC
ASCRP3000129	229.5	226	157.5	224.5	173.5	128	7.62618	7.61314	7.89454	7.52581	7.70742	7.94615	P	P	P	P	P	P	hsa_circRNA_407303	chrX	+	77264598	77275895	exonic	NM_000052	ATP7A	AAACATCAAAGGTGAGGGGAATGACGTGTGCCTCCTGCGTACATAAAATAGAGTCTAGTC
ASCRP3000130	289	162	183	380	424	210	7.95409	7.16109	8.13076	8.26449	9.00104	8.75807	P	P	P	P	P	P	hsa_circRNA_101293	chr13	+	100953713	101101559	exonic	NM_000282	PCCA	AAACATGAGCATTCAGTTTCTTGGTACAGTGGTTGAGCATCCTGTCACAGAATGCATTAC
ASCRP3000131	72	91	43	55	41	43	5.92306	6.47589	5.83944	5.79683	5.63771	6.04096	P	P	P	P	P	P	hsa_circRNA_100555	chr10	-	13364834	13387028	exonic	NM_012247	SEPHS1	AAACATGTTCGGCCTCATGCACGGGACCTGCCCGGAGACTTCAGGTGGATCCATAAAGAA
ASCRP3000132	57	33	41.5	46	38	46	5.66324	5.27441	5.80617	5.56169	5.50633	6.2274	P	P	P	P	P	P	hsa_circRNA_062996	chr22	-	33260901	33265112	exonic	NM_003490	SYN3	AAACATTTTTCCCCAACCATAAGCCAATGCAGATCCTTCAAGCCAGACTTCATCCTGGTC
ASCRP3000133	491	262	215	353	276.5	145	8.75751	7.83594	8.36381	8.15036	8.39641	8.18396	P	P	P	P	P	P	hsa_circRNA_003063	chr18	+	8076452	8114825	exonic	NM_002845	PTPRM	AAACCAAAATAGACTGTGTCCAAGTGGCCACAAAAGTCCCAGGTGCTGTTCCCACTGAAT
ASCRP3000134	82	59	52	88	62	48.5	6.14881	6.01268	6.22472	6.3004	6.20964	6.30699	P	P	P	P	P	P	hsa_circRNA_075881	chr6	+	25605039	25606501	exonic	NM_017640	LRRC16A	AAACCAAGAACCGCCTCACGGCCTGAAGCTTGGGAATGATGCCGTATCCCAGGATTCTTC
ASCRP3000135	155	178.5	114	163	130	132.5	7.03536	7.28498	7.40876	7.09344	7.28959	7.99063	P	P	P	P	P	P	hsa_circRNA_013959	chr1	-	147131761	147131890	exonic	NM_016361	ACP6	AAACCATATTCTCCTTACGACTCTCAATACCATGAGACCACCCTGAAGGTAGAGTGGAAC
ASCRP3000136	167.5	450.5	99	206.5	137	89	7.15632	8.57	7.20928	7.41183	7.33795	7.32851	P	P	P	P	P	P	hsa_circRNA_405639	chr17	+	78593426	78617610	sense overlapping	NM_020761	RPTOR	AAACCATCGGTGCAAATTTACAGAAGCAGTACGAGAACTGGCAGCCAAGGCTCATTTGGT
ASCRP3000137	69	81	48	65	33	33	5.88152	6.34791	5.99079	5.95183	5.34808	5.60514	P	P	P	P	P	P	hsa_circRNA_026023	chr12	-	48457492	48495299	exonic	NR_051991	SENP1	AAACCATCTGAATTGGCTCAATGATGAGGACTTTGTATCTTTGCTAAAGTCAGTGATGTG
ASCRP3000138	70	76.5	30.5	69	43	35	5.87197	6.29275	5.33623	6.0627	5.67112	5.71908	P	P	P	P	P	P	hsa_circRNA_000078	chr1	+	62907865	62911100	exonic	NM_003368	USP1	AAACCCATAAACAAAGGTATTATATTTTTGTCCCGGTTTTAAATCTGGAGTAAAGCACTT
ASCRP3000139	15362	13181	5982	8809	11352	1996	13.7733	13.7733	13.025	13.0723	13.0723	12.3933	P	P	P	P	P	P	hsa_circRNA_000968	chr19	+	58774155	58774397	intronic	ENST00000595981	ZNF544	AAACCCTATGAATGTGACCATTGCGAGAAAGCCTTTAGCCAACGGTCTCCCCTCATCATG
ASCRP3000140	1308	726	363	2500.5	315	254	10.1648	9.19847	9.16786	11.0084	8.58708	9.06851	P	P	P	P	P	P	hsa_circRNA_404701	chr1	-	247319707	247323115	sense overlapping	NM_003431	ZNF124	AAACCCTATGACTATAAGCAATAAGAACTCGGTTGCCTTTGAGGATGTGGCTGTGAACTT
ASCRP3000141	108	96	53	196	56	48	6.50177	6.53542	6.22472	7.32402	6.0639	6.20964	P	P	P	P	P	P	hsa_circRNA_005287	chr16	+	21326631	21328447	sense overlapping	NR_026675	CRYM-AS1	AAACCCTCAAATGAAAGTATTTCCATGGGGATTGGGAAAGCTACTGGCAAGATTTACCTG
ASCRP3000142	2034	1886	906.5	1563	928	577	10.8244	10.5694	10.4709	10.3052	10.0946	10.3324	P	P	P	P	P	P	hsa_circRNA_018168	chr10	-	34558584	34573173	exonic	NM_019619	PARD3	AAACCCTCACCTGTAGACAGGTTTGGCAAACATCGAAAAGATGACAAGATTGAGAAAACG
ASCRP3000143	63	69	45.5	58	52	39	5.80545	6.17789	6.00833	5.83594	5.90979	5.95829	M	P	P	P	P	P	hsa_circRNA_103167	chr22	+	21965145	21965332	exonic	NM_003347	UBE2L3	AAACCGACCAAGGACAACCCTCCATATGATAAGGGAGCCTTCAGAATCGAAATCAACTTT
ASCRP3000144	163	162.5	105	138.5	100	78	7.11326	7.15716	7.27828	6.88276	6.93348	7.12938	P	P	P	P	P	P	hsa_circRNA_400993	chr12	-	72013094	72014095	exonic	NM_144982	ZFC3H1	AAACCGGGGTTTGAGAAGTATAATAACTTGGATCTGTTTCGATGCAGTGAAAGCTTGCAC
ASCRP3000145	665	2614.5	474.5	1340	327.5	113	9.19499	11.0548	9.54429	10.0819	8.63404	7.71431	P	P	P	P	P	P	hsa_circRNA_104659	chr8	-	99718694	99761618	exonic	NM_006281	STK3	AAACCTCCTTATGCTGATATACATCCAATGAGGCCCATATGTTGTAAAGTACTATGGCAG
ASCRP3000146	36	41.5	26	36.5	28	29	5.03262	5.6109	4.99541	5.31222	5.09726	5.36957	P	P	P	P	P	P	hsa_circRNA_406619	chr5	+	68487621	68492936	exonic	NM_022909	CENPH	AAACCTGGAGAAAATTAGCAGACAGTCTAGGCTGAGAGCACAGACAAAACAACAACTCTT
ASCRP3000147	130	62	60.5	92	91	58	6.79093	6.0639	6.40483	6.36649	6.77015	6.63596	P	P	P	P	P	P	hsa_circRNA_102878	chr2	+	196544755	196548630	exonic	NM_020342	SLC39A10	AAACCTGGTTCCTGAAGATGAGGCAAATATAGGGGCATCAGGAAAAATAGAAATGAAGGT
ASCRP3000148	262.5	51	158	133	129.5	141	7.80813	5.85268	7.89975	6.81568	7.28446	8.12288	P	P	P	P	P	P	hsa_circRNA_104348	chr7	-	37250990	37382367	exonic	NM_014800	ELMO1	AAACGCAAGTCCATGTACACGCGAGATTATAAGAAGCTTGGGTTCATTGTATAGACACGT
ASCRP3000149	1061.5	286	175.5	481.5	195	142.5	9.84097	7.9644	8.05171	8.57998	7.85873	8.15824	P	P	P	P	P	P	hsa_circRNA_101996	chr17	+	20107645	20109225	exonic	NM_152904	SPECC1	AAACGGTGAAATTAAACATGTTTCCAGTCTGCTGGCCAAGGGGCCTTTACAACAACTAAA
ASCRP3000150	589	499	227	707	332	284	9.01962	8.70172	8.43026	9.14064	8.65785	9.26817	P	P	P	P	P	P	hsa_circRNA_102473	chr19	+	17267718	17270294	exonic	NM_004145	MYO9B	AAACGGTGACCGTCAACGACAAGCTTATCCTTCCCTACAGCCTCAGCGAGGATTTTTGCC
ASCRP3000151	191	174.5	148	320	197.5	144	7.36105	7.25748	7.81633	8.01748	7.88134	8.16983	P	P	P	P	P	P	hsa_circRNA_100117	chr1	-	28362054	28384605	exonic	NM_001990	EYA3	AAACGTATGGACTACCTCCTTTTGATTGTGAAAACTGCTGAGAGAGACTTGCAATCCAGT
ASCRP3000152	241	360	119	352	195	63	7.68735	8.25665	7.46723	8.15036	7.85873	6.77125	P	M	P	P	P	P	hsa_circRNA_011153	chr1	+	28887144	28887910	exonic	NM_017846	TRNAU1AP	AAACGTTTTAAACTGAACTATGCCACTTACGGGAAACAACCAGATAACAGGATCCCAGCT
ASCRP3000153	177	236	175	418	179	134	7.25433	7.67837	8.07464	8.39629	7.73853	8.02612	P	P	P	P	P	P	hsa_circRNA_100865	chr11	+	68334481	68343511	exonic	NM_001164160	PPP6R3	AAACTAACAAGAGGAACACGGTAGATCTAAAAAGTGTGATGAAGACCACATGGGGTGTGC
ASCRP3000154	93	139	37.5	68	55	28	6.28352	6.94978	5.58023	6.02873	5.9349	5.16808	M	P	P	P	M	P	hsa_circRNA_103745	chr4	-	143324090	143326477	exonic	NM_003866	INPP4B	AAACTAACAGTCTATGATGTCAAGGATAAGTCTCATGACACCCATGCAAGGATCTCGTGG
ASCRP3000155	114	65	73	181	240	101	6.60911	6.1122	6.74608	7.22731	8.16551	7.54825	P	P	P	P	P	P	hsa_circRNA_104194	chr6	+	136468488	136476896	exonic	NM_018945	PDE7B	AAACTAACCACCATCTTGCAAACCTATATCAGGTACAACATACTCAGGGGAGATTGGCAC
ASCRP3000156	394	310	107	533	194	87	8.43107	8.06958	7.29241	8.72739	7.85873	7.28959	P	P	P	P	P	P	hsa_circRNA_101224	chr13	-	20304378	20356931	exonic	NM_001042414	PSPC1	AAACTACATGGAAAATGCCTGTATCCGGTGTCCGAGGCGAACTCAGTAAGATGATGTTAA
ASCRP3000157	30	30	21	36.5	26	24	4.85846	5.19896	4.51372	5.2504	4.86397	4.85846	P	P	A	P	A	P	hsa_circRNA_090099	chrX	+	23803636	23804327	exonic	uc004dau.3	SAT1	AAACTACTCTTTGATTTAAGCTTTGGCATAGGATCAGAAATTCTGAAGAATCTAAGCCAG
ASCRP3000158	582	337	321	637	306	148	9.00908	8.18492	8.97524	8.99399	8.53661	8.17691	P	P	P	P	P	P	hsa_circRNA_100885	chr11	-	73418464	73429935	exonic	NM_002869	RAB6A	AAACTAGTGCAAAAGCTGGATACAATGTAAAGCAGATCAGGCTTCAGCTGTGGGATACTG
ASCRP3000159	30	88.5	30	47.5	42	26	4.85846	6.43849	5.30616	5.59854	5.67112	5.13196	P	P	P	P	P	P	hsa_circRNA_088498	chr9	-	127115743	127174771	exonic	NM_002799	PSMB7	AAACTCAACTCAATAAAAAACAAAAACCAAATTGGGCAGCTGATTGTTGTGGTGCTGGGA
ASCRP3000160	36	27	24	48	21	28	5.10194	5.10194	4.86397	5.63448	4.61528	5.23345	P	P	P	P	A	P	hsa_circRNA_404608	chr1	+	171956795	171958288	exonic	NM_015569	DNM3	AAACTCAGATGCGCTGAAGCTAGCTAAAGAAGTTGATCCTCAAGAATATGCCGAGTTTCT
ASCRP3000161	150	135	59.5	128.5	128	79	6.98627	6.93085	6.39153	6.78221	7.24115	7.10717	P	P	P	P	P	P	hsa_circRNA_087659	chr9	+	100109595	100112837	exonic	NM_020893	CCDC180	AAACTCCGCTACTCAAATATTGAGTTCATCAAACACTGCAGACTTCGAGCTGGCTTCTTC
ASCRP3000162	184	104	120	95	103.5	91	7.32826	6.63515	7.50213	6.41989	6.95172	7.38211	P	P	P	P	P	P	hsa_circRNA_400732	chr11	+	32987845	32995095	exonic	NM_001076786	QSER1	AAACTCTAAGGACTTCTAAAACAACCACCAAATCTGCACAAAATTTGAACCTCCCGCTCC
ASCRP3000163	725	308	118	591	170	71.5	9.31888	8.06958	7.46224	8.87612	7.66935	6.95754	P	P	P	P	P	P	hsa_circRNA_103432	chr3	-	113207791	113225452	exonic	NM_144718	SPICE1	AAACTCTCAGTCTAACACGAATACAGACAGATGTCATTTGTCAGAGTGAACCGCTGTGGT
ASCRP3000164	218	181	91	145	117	66	7.56316	7.32151	7.05599	6.92361	7.11817	6.85326	P	P	P	P	P	P	hsa_circRNA_403821	chr7	+	65220766	65221561	exonic	NR_003110	CCT6P1	AAACTGATACAAGGGCCTTCATCCCAGAATAATCACTGAAGGATTTGAAGCTGTGAAGGA
ASCRP3000165	39	68	45	59	48	29	5.13196	6.1122	5.91777	5.85268	5.83454	5.23345	P	P	P	P	P	P	hsa_circRNA_401846	chr17	-	58257905	58263012	exonic	NM_032582	USP32	AAACTGCAAGTGGTACTGTTACAATGACAGCAGCTGTAAGGTTGTAGATGAGCATGAGAG
ASCRP3000166	49.5	62	40	48	49	45	5.43587	6.0639	5.63771	5.64893	5.86236	6.17123	P	P	P	P	P	P	hsa_circRNA_102078	chr17	-	40858024	40860101	exonic	NM_001991	EZH1	AAACTGCAGCATCCAGCGTGGACTTAAGAAGATAACTCTTCCACACAAGTGTACAACTAC
ASCRP3000167	220	274	112	250.5	106	74.5	7.57077	7.89858	7.3881	7.6772	6.98879	7.02555	P	P	P	P	P	P	hsa_circRNA_103556	chr3	-	195800800	195802231	exonic	NM_003234	TFRC	AAACTGGACAGCACAGACTTCACCGGCACCATCAATTTGGTGGAGAACCATTGTCATATA
ASCRP3000168	68	64	54.5	87	55.5	39	5.84154	6.09589	6.24071	6.3004	6.07583	5.81474	P	P	P	P	P	P	hsa_circRNA_102324	chr18	-	21001330	21010641	exonic	NM_032933	TMEM241	AAACTGGGCTGGGTAGAGATCAACAGCAGTTCAAGTATGTGCTGTCTGTCTTGAAATTTA
ASCRP3000169	57	33	36	41	43	36	5.62477	5.31222	5.55999	5.44878	5.63771	5.73873	P	P	P	P	P	P	hsa_circRNA_001196	chr8	+	17796781	17799020	intronic	ENST00000518930	PCM1	AAACTTAAAAGACTAAATATACTGCTGCTTGGAGGGGGATGGGGATTGGAAGGAAAGTGA
ASCRP3000170	54	43	31.5	35	32.5	32.5	5.56677	5.65531	5.33623	5.26714	5.23132	5.57856	P	P	P	P	P	P	hsa_circRNA_021003	chr11	+	6502986	6505911	exonic	NM_012192	TIMM10B	AAACTTCCATTGTGAATTACTGCGTGACTTCCTGTTGGTCTACAATCGGATGACAGAACT
ASCRP3000171	45	118	42	80	47	31	5.3102	6.76758	5.83944	6.20964	5.819	5.54805	P	P	P	P	P	P	hsa_circRNA_001747	chr10	+	74468040	74475660	exonic	uc009xqp.1	MCU	AAACTTGAACATTCGCAGGGAGTGGAGGAAGAGGTGAAGATGTGGAAAGCCCAGAGAGTT
ASCRP3000172	99	91	52	169	76	34	6.39343	6.47589	6.16118	7.11789	6.4929	5.51863	P	P	P	P	P	P	hsa_circRNA_103314	chr3	+	32745359	32750312	exonic	NM_015442	CNOT10	AAACTTTATCAGTTCATAGAGCCTTTTGATCAGGGAGCAGAGAAACATGAAGGCACAGGT
ASCRP3000173	228	119	63	124	118.5	71	7.61498	6.77601	6.50486	6.72389	7.12938	6.96718	P	P	P	P	P	P	hsa_circRNA_046753	chr18	+	3252272	3256234	exonic	uc002kls.3	MYL12A	AAACTTTATGATAAAATAGCTGCTGAGCGGTTTTGCAGACTACCATCTTCCCTGCAACTC
ASCRP3000174	99	50	40	111	46	27	6.37906	5.79755	5.68521	6.60005	5.77137	5.16808	P	P	P	P	P	P	hsa_circRNA_005880	chr5	+	68881420	68888157	sense overlapping	NM_001042490	GTF2H2C_2	AAACTTTTTGCTAAGAAAAGGCATTTGGATGGCAATACTGAGCCAGGGCTTACATTAGGA
ASCRP3000175	377.5	134	174	154	156	98.5	8.35747	6.94067	8.0606	7.02586	7.54975	7.47896	P	P	P	P	P	P	hsa_circRNA_045801	chr17	-	74385612	74397235	exonic	NM_022066	UBE2O	AAACTTTTTTTTACTTGCAGGTCTCTTCTTCGATGATTCCTATGGCTTCTACCCAGGCCA
ASCRP3000176	63	39	31	53	35	40	5.74919	5.50104	5.30616	5.75217	5.43031	5.95829	P	P	P	P	P	P	hsa_circRNA_406786	chr6	+	56846508	56857353	exonic	NM_152731	BEND6	AAAGAAAACAGCCGACTTCGACAGTCTTTGGTCATGCTTCAAGGGAAAGCATTAACTTTT
ASCRP3000177	41.5	25	24.5	23	23.5	20	5.19896	4.93643	4.90066	4.79347	4.83056	4.65717	P	P	P	A	A	A	hsa_circRNA_406197	chr22	+	39104849	39106177	intronic	ENST00000418601	GTPBP1	AAAGAAACACTTTTCTTTGCTGAATGTAGGCTTTGTAAAGCCAGCTGGTTCTAGTGAGCC
ASCRP3000178	68	273	49	99	60.5	44	5.84154	7.89858	6.02873	6.45685	6.17789	6.01702	P	P	P	P	P	P	hsa_circRNA_400435	chr1	+	230795209	230800333	exonic	NM_007357	COG2	AAAGAAACCTCTGCACTAGAAGCAAGCAGGAAGATTTCGATGTCGATCATTTTGTGTCTG
ASCRP3000179	158.5	209	228.5	267	219	73.5	7.09315	7.49504	8.45537	7.76032	8.02257	7.02555	P	P	P	P	P	P	hsa_circRNA_002554	chr3	-	53908237	53910107	exonic	NM_022899	ACTR8	AAAGAAACTTTTTGTCATTTAGATCAGGGATTGTGGTCCATCAGGAGTCTGTGTGTGCCA
ASCRP3000180	66	109	42	45	50	29.5	5.80545	6.70826	5.819	5.54118	5.891	5.40215	P	P	P	P	P	P	hsa_circRNA_100676	chr10	-	105106994	105107207	exonic	NM_001011663	PCGF6	AAAGAAAGAGGTCTAGAAGTACCTAAACCTGGTTGGACCGACAGTTACAAGACATAGTGT
ASCRP3000181	5093.5	3536	2177	4493	2899	1584	12.1009	11.5484	11.6637	11.9147	11.5243	11.973	P	P	P	P	P	P	hsa_circRNA_000615	chr15	+	64791491	64792365	sense overlapping	NM_015042	ZNF609	AAAGAAAGTCAAGTCTGAAAAGCAATGATGTTGTCCACTGGGCATGTACTGACCAATGTG
ASCRP3000182	72.5	119	46	111.5	61	41	5.8937	6.77601	5.99079	6.62625	6.19221	5.99959	P	P	P	P	P	P	hsa_circRNA_009118	chr1	+	15860731	15874923	exonic	NM_015291	DNAJC16	AAAGAACATATAAACAGGCCTGCCGATGTTATCCAGGCATCCTGACAAAAACAAAGATCC
ASCRP3000183	164	230	106	196	110	80	7.13452	7.64192	7.29241	7.33001	7.03414	7.14956	P	P	P	P	P	P	hsa_circRNA_407172	chr9	-	35148956	35149174	sense overlapping	ENST00000439134	RP11-182N22.7	AAAGAACCTTGGAATGTGAAGAGACATGAGATGGTAGCTGAACCCCCATGTTGACATTTA
ASCRP3000184	43	48.5	31	41	39	28	5.28781	5.75959	5.40971	5.45792	5.60843	5.16808	P	P	P	P	P	P	hsa_circRNA_401083	chr12	-	121932381	122016851	exonic	NM_032590	KDM2B	AAAGAAGACTCCAAAGCGCCCGATTGACCGCCAGCGATACGACGAGAACGAGGACTTGTC
ASCRP3000185	199.5	407	101	144	124	70	7.43169	8.4214	7.2257	6.92361	7.21387	6.94328	P	P	P	P	P	P	hsa_circRNA_067524	chr3	-	138400808	138407816	exonic	NM_006219	PIK3CB	AAAGAAGCTGGTTTGGATCTTCGGTCAGAAGTGCACATTCCTGCTGTCTCAGTACAATTT
ASCRP3000186	31	26	24	24.5	23	25	4.85846	5.07841	4.93119	4.82774	4.79347	5.09257	P	P	P	A	A	P	hsa_circRNA_001104	chr20	-	37600088	37600198	antisense	NM_021931	DHX35	AAAGAAGGCAGACAAGGGAACAGGAGGCATTTATAAGACTGGGTCTAAACAGAAGTGAAC
ASCRP3000187	67	96	34	65.5	45	37	5.85268	6.55175	5.45974	5.90578	5.75217	5.76991	P	P	P	M	P	P	hsa_circRNA_404765	chr10	-	70209784	70225569	exonic	NR_102264	DNA2	AAAGAATCAAATTCTATTGAACACCGTAGTCAGAGCTCTGATCCAGCCACACGCCAAATG
ASCRP3000188	98	140	45.5	131	90	40	6.3694	6.99509	5.9724	6.80461	6.73559	5.95829	P	P	P	P	P	P	hsa_circRNA_405630	chr17	-	74340751	74344662	exonic	NM_002766	PRPSAP1	AAAGAATCTGTTCGTGGCCAAGATATTTTCATTATACAGACAATACCCAGGCGCCTTGGT
ASCRP3000189	236	479	144.5	400.5	252	101.5	7.66816	8.64239	7.78051	8.33494	8.25061	7.56951	P	P	P	P	P	P	hsa_circRNA_016681	chr1	-	226054811	226065294	exonic	NM_014698	TMEM63A	AAAGACCCGTATAGTTTTGGGAGGACAACAATAGCAAACCTACAGACTGAGGAAGACAGG
ASCRP3000190	354	385	240	765	529.5	229	8.26018	8.35196	8.52295	9.23982	9.28978	8.91175	P	P	P	P	P	P	hsa_circRNA_102686	chr2	+	36668400	36749456	exonic	NM_016441	CRIM1	AAAGACCTGTCTTGAGAAAAGGCCAGTGTTGTCCCTACTGCATAGAAGAGAAGCCAGATT
ASCRP3000191	1338	1406	445	1088	673	416.5	10.2008	10.1705	9.44383	9.79145	9.61912	9.8617	P	P	P	P	P	P	hsa_circRNA_104090	chr6	+	30618770	30619243	exonic	NM_145029	C6orf136	AAAGACGAGCATTACCGCTTCCCAAGCTCTTCCTTCAGTCCCACGACTACAGTCTGTATT
ASCRP3000192	226.5	225.5	147	182.5	143.5	76.5	7.60576	7.60904	7.80365	7.23876	7.40191	7.07395	P	P	P	P	P	P	hsa_circRNA_039783	chr16	+	67070541	67100701	exonic	NM_001755	CBFB	AAAGACTGGATGGTATGGGCTGTCTGGAGTTTGATGAGGAGCGAGCCCAGGCTTTTGTGG
ASCRP3000193	541.5	1056	327.5	1231.5	338	197	8.90558	9.71431	9.01467	9.96271	8.68731	8.66349	P	P	P	P	P	P	hsa_circRNA_002961	chr8	+	98698895	98703416	exonic	NM_178812	MTDH	AAAGACTGGGGAAGGAGTTGGAGTGACCGTTCAATATTTTCTGGCATTGTCAAAGAAAAA
ASCRP3000194	122	106	69	133	74	58	6.71361	6.6472	6.63596	6.82596	6.4929	6.58927	P	P	P	P	P	P	hsa_circRNA_103943	chr5	+	134010304	134011815	exonic	NM_021982	SEC24A	AAAGACTTAGTGCAACACCACAGCTTACTAACAAGAATCCCAAAATGAGCCGAAGTGTTG
ASCRP3000195	89.5	45.5	56.5	43	57.5	35	6.24071	5.68832	6.30395	5.50986	6.10174	5.60514	P	P	P	P	P	P	hsa_circRNA_405972	chr2	-	150432224	150438785	exonic	NM_015702	MMADHC	AAAGAGAAGTGCTCTTAGAAAAGGTGCTTTGTAACAGAGCCAGACTGGTTTCCTATCTCC
ASCRP3000196	42	60	39	64	56	38	5.2567	6.01268	5.68521	5.95183	6.04824	5.76991	P	P	P	P	P	P	hsa_circRNA_006811	chr4	+	154214133	154217188	exonic	NM_015271	TRIM2	AAAGAGAATCCCATCGAAGACGATTTGATCTTTCGAGTGGGTGATGGAATTTTACTGCCA
ASCRP3000197	28	41	24	27	43	23	4.79347	5.60185	4.86397	5.00792	5.67112	4.92856	P	P	A	P	P	A	hsa_circRNA_007260	chr1	+	165854378	165855945	intronic	ENST00000367879	UCK2	AAAGAGATACAGAGAGGTAAAGTACATTTATGGAGAACATCGGGGTGAATGCCAAAGCGG
ASCRP3000198	166.5	61	246.5	418.5	538	398	7.1473	6.02873	8.57305	8.39474	9.31718	9.79596	P	P	P	P	P	P	hsa_circRNA_086376	chr9	-	14146687	14179779	exonic	NM_005596	NFIB	AAAGAGATCAAGATTCTGGACAATCAGGAAGTCCAAGCCACAATGATCCTGCCAAGAATC
ASCRP3000199	61884	51642	54534	47639	65263	16656.5	15.8464	15.4226	15.8973	15.3495	15.7263	15.3869	M	P	M	P	M	P	hsa_circRNA_102890	chr2	-	200245086	200298237	exonic	NM_015265	SATB2	AAAGAGATGAACCAGAGCACATTAGCCAAAGAATGCCCTCTCTCCCAGGTTTGATGATTC
ASCRP3000200	23	21	22	22	20	19.5	4.5067	4.80211	4.79347	4.72844	4.57214	4.71934	A	A	A	A	A	A	hsa_circRNA_067240	chr3	+	128526385	128533641	exonic	NM_004637	RAB7A	AAAGAGATGAACGCAATGCCAATAAAATTGAACAAGAACAATGATGTGGCCACAAAGCGG
ASCRP3000201	242	491.5	115	169.5	138	98	7.70359	8.6756	7.43285	7.13908	7.36495	7.50125	P	P	P	P	P	P	hsa_circRNA_005828	chr10	-	88231964	88233730	exonic	NM_015045	WAPAL	AAAGAGCACTCAGCCTCTAAACACACGTTGCCTTAGTCACCCACAAAAGCTGTATATAAT
ASCRP3000202	354	460.5	223	936	569	206	8.25665	8.60253	8.40707	9.55285	9.39037	8.72417	P	P	P	P	P	P	hsa_circRNA_102469	chr19	+	16192722	16197350	exonic	NM_003290	TPM4	AAAGAGGCCAAGCACATTGCGGAAGAGGCTGACCGCAAATACGAGGAGGCTGAAGGTGAT
ASCRP3000203	423.5	781.5	157	745	261	119	8.5212	9.30317	7.90995	9.20459	8.31192	7.83225	P	P	P	P	P	P	hsa_circRNA_103795	chr5	+	14293120	14336836	exonic	NM_007118	TRIO	AAAGATCCTACTGGACATGTCAGTGTCCTTTCACACCCATGTGAAAGAGATGTTTGACTG
ASCRP3000204	201	279	150	276	314	180	7.42261	7.93079	7.81633	7.8033	8.57505	8.51245	M	P	P	P	P	P	hsa_circRNA_102891	chr2	+	201283972	201284219	exonic	NM_015535	SPATS2L	AAAGATCTCGATACTTGAGGAACCTTCAAAGGCACTTCGTGGGGTCACAGAACAATAAAA
ASCRP3000205	2674	2268	3035.5	3970	2331	1701.5	11.2171	10.8303	12.1811	11.6884	11.2986	12.106	P	P	P	P	P	P	hsa_circRNA_002876	chr17	+	19213197	19232960	exonic	NM_014964	EPN2	AAAGATGACTTTTCTGAATTTGACAACCTTCGGACTTCAAAAAAAACAGCCACCTCCCCG
ASCRP3000206	78	181	48	118	55.5	43	6.03608	7.30792	6.02873	6.67648	6.0639	6.08884	P	P	P	P	P	P	hsa_circRNA_101375	chr14	+	68290258	68292294	exonic	NM_002877	RAD51B	AAAGATGCAAACGGCATGGGTAGCAAGAAACTAAAACGAGTGGGTTTATCACAAGAGCTG
ASCRP3000207	635.5	1167	817	1216	820	547	9.12558	9.86338	10.3418	9.94082	9.92647	10.2509	P	P	M	P	P	M	hsa_circRNA_100794	chr11	+	34978930	35006275	exonic	NM_003477	PDHX	AAAGATGCTGCTGCTAAAGGTATCCAGGAAATTGCTGACTCTGTAAAGGTTGAAGAAGGA
ASCRP3000208	99.5	136	55	81	66	51	6.40104	6.92228	6.34791	6.24071	6.2763	6.36357	P	P	P	P	P	P	hsa_circRNA_104770	chr9	-	34269254	34271928	exonic	NM_194313	KIF24	AAAGATGGAAGGTGCAGAAATAAATCAGAGTCTACTGGCTGTGATCTTAAAGGGCAGCAA
ASCRP3000209	43	57	42	38.5	42.5	37	5.28781	5.92965	5.78743	5.39836	5.6569	5.81474	P	P	P	M	P	P	hsa_circRNA_021832	chr11	+	46342260	46342972	exonic	uc001ncg.3	CREB3L1	AAAGCAAAACCAAAAAAAAAAAAAAAAAGATGCAGCATCAAGATCTGGGCCCCAACACCA
ASCRP3000210	2203	1264	828	1135.5	1189.5	507	10.9254	9.99169	10.3581	9.86123	10.4263	10.126	P	P	P	P	P	P	hsa_circRNA_079201	chr7	+	2638098	2644625	exonic	NM_152558	IQCE	AAAGCACATGGCTCAGAGCCACCCAGCGTGCCAGGCCTCCCAGACCAGGCCCAAGAGCTC
ASCRP3000211	25.5	24.5	21	24	26	21	4.69325	4.86946	4.6218	4.86122	4.9929	4.35529	P	P	A	A	A	A	hsa_circRNA_001710	chr7	+	64275295	64291454	exonic	NM_001160183	ZNF138	AAAGCACCTAGAAGCCAGAAATAAAGATGGACCACTGACATTTATGGATGTGGCCATAGA
ASCRP3000212	87	105.5	56	87	65	50	6.20964	6.64078	6.31708	6.3231	6.28763	6.3261	P	P	P	P	P	P	hsa_circRNA_000506	chr13	-	113845185	113854830	exonic	NM_018386	PCID2	AAAGCAGCAGAGTTACTGATGAGCTGTTTCCGGGTCTGTGCCAGCGACACGTGTACGAAG
ASCRP3000213	209.5	194	129	272	131	152	7.50036	7.39669	7.60514	7.78361	7.28959	8.25166	P	P	P	P	P	P	hsa_circRNA_102781	chr2	-	96601201	96610922	exonic	uc010yug.1	DKFZp667P0924	AAAGCAGCCATGAGAAGGAAGGATTCACCACCTCCAGGAAAAGAATATTTCAGAACCATA
ASCRP3000214	138	280.5	109	141	160	93	6.87117	7.92388	7.34537	6.90734	7.58837	7.42004	P	P	P	P	P	P	hsa_circRNA_002635	chr13	+	31789187	31803431	exonic	NM_194318	B3GALTL	AAAGCAGGCTGCAGATCTTACACAGCTTTTGGTTTGGCTTCTGAAGATACAAAGAAAGAG
ASCRP3000215	319.5	163	229.5	349	176	149.5	8.10915	7.17668	8.46583	8.1359	7.71755	8.2342	P	P	P	P	P	P	hsa_circRNA_103868	chr5	+	68915840	68916286	exonic	uc010ixi.1	SMA	AAAGCAGGTCTTTTCTACACAGGGAGAACATTTTGTGAATTCCTGGGTCCAGAGAGAATT
ASCRP3000216	96	194	64	58	71.5	42	6.33109	7.40876	6.45868	5.85268	6.43664	5.99959	P	P	P	P	P	P	hsa_circRNA_024067	chr11	+	95546095	95546753	exonic	NM_014679	CEP57	AAAGCATGCCGAAATGGAGAGGACATCTGTCTTAGAGAAACAACCATATTTTCTGCTCTT
ASCRP3000217	1362.5	2879	796	1882	894	593	10.2318	11.2203	10.3016	10.5496	10.0433	10.401	P	P	P	P	P	P	hsa_circRNA_100018	chr1	-	1749275	1770677	exonic	NM_002074	GNB1	AAAGCATGTGCAGATGCAACTCTCTCTCAGACAAATTTACATGTATTGGAGACCAGACCA
ASCRP3000218	120	32	47	55	56.5	45	6.65039	5.23558	5.9724	5.77284	6.04824	6.19221	P	P	P	P	P	P	hsa_circRNA_406294	chr3	-	65729590	65731263	intronic	ENST00000330909	MAGI1	AAAGCCCACACATAATCATGGTGTCTTGGTAAGGAATTACATTTGGTTCTGCCTGGTTTC
ASCRP3000219	41.5	46	30	54	45	26	5.21415	5.67583	5.188	5.77284	5.70532	5.09257	P	P	P	P	P	P	hsa_circRNA_405479	chr16	+	68961470	68961986	exonic	NM_024562	TANGO6	AAAGCCCTTGAGATGCAAGAGAAGCTTCTCAAGTTGAAGTCAAGTGATTTTGCTGTTCTG
ASCRP3000220	92	134	49	116	59	73	6.29887	6.91367	6.0579	6.65358	6.14088	6.96718	P	P	P	P	P	P	hsa_circRNA_407327	chrX	+	128691301	128692978	exonic	NM_000276	OCRL	AAAGCGAGAGAAAGAATATGTCAACATTCAGACTTTCAGGTGGCTGCAAAATTCGGGTTC
ASCRP3000221	1664.5	1908	1117	2234.5	1720.5	836	10.5459	10.5865	10.7827	10.7923	10.8958	10.8985	P	P	P	P	P	P	hsa_circRNA_104766	chr9	-	33971648	33973235	exonic	NM_018449	UBAP2	AAAGCTAGTAGTTTGGGAAGCTGCTCAGAATGGTGCAGATGAGGGAACTGGATTTGGACG
ASCRP3000222	319.5	523	154	421.5	173	106	8.10334	8.76913	7.8776	8.39736	7.6854	7.62131	P	P	P	M	P	P	hsa_circRNA_405026	chr12	+	70149163	70150443	exonic	NM_022456	RAB3IP	AAAGCTCAGAGGGTTATCTTATGATGAGGCTTTTGCTATGGCTAATGATCCCTTGGAAGG
ASCRP3000223	91	70	84	53	49	64	6.26697	6.1933	6.94067	5.70686	5.891	6.8003	P	P	P	P	P	P	hsa_circRNA_103630	chr4	-	41145003	41145159	exonic	NM_004307	APBB2	AAAGCTCCTGTGAAAAGCTGAGGCTGACAATAATTTAAGCAAAATCAGGTTGGAGTTGCT
ASCRP3000224	415.5	190	213.5	269	210	210	8.49667	7.36495	8.34249	7.76272	7.9684	8.75807	P	P	P	P	P	P	hsa_circRNA_101378	chr14	+	70170111	70171459	exonic	NM_014734	SUSD6	AAAGCTGAAGTCTTTCCATCATAGCAGTGTGCCCCCTACCACCGGAGCCAGAGAATGGTG
ASCRP3000225	59	66	44	73	62	35.5	5.68365	6.12259	5.90043	6.1122	6.20964	5.6361	P	P	P	P	P	P	hsa_circRNA_102892	chr2	+	201303844	201305507	exonic	NM_015535	SPATS2L	AAAGCTGCCTTTGCTGAATTACACAACTGAAGGCAACAGACTACTGCAACAGAAACTATC
ASCRP3000226	183	776	122	280	135	70	7.30437	9.29452	7.50213	7.83541	7.32801	6.87663	P	P	P	P	P	P	hsa_circRNA_105043	chrX	+	153996576	153997585	exonic	NM_001363	DKC1	AAAGCTGTTGACATCTCATAAACGGCTGGTTATGAAAGACAGTGCAGAATCTTTTGGGTG
ASCRP3000227	28	31	24	24	26	21.5	4.75836	5.27441	4.74348	4.79347	4.93381	4.71934	P	P	A	A	A	A	hsa_circRNA_100816	chr11	-	47804624	47808106	exonic	NM_015231	NUP160	AAAGGACATCAATACTTCGGAATTGAGATGCATCAAATTGCAATTTGGAGGAGAGGCAGC
ASCRP3000228	213	575	235	324	317	181	7.51796	8.88928	8.48139	8.03072	8.60387	8.53088	P	P	P	P	P	P	hsa_circRNA_406051	chr2	+	223781036	223789313	exonic	NM_004457	ACSL3	AAAGGACGTAATACTCCACTGTGCGACAGGTTATTCTTGGACAGTATAATTGGCTTTCCT
ASCRP3000229	170	518	196	272	265.5	158	7.17558	8.75863	8.22512	7.79754	8.33593	8.31796	P	P	P	P	P	P	hsa_circRNA_102923	chr2	+	223782763	223789313	exonic	NM_004457	ACSL3	AAAGGACGTAATACTCCACTGTGCGACAGTTGTTACATTATATGCCACTCTAGGAGGTCC
ASCRP3000230	159	475	234	215.5	138	76	7.08874	8.63505	8.48139	7.47062	7.35029	7.0611	P	P	P	P	P	P	hsa_circRNA_406107	chr20	-	35693826	35696589	exonic	NM_002895	RBL1	AAAGGAGAATGCCTCCTGGACCTTTCAAGTTTTACTGATAATAGTTTAATACAATTTTTT
ASCRP3000231	120	75	100	91	129.5	68	6.65039	6.22472	7.23371	6.39248	7.27466	6.92228	P	P	P	P	P	P	hsa_circRNA_404544	chr1	-	86590527	86611866	exonic	NM_152890	COL24A1	AAAGGAGACACTGGACCTCCCGAAATCACTTCTTCATTTTATTGTACTATGTGTGGCTGG
ASCRP3000232	190	173	187.5	214.5	220	165.5	7.36105	7.25354	8.17553	7.46474	8.04445	8.37942	P	P	P	P	P	P	hsa_circRNA_400893	chr12	+	19646733	19646920	exonic	NM_153207	AEBP2	AAAGGAGGAAATTAAAGAACAAAAGACGACGCTCATTACTGTGTTGTTGGTGGCTGCAAT
ASCRP3000233	34	34	27	37	34	30	4.99792	5.35201	5.188	5.35201	5.34808	5.40215	P	P	P	P	P	P	hsa_circRNA_405573	chr17	+	37700501	37723145	sense overlapping	ENST00000558240	CDK12	AAAGGAGGAAGTAGGTTAGGGAATGGTAGGAGCAACGGTGGGAATGCCCTCTGAGGAATG
ASCRP3000234	410	699	513	833	522	203	8.48206	9.14348	9.65783	9.34936	9.27589	8.71351	P	P	P	P	P	P	hsa_circRNA_001635	chr6	-	108243000	108250718	exonic	NM_007214	SEC63	AAAGGAGGTGATGAGGTTATGTTCATGAGGATAGCAAAAGCTTATGCTGCAGCAAATTCG
ASCRP3000235	32.5	37	27	52.5	31	31	4.90735	5.44878	5.12738	5.7206	5.19896	5.43772	P	P	P	P	P	P	hsa_circRNA_405908	chr2	+	70092031	70098964	exonic	NM_178439	GMCL1	AAAGGATCAGGCCTCAAGAAATCAATAAAGAAGAACTAGAGGGAAACAGCATGAGGTGTG
ASCRP3000236	157	66.5	71	94	66	78.5	7.07632	6.12259	6.70442	6.37134	6.29684	7.12077	P	P	P	P	P	P	hsa_circRNA_102766	chr2	+	74056531	74087278	exonic	NM_006463	STAMBP	AAAGGATTTCATCCACACAGCAAGGATCCACCTCTGTTCTGTATGCTGCATCCCCTTTTT
ASCRP3000237	317	218.5	151	473	274	133	8.09442	7.56486	7.83961	8.55014	8.37182	7.99629	P	P	P	M	P	P	hsa_circRNA_002102	chr3	+	40502897	40503739	sense overlapping	NM_003973	RPL14	AAAGGCATCTGGCAAGAAAGCATAAGTGGCAATCATAAAAATGCCCACCAGAAGTATGTC
ASCRP3000238	308	358.5	149	399.5	123	66	8.03485	8.26371	7.82802	8.32922	7.18497	6.85326	P	P	P	P	P	P	hsa_circRNA_092535	chr3	-	195802074	195802221	intronic	ENST00000420415	TFRC	AAAGGCCAATGTCACAAAACCAAAAAGGTGTAGTGGAAAACCATTGTCATATACCCGGTT
ASCRP3000239	320	152.5	129	183.5	174	143	8.1061	7.11326	7.58462	7.23876	7.70416	8.15824	P	M	P	M	P	P	hsa_circRNA_101527	chr15	+	57523349	57526305	exonic	NM_003205	TCF12	AAAGGCTTTGGCATCTGTATATGCACCATCCCCAAATTCAGATGATTTCAACCGTGAATC
ASCRP3000240	203	93.5	108.5	124	112	91	7.46088	6.51804	7.33895	6.73634	7.03414	7.34413	P	P	P	P	P	P	hsa_circRNA_049704	chr19	+	14038705	14039001	exonic	NM_017721	CC2D1A	AAAGGGAAGGCCCCTCCTGTGCCTGCCCCTGCAAGGGAGTCAGGGAACAGGTCCTGGATG
ASCRP3000241	52.5	60	67	71	77	94	5.536	6.02873	6.61035	6.0627	6.5298	7.40428	P	P	P	P	P	P	hsa_circRNA_030448	chr13	+	76301164	76415337	exonic	NM_005358	LMO7	AAAGGGCCAAACAGGAGGCAGAGAGAGAGAATTCCAAGTACTTGGATGAGTTTGATTAAT
ASCRP3000242	63	58	36	66	36	36.5	5.76991	5.95442	5.50986	6.01516	5.46882	5.73873	P	P	P	P	P	P	hsa_circRNA_017037	chr1	-	235272657	235283214	exonic	NM_014765	TOMM20	AAAGGGCTTGGAGAATTACCTGACCTTAAAGATGCTGAAGCTGTTCAGAAGTTCTTCCTT
ASCRP3000243	69	39.5	36	67	51	33	5.87197	5.46701	5.63771	6.01516	5.95118	5.54805	P	P	P	P	P	P	hsa_circRNA_104751	chr9	+	33036571	33037113	exonic	NM_001539	DNAJA1	AAAGGGTCGCCTAATCATCGAATTTAAGACGAGGAGAAGACCTTTTCATGTGTATGGACA
ASCRP3000244	71	239	78	72	117	51	5.92306	7.69278	6.83757	6.06749	7.0993	6.36357	P	P	P	P	P	P	hsa_circRNA_104883	chr9	+	115179120	115181238	exonic	NM_032303	HSDL2	AAAGGTGAAATTGCAGTCAATGCATTATGGCCTAAAACAGATCTAAAGCATGTATTCCTT
ASCRP3000245	204	366	81	300.5	149.5	86	7.46088	8.28904	6.90366	7.92322	7.47243	7.27388	P	P	P	P	P	P	hsa_circRNA_103991	chr5	+	151176787	151178874	exonic	NM_005754	G3BP1	AAAGTACCAGCTTCACAGTAATGACATGGAAGAACATTTAGAGGAGCCTGTTGCTGAACC
ASCRP3000246	38	53	25	69	29	27	5.13196	5.88152	4.99541	6.03608	5.14788	5.30007	P	P	P	P	P	P	hsa_circRNA_076654	chr6	+	44219735	44221614	sense overlapping	NM_007355	HSP90AB1	AAAGTATGCAAAATAAAGAATATGCCGTTTTGTGAGAGCAAAGAGCAGGTGGCCAACTCA
ASCRP3000247	2008	1428	554	1597	936	380	10.8075	10.1937	9.78283	10.3399	10.1103	9.73331	P	P	P	P	P	P	hsa_circRNA_101648	chr15	+	90982563	90986710	exonic	NM_003870	IQGAP1	AAAGTCAATATTTGTACCTGTTCAAGCTAGGCCTGGCCCCTCAGATTCAAGACCTATATG
ASCRP3000248	87	57	38	57	39	37	6.20964	5.95442	5.63771	5.81474	5.57436	5.84014	P	P	P	P	P	P	hsa_circRNA_034559	chr15	+	40313099	40318290	exonic	NM_001013703	EIF2AK4	AAAGTCACTGATGAAAGGAATGGCAGGTTACAATAAGCTCTTGTGACCTCCTGGTTGTAA
ASCRP3000249	80.5	66	41	50	38	35.5	6.10174	6.12948	5.78743	5.66007	5.52125	5.6361	P	P	P	P	P	P	hsa_circRNA_100418	chr1	-	185094075	185106928	exonic	NM_030934	TRMT1L	AAAGTCAGTTTTCAATTCATGCATCTTCAAATGTCAACAAGCAAGAGCTGCAGCCCGATG
ASCRP3000250	97	244.5	51.5	88	61	60	6.37906	7.73553	6.17789	6.3231	6.16789	6.68352	P	P	P	P	P	P	hsa_circRNA_089506	chr9	-	138824814	138847261	exonic	NM_016172	UBAC1	AAAGTCCCTTTTCCTATGTGCTCATGGGAGCTTAGAAGATCCCAAAAGTATAACCCATCA
ASCRP3000251	486	3255	759	3362.5	741	435	8.7486	11.4519	10.2371	11.4411	9.77764	9.93104	P	P	P	P	P	P	hsa_circRNA_100719	chr10	+	128768965	128836080	exonic	NM_001380	DOCK1	AAAGTCGATGGTGGTGAAGTAGTGAAGCTTTTTATAACTATGATGCCAGAGGAGCGGATG
ASCRP3000252	31	25	21	23	24	27	4.85846	4.93643	4.51372	4.79347	4.86397	5.23345	P	P	A	A	A	P	hsa_circRNA_001220	chr22	-	30686343	30687176	intronic	ENST00000330168	RP1-130H16.18	AAAGTCTGAGCACTGGGCATTACTGGCTCAAGCACTTCCGGTCAAACAATAGCGCTATTC
ASCRP3000253	89	93.5	61	152	98	88	6.24969	6.49556	6.45868	7.00261	6.83792	7.28959	P	P	P	P	P	P	hsa_circRNA_102013	chr17	-	27248705	27251320	exonic	NM_020889	PHF12	AAAGTCTGCTTCACGTGTAACAGAAACGAGAGCAGAAAAAGGAGCTGGGTCATGTCAATG
ASCRP3000254	128	230	66	78	77	47.5	6.77345	7.62029	6.58677	6.17789	6.5298	6.19221	P	P	P	P	P	P	hsa_circRNA_104026	chr5	+	176671195	176673797	exonic	NM_022455	NSD1	AAAGTGAAAAATGATGACTCGTCAAAAGAGATTCCAGGCTCAGAGTGCTATGAAGCTGGT
ASCRP3000255	545	832	272.5	1247.5	260	158	8.91955	9.38096	8.75427	9.97546	8.29441	8.29288	P	P	P	P	P	P	hsa_circRNA_400694	chr11	-	2985909	3000467	exonic	NM_005969	NAP1L4	AAAGTGAAATTTTCTGACCCTGGACAGCCTATGGGGATAAAAACATTCAGATGGCAGATC
ASCRP3000256	57	83.5	34	65.5	47	39	5.6361	6.3694	5.40971	5.99016	5.83454	5.91644	P	P	P	P	P	P	hsa_circRNA_005248	chr1	+	183077410	183079789	exonic	NM_002293	LAMC1	AAAGTGCCAGTGAATGCCTGCGAATGGGTAACTGCCACTGACATCAGAGTAACTCTTAAT
ASCRP3000257	259	116	96.5	198	173	85	7.79339	6.75946	7.13794	7.36154	7.6854	7.25223	P	P	P	P	P	P	hsa_circRNA_083824	chr8	+	28827559	28828036	exonic	NM_024567	HMBOX1	AAAGTGGAAGAATTAATGAGTTTGCTGGAAACCATGTCTCATTATACAGATGAACCCAGA
ASCRP3000258	125	33	41	55.5	42	36.5	6.70211	5.33623	5.77137	5.78452	5.60843	5.84014	P	P	P	P	P	P	hsa_circRNA_405405	chr15	+	79748439	79761487	sense overlapping	NM_015206	KIAA1024	AAAGTGTAGGGGAGCTGCCTGCTAACGATGTAAGAACTGACCTGAAGTTTCAGTGTAGTC
ASCRP3000259	744	185	252	331	314.5	361.5	9.35335	7.32876	8.60469	8.073	8.58291	9.66604	P	P	P	P	P	P	hsa_circRNA_083815	chr8	-	28669843	28671129	exonic	NM_018250	INTS9	AAAGTGTCTTATGTCTCTGGATCCTCCTTGCTTACCACACACCCCCAGGCTGTTACCTTC
ASCRP3000260	290	519.5	264	269	222.5	100	7.96327	8.76426	8.69661	7.77668	8.04733	7.53319	P	P	P	P	P	P	hsa_circRNA_000761	chr17	-	37455242	37457328	exonic	NM_032875	FBXL20	AAAGTTAAGTCTTCGTGGATGTCTTGGAGTGGGAGACAATGCATTAAGGCCTGGAATGTT
ASCRP3000261	104.5	188	108.5	380	251	134	6.4477	7.37198	7.33895	8.26839	8.2306	8.03271	P	P	P	P	P	P	hsa_circRNA_102294	chr18	+	9182379	9221997	exonic	NM_015208	ANKRD12	AAAGTTACACAGATCCAGGATGAGAAGACTGATAAAAGAAGAAGCTAGCTGAACAGCTGT
ASCRP3000262	224	258.5	121	512	198	143	7.59874	7.80813	7.51774	8.67305	7.89184	8.12847	P	P	P	P	P	P	hsa_circRNA_101978	chr17	+	8347577	8363478	exonic	NM_030808	NDEL1	AAAGTTCTCTCGATCAGGGCATACATCTTTCTTCGACAAAGGGCTTTCTTGATCATGGAT
ASCRP3000263	47	60	26	47	42	28	5.42285	6.02873	5.0665	5.54118	5.63771	5.30007	P	P	P	P	P	P	hsa_circRNA_056978	chr2	+	170747674	170753245	exonic	NM_172070	UBR3	AAAGTTGCCTTATTAAAAGTGAGCTACAAGGATGATCAGGATGGTAGTCAAGGTCTGGGC
ASCRP3000264	33	37	24	44	25	29	4.96237	5.51161	4.93119	5.50986	4.86397	5.30007	P	P	P	P	A	P	hsa_circRNA_000521	chr14	+	20924072	20925019	exonic	NM_001641	APEX1	AAAGTTTCTTACGGCATAGAGCCAGAGGCCAAGAAGAGTAAGACGGCCGCAAAGAAAAAT
ASCRP3000265	131.5	77	81	136	103.5	58	6.8039	6.28455	6.86911	6.85983	6.96589	6.58927	P	P	P	P	P	P	hsa_circRNA_405514	chr17	-	421177	421699	intronic	ENST00000574029	VPS53	AAATAAAAATTTGCAAGGTGTCCACAGCACTTTCCAGCGTCATCTGAAATAGCAAAGGTG
ASCRP3000266	34	38	29	30	30	24	4.99792	5.48502	5.2504	5.00792	5.14788	4.85846	P	P	P	P	P	P	hsa_circRNA_052153	chr19	+	54710420	54711515	exonic	uc002qec.3	RPS9	AAATAAACAGGATCAGCGCTTTACAACCCTCGGAGGTGATGGGTGTGAACTCACCCAGAG
ASCRP3000267	563.5	254	301	336	267	242	8.96324	7.79339	8.88505	8.08722	8.33915	8.99909	P	P	P	P	P	P	hsa_circRNA_050054	chr19	+	17972902	17974124	exonic	ENST00000599898	RPL18A	AAATAAACTCAGGAACGCCCCGGTGTGTTTGAGAAGTCCCCCCTGCGGGTGAAGAACTTC
ASCRP3000269	189	92	60	157	89	85	7.34487	6.51366	6.43108	7.0445	6.72123	7.25223	P	P	P	P	P	P	hsa_circRNA_047559	chr18	-	43664109	43667198	exonic	NM_004046	ATP5A1	AAATAAAGGTTCCATAATGCATAGTTGCTGTTGCTTACCGTCAGATGTCTCTGTTGCTCC
ASCRP3000270	209	129	104	195	104	174	7.4812	6.87493	7.27828	7.33001	6.97484	8.4681	P	P	P	P	P	P	hsa_circRNA_051908	chr19	+	50000450	50002944	sense overlapping	NM_001015	RPS11	AAATAAAGTTATTTTCTCATTCCACTGAGCGTGCCTACCAAAAGCAGCCGACCATCTTTC
ASCRP3000271	1028	528.5	384	486	504	214	9.78896	8.78303	9.24293	8.59229	9.22101	8.77793	P	P	P	P	P	P	hsa_circRNA_020960	chr11	-	5269501	5270820	exonic	NM_000559	HBG1	AAATAATAAATCTATTCTGCTGAGAGATCACGCTCCTGGTTGTCTACCCATGGACCCAGA
ASCRP3000272	2398	948.5	1062	882.5	908	883	11.0548	9.56099	10.7012	9.45283	10.0654	10.9731	P	P	P	P	P	P	hsa_circRNA_089353	chr9	+	136217451	136218280	exonic	NM_000972	RPL7A	AAATAATACAAATTTTCCTTCCTGGTTGTCTTCTTGCCTGCCCTGTGTCGTAAAATGGGG
ASCRP3000273	627	158	283	312.5	348	210	9.10061	7.13908	8.80712	7.9716	8.72606	8.76527	P	P	P	P	P	P	hsa_circRNA_008077	chrX	+	37245851	37285253	exonic	NM_000950	PRRG1	AAATAATGAAAAAACTGATGCTCACCCCATTTAGAGAAAGAAATCCACCTCCCCAACCCC
ASCRP3000274	703	321	331	384	437	237	9.27925	8.11683	9.02739	8.27875	9.03895	8.95745	P	P	P	P	P	P	hsa_circRNA_034125	chr15	+	25312558	25351441	exonic	uc001yxh.1	SNURF-SNRPN	AAATAATTCTGCCCTCCCATTCTCAAGGGCCAGGGGGAATTCAAATATTGCAGTTGTCAT
ASCRP3000275	41	48.5	40	72	72	48	5.23132	5.75959	5.72894	6.07939	6.47048	6.25337	P	P	P	P	P	P	hsa_circRNA_000562	chr14	-	93753822	93762503	intronic	ENST00000554565	BTBD7	AAATAATTTTAGTACACAGCATGGCTCAGCAAAATGGATGAAAAGAGGCTGCTGGATCCA
ASCRP3000276	47.5	52	33	53.5	39	34.5	5.38115	5.81829	5.40971	5.7206	5.55999	5.68755	P	P	P	P	P	P	hsa_circRNA_404660	chr1	+	220934999	220943898	sense overlapping	NM_017898	MARC2	AAATACAGATGTTGGAGTAGAGACGGCAGAGTGGAGGATATTTGGCCTTGACATTAAAGG
ASCRP3000277	42	63	27	52	41	39	5.16808	6.05669	5.0665	5.72818	5.62801	5.91644	M	P	P	P	P	P	hsa_circRNA_103952	chr5	-	137320945	137346838	exonic	NM_016603	FAM13B	AAATACCCAGCATTTACACAGATGTGGAAGACATGAAAGAGCAAGAAATAGTGAGCAGGA
ASCRP3000278	63	62	46	72.5	36	29.5	5.76991	6.05669	5.95571	6.1122	5.46882	5.40215	P	P	P	P	P	P	hsa_circRNA_400416	chr1	+	225190484	225284941	exonic	NM_001373	DNAH14	AAATACGAAGGTCATTTTTGTACCACCATCTTTTTTTGGCTGATGACTTGTTTCAAACCT
ASCRP3000279	143	107	76	200.5	85.5	66.5	6.93085	6.67805	6.78803	7.36154	6.66152	6.83932	P	P	P	P	P	P	hsa_circRNA_401977	chr18	+	55833019	55919286	exonic	NM_015277	NEDD4L	AAATAGACTGGGAGAGTCCCGTATTCTCAGAGTAAAAGTTGTTTCTGGAATTGATCTCGC
ASCRP3000280	126	191	54	130	76	57	6.74907	7.37198	6.25442	6.8003	6.53629	6.55644	P	P	P	P	P	P	hsa_circRNA_039714	chr16	-	58752099	58753159	exonic	NM_002080	GOT2	AAATAGCAACAGTGGTGAAGTTTGTCACTGTGCAGACCATTTCTGGAACTGGAGCCTTAA
ASCRP3000281	1431.5	629	688	758	738	526	10.2945	9.0173	10.0753	9.22831	9.76981	10.1767	P	P	P	P	P	P	hsa_circRNA_401170	chr13	+	78318417	78320990	exonic	NM_144595	SLAIN1	AAATAGGACCAATGGAGGTTACACTTCCAGGGGCTCCCCACTCAGTCCCCAGTCATCTAT
ASCRP3000282	525	1038	172	734	291.5	144.5	8.8606	9.68972	8.03072	9.18902	8.46492	8.16983	P	P	P	P	P	P	hsa_circRNA_101603	chr15	-	76566752	76585041	exonic	NM_000126	ETFA	AAATAGTAGCACCAGTGGCACAAGATCTCTGTAAAGTAGCAGGCATAGCAAAAGTTCTGG
ASCRP3000283	395.5	225	164.5	543	199	110	8.43698	7.60576	7.96808	8.76509	7.90778	7.6854	P	P	P	P	P	P	hsa_circRNA_006345	chr9	+	4823547	4827033	exonic	NM_005772	RCL1	AAATAGTTCTACGAGGAGTGACCAATGATCAGGTTGACCCTTCAATTTTGAAGCCAGCTT
ASCRP3000284	52.5	68.5	37	82	44	40	5.54376	6.15389	5.63771	6.22365	5.67112	5.91644	P	P	P	P	P	P	hsa_circRNA_061975	chr21	-	46225531	46229033	exonic	NM_006936	SUMO3	AAATATAGTTTGGTATTCTGTCGGCTTGTCAATGAGGCAGATCAGATTCAGGTTCGACGG
ASCRP3000285	165	51	64	198	80	63	7.1225	5.81829	6.50486	7.34389	6.58009	6.74534	P	P	P	P	P	P	hsa_circRNA_406259	chr3	+	37440967	37458215	exonic	NM_178339	C3orf35	AAATATCTTTTGGAGCTGCTGGATCAAGTATCACTTGAAGGGGAGAAAGGGATGAGGATG
ASCRP3000286	65	177.5	38	123	53	40	5.78597	7.28959	5.63771	6.72389	5.9775	5.91644	P	P	P	P	P	P	hsa_circRNA_405211	chr14	+	40111916	40125012	intergenic			AAATATGAGAGCTACAGTTCTGAGATGAAACCACAGGAGGCTTCTGAGTGGTTCTTCTGC
ASCRP3000287	42.5	24	26	28	29	31	5.26714	4.90735	4.93119	4.96751	5.0665	5.43772	P	A	P	P	P	P	hsa_circRNA_086348	chr9	+	7128065	7165357	exonic	NM_015061	KDM4C	AAATATTTTGGATCAAATATTGCCCACATGTACCAGAAGTCCAAGGCTTGCGAGAAGGTC
ASCRP3000288	175	129	65	151	123.5	50	7.23796	6.88344	6.55857	6.97803	7.19649	6.25337	P	P	P	P	P	P	hsa_circRNA_000449	chr12	-	121154725	121157906	antisense	NM_001080533	UNC119B	AAATCAAAGTCAAAGTTTTTCAGCAAGTGTTCCCGGAAATAGTGCCCTTCGATCATCTCC
ASCRP3000289	76.5	71	48	126	78	59	5.98953	6.18506	6.02873	6.75724	6.56408	6.55644	P	P	P	P	P	P	hsa_circRNA_102987	chr20	-	3274784	3275275	exonic	NM_001009984	C20orf194	AAATCAACACTACTCACAGAATAGAAAGTGACAAGGCACTCCAGTGCACAGAAGCTCTTC
ASCRP3000290	48.5	32	29	36	37	33	5.43587	5.23558	5.188	5.33424	5.52125	5.66324	P	P	P	P	P	P	hsa_circRNA_015871	chr1	-	201103899	201123087	exonic	uc001gvy.3	TMEM9	AAATCAAGGAAGCCATCATTAAATTGTTTTATTTCTCTCAGTGTCCGGCTTTGCTGGCCC
ASCRP3000291	190	339.5	122	199	243	173.5	7.37125	8.19972	7.51774	7.36738	8.1874	8.47239	P	P	P	P	P	P	hsa_circRNA_100058	chr1	+	12378128	12382803	exonic	NM_015378	VPS13D	AAATCAGAGAAGGGACAAGACACACCTTAGATCCTGTCTTGGATCTACCAAGGATTCCTC
ASCRP3000292	226	531	119.5	313.5	248.5	121	7.59128	8.78966	7.46224	7.98067	8.21288	7.84171	P	P	P	P	P	P	hsa_circRNA_100067	chr1	+	15964801	15978390	exonic	NM_032341	DDI2	AAATCAGCAGAGGATGCAGGCAACAGAACATTGAGGAAAACATGACAATAGCTATGGAAG
ASCRP3000293	135.5	208	72	222.5	97	47	6.8302	7.48792	6.70442	7.49638	6.83792	6.20964	P	P	P	M	P	P	hsa_circRNA_102633	chr2	-	20454623	20455931	exonic	NM_015317	PUM2	AAATCAGGGGAAAGGTTTTAGCCCTGAGTCAACACAAATTTGCCAGAGTGAAATGGTAAA
ASCRP3000294	50	31	30	39	31	29	5.44878	5.15913	5.30616	5.40783	5.29803	5.43772	P	P	P	P	P	P	hsa_circRNA_407001	chr7	-	122019421	122047750	exonic	NM_001009571	CADPS2	AAATCATTTCACTGTTAGTTTCAAAGGCATTTGCCTGGTGGCCTGATTTATTGGCTGAAC
ASCRP3000295	431	177.5	403	821	673.5	438	8.55388	7.27259	9.30152	9.3262	9.61585	9.94082	P	P	P	P	P	P	hsa_circRNA_002822	chr2	-	210993754	211019335	exonic	NM_152519	KANSL1L	AAATCCAACAACTAACAGACATTCACAGGCAAATTCGTGCCTCCAAGGTTTCCAATACTT
ASCRP3000296	104	425	63	200	89.5	63	6.42363	8.47532	6.44586	7.36738	6.72578	6.74534	P	P	P	P	P	P	hsa_circRNA_101081	chr12	-	56824664	56826308	exonic	NM_003920	TIMELESS	AAATCCATTGGGGAGAGGGACCTCATCTTTCACAAAGGCCTTCACAACAAGATTGATGAT
ASCRP3000297	168	86	89.5	112	113	79	7.18166	6.40578	7.04935	6.63515	7.059	7.12938	P	P	P	P	P	P	hsa_circRNA_404782	chr10	-	79064144	79065150	intronic	NM_001271518	KCNMA1	AAATCCTGGGGTTAGGGGCCCCTCTGCTATGGAGTTGAGACCCATGCCCTCAACCTCAAA
ASCRP3000298	206.5	71	116	407	148	88	7.4812	6.1933	7.43285	8.36077	7.45586	7.26349	P	P	P	P	P	M	hsa_circRNA_405487	chr16	-	72318470	72342087	sense overlapping	NR_126330	LINC01572	AAATCGACTCTGACTCAATCCTTGAGGTCTGGCCTCATCAGTGAAAAGAAGGACTGACTT
ASCRP3000299	58	35	38	78	41	53.5	5.66324	5.38307	5.68521	6.14202	5.57436	6.41614	P	P	P	P	P	P	hsa_circRNA_103997	chr5	-	158204420	158223483	exonic	NM_024007	EBF1	AAATCTAAGCAGTTCTGCAAAGGAACACCAGGCAGATTCATTTATACAGCTACTCCCTGT
ASCRP3000300	604.5	233	228	214	225	102	9.0529	7.65331	8.43768	7.47559	8.07508	7.56951	P	P	P	P	P	P	hsa_circRNA_057607	chr2	-	197755551	197763093	exonic	NM_024989	PGAP1	AAATCTACACTCATGTCTATTGTCAGAGCACTATGCTGAGTTCAGCAGTGCCTAAGACCT
ASCRP3000301	10673	7939	14752	12201	12258	17015.5	13.1889	12.7588	13.8569	13.557	13.2004	15.4741	P	P	P	P	P	P	hsa_circRNA_003251	chr12	+	1003727	1006847	exonic	NM_014823	WNK1	AAATCTAGTCGAAGCAGTTCCTTGGGGAATAAAAGCCCCCAGCTTTCAGTTTCTCAAGTC
ASCRP3000302	342.5	99	122	210.5	141	116.5	8.20977	6.58677	7.51774	7.44417	7.37464	7.78342	P	P	P	P	P	P	hsa_circRNA_104213	chr6	+	147581750	147655358	exonic	NM_139244	STXBP5	AAATCTCCAACCTCTGGGTTACATTTTGCCATCTGCCTTTCCAGAGTAAGTGGCTCTATG
ASCRP3000303	38	24	36	46	32.5	37	5.03262	4.86946	5.60514	5.56169	5.26714	5.71908	P	P	P	P	P	P	hsa_circRNA_091722	chrX	-	151934651	151936377	exonic	NM_005362	MAGEA3	AAATCTGAATAAATAATTCTTCCTCTTCAGTTCTGAGGGGACAGGCTGACCTGGAGGACC
ASCRP3000304	179	122	146.5	145	112.5	76	7.26114	6.80318	7.7905	6.95172	7.06589	7.0611	P	P	P	P	P	P	hsa_circRNA_405239	chr14	+	58965500	58979345	exonic	NM_014749	KIAA0586	AAATCTGATATTGCACCTTCACAGCAACAAGGACTTGGAAAACAGTGTGGGTGAACTTAG
ASCRP3000305	85	55.5	48	53	64	41	6.16342	5.94013	6.02873	5.72818	6.2763	5.95829	P	P	P	P	P	P	hsa_circRNA_406640	chr5	+	95966670	95970601	intronic	ENST00000505143	CAST	AAATCTTTGCATTCTGACTGTGCGATTTGGGAGATTCAGAAGAGCACTGGAGTCTCCACC
ASCRP3000306	105.5	63	60	82	75	69	6.46957	6.08294	6.43108	6.24071	6.50177	6.87663	P	P	P	P	P	P	hsa_circRNA_077879	chr6	+	133136110	133138703	exonic	NM_001016	RPS12	AAATCTTTGGCTCACACATTGCTGCTGGAGGTGTAATGGACGTTAATACTGCTTTACAAG
ASCRP3000307	163	126.5	91	143.5	129	116	7.11326	6.87117	7.07395	6.94588	7.27828	7.76088	P	P	P	P	P	P	hsa_circRNA_006750	chr10	+	96234424	96260084	exonic	NM_015188	TBC1D12	AAATGAACTAAATATCACTCCTGGAATATGAAGCACGAACGGGGAGGACCTGTAAACCAC
ASCRP3000308	134	63	58	64	64.5	45	6.83792	6.0639	6.34791	5.95183	6.28763	6.25337	P	P	P	P	P	M	hsa_circRNA_002912	chr3	+	44871462	44881948	exonic	NM_020242	KIF15	AAATGAGGCAACTAGAACATGTGATGGATTCTGCTGCTGAGGATCCCCAGAAAGTTGTAG
ASCRP3000310	66	69	59.5	57	126	69	5.79755	6.16286	6.39153	5.79683	7.23743	6.90165	P	P	P	P	P	P	hsa_circRNA_103730	chr4	-	121675707	121732604	exonic	NM_018699	PRDM5	AAATGATGGACTGAAGATGCACATTCGTACTCACACCAGGGAGATCCTAAGAAAAAGCTT
ASCRP3000311	58.5	162	42	61.5	38	32	5.67427	7.16696	5.83944	5.90578	5.50633	5.49572	P	P	P	P	P	P	hsa_circRNA_003033	chr4	+	99300167	99325753	exonic	NM_021159	RAP1GDS1	AAATGATTTTTGAAGTTCTTGCTCCATTGGCAGAAAATGATGAGGGCAGAAGTGCAGTTG
ASCRP3000312	143	452	115.5	245	109	97	6.9374	8.57158	7.43887	7.6379	7.0132	7.45586	P	P	P	P	P	P	hsa_circRNA_000564	chr14	-	95606995	95608085	exonic	NM_030621	DICER1	AAATGCAGTTCAGACAAGAGCAACACAGAGATCTCAAACATTAAAACGGTTACCTAGGGT
ASCRP3000313	237	74	92	165	111.5	101	7.68033	6.24916	7.09168	7.11789	7.05237	7.56232	P	P	P	P	P	P	hsa_circRNA_100167	chr1	-	35940405	35944813	exonic	NM_024874	KIAA0319L	AAATGCATATGTTCTCCAAGAACCACCTAAAGGTCCACAAGGCGATTACAATTTCCAGTC
ASCRP3000314	834	3038	698	1003	932	388	9.53064	11.3244	10.0964	9.66184	10.1057	9.7693	P	P	P	P	P	P	hsa_circRNA_101805	chr16	+	47531309	47537001	exonic	NM_000293	PHKB	AAATGCATGAGAGGAATTCTCTACTGCTATATGCGTCAGGCCGATAAGGCTCAGTTTATG
ASCRP3000315	97	63	46	42.5	46	46	6.34594	6.00021	5.91777	5.47964	5.68677	6.08884	P	M	P	P	M	P	hsa_circRNA_077745	chr6	-	121491550	121563485	exonic	NR_104452	TBC1D32	AAATGCTCAAGAAGAAAATATCTTGGAGATTTCTGAGAGCCACAGTATGGCTTGGGAAGA
ASCRP3000316	115	76	55	104	57	50.5	6.63596	6.27888	6.28763	6.53413	6.0639	6.30699	P	P	P	P	P	P	hsa_circRNA_016661	chr1	-	225718255	225755116	exonic	NM_018212	ENAH	AAATGGCCCATCCCAAGAAGAATTGGAAATTCAAAGAAGTGAACAGAGTATCTGTCAGGC
ASCRP3000317	139	95	65	167	101	63.5	6.8919	6.53542	6.55857	7.12709	6.92559	6.7602	P	P	P	P	P	P	hsa_circRNA_083127	chr7	-	156619298	156626486	exonic	NM_022458	LMBR1	AAATGGCTCCCTGATTCATGATGAACAAGAAGATGAAGATGCCATCGTCAACAGGATTTC
ASCRP3000318	142.5	69	49	185.5	109	58	6.93085	6.17789	6.0579	7.26114	7.0132	6.62138	P	P	P	P	P	P	hsa_circRNA_036127	chr15	+	71433787	72057538	exonic	NM_024817	THSD4	AAATGGTTTAGCACCGAATGGAGCATGGACTTGAACGCAACTCCCAATTGCAGAAAATTG
ASCRP3000319	73	37.5	32	120	45	26	5.95829	5.48502	5.36374	6.7048	5.79033	5.09257	P	P	P	P	P	P	hsa_circRNA_404401	chrX	+	117676687	117680079	exonic	NM_144658	DOCK11	AAATGTAAATAGTACCATCACAGTAACCATGAAGGAAAAGGCCAAAGTTGTTGAGCCCCT
ASCRP3000320	686.5	213	470	414.5	316	448	9.24346	7.52929	9.5251	8.38351	8.59995	9.96748	P	P	P	P	P	P	hsa_circRNA_031210	chr14	-	23033806	23044133	exonic	NM_001344	DAD1	AAATGTAACCTTTTGCCTTCCAAATTAAAGAACTCCATGCCACTCCTCTTTGCCTGAGAA
ASCRP3000321	29	22	21	28	22	24.5	4.79347	4.72238	4.6218	5.04724	4.72238	4.96494	P	A	A	A	A	A	hsa_circRNA_075083	chr5	+	175305910	175311023	exonic	NM_006650	CPLX2	AAATGTACAAAATCAACCATGACAACAAAGAAAAAGACCTTGTACAGCGGGCCACAAAGG
ASCRP3000322	464	855	200.5	605.5	339.5	209	8.68303	9.42208	8.2693	8.9198	8.69545	8.75807	P	P	P	P	P	P	hsa_circRNA_100594	chr10	+	51381438	51387763	exonic	NR_110767	TIMM23B	AAATGTACAGGATACAGATGAGTTTATTTTACCTACCGGAGCTAATAAAACCCGGGGCAG
ASCRP3000323	1255.5	1214	493	1451	1127	737	10.1094	9.92738	9.58977	10.1987	10.3618	10.7156	P	P	P	P	P	P	hsa_circRNA_100356	chr1	-	155734790	155736500	exonic	NM_001282856	GON4L	AAATGTCATCAGCTTCTGAGGAATCTGTGCTTTCTGTCCCAGAACTCCAGGCCAGTCTGC
ASCRP3000324	51	77	33	40	55.5	34.5	5.49572	6.29786	5.38499	5.38115	6.04824	5.60514	P	P	P	P	P	P	hsa_circRNA_407231	chr9	-	116091160	116094330	exonic	NM_145241	WDR31	AAATGTGGTGAAAAGGTTCAAAGGACATGAACATGAGATCACCAAGGGAACACAACTTCC
ASCRP3000325	499	1105	334	595	412	168	8.78358	9.78896	9.04586	8.89695	8.96003	8.41672	P	P	P	P	P	P	hsa_circRNA_004145	chr5	-	133493397	133509713	sense overlapping	NM_006930	SKP1	AAATGTTGTGCCTGACACTGTAACACTATGCCTTCAATTAAGTTGCAGAGTTCTGATGGA
ASCRP3000326	28	20	20	24	22	21	4.77456	4.42713	4.27736	4.62505	4.57214	4.65717	P	A	A	A	A	A	hsa_circRNA_406172	chr22	-	21154082	21156260	intronic	ENST00000255882	PI4KA	AAATTAAAAAACAAAAAACCTATCTTGGTTTGATGCCTCAGTGGGAAGCTGGGCAAGTGG
ASCRP3000327	926	512.5	1124.5	1785	1548	929	9.67185	8.74318	10.794	10.4807	10.7502	11.0372	P	P	P	P	P	P	hsa_circRNA_103495	chr3	+	152132729	152150709	exonic	NM_021038	MBNL1	AAATTAATGCGAACAGACAGACTTGAGGGCCGTTGCTCCAGGGAGAACTGCAAATATCTT
ASCRP3000328	224	203	102	178	97	69	7.59128	7.46178	7.24326	7.20575	6.87117	6.93085	P	P	P	P	P	P	hsa_circRNA_402418	chr2	+	179455865	179465394	exonic	NR_038272	TTN-AS1	AAATTACAGACATCATCTCCTTTGAACAGGGAAAAGGTAACAGGTGGCTGCCATGAGATA
ASCRP3000329	177	93	102	105	122	88	7.25433	6.50177	7.23371	6.54275	7.18497	7.28959	P	P	P	P	P	P	hsa_circRNA_103308	chr3	+	25622036	25622213	exonic	NM_000965	RARB	AAATTACCCTGCTGAAGGCCGCCTGCCTGGACATCCTGAATTCCAGTGCTGACCATCGAG
ASCRP3000330	328	343	107.5	488	162.5	128.5	8.1481	8.21275	7.32452	8.60541	7.6111	7.95361	P	P	P	P	P	P	hsa_circRNA_054547	chr2	-	54119944	54120936	exonic	NM_014614	PSME4	AAATTATAGCTGGTTTAATCAGAGGTTCTAAGCACTGGACATTTGAAAAGGCAGAACAGA
ASCRP3000331	4825	5325	1609	7601.5	1627	621	12.0252	12.0798	11.2125	12.8121	10.8378	10.49	P	P	P	P	P	P	hsa_circRNA_103492	chr3	+	149563797	149639014	exonic	NM_007282	RNF13	AAATTCAAGAAAGGTGATTTTACAACGAGATGCTGCTCTCCATAGGGATGCTCATGCTGT
ASCRP3000332	48	41	31	32	39	35	5.39836	5.56761	5.2504	5.12509	5.5429	5.71908	P	P	P	P	P	P	hsa_circRNA_405568	chr17	-	33805093	33807214	exonic	NM_001195790	SLFN12L	AAATTCAGCCACTGAGATATCACCTTCCAGAAAAGAATTTCTGCGTGGAAATGGCTTAGC
ASCRP3000333	142	95	55	137	62	43	6.92427	6.53542	6.25442	6.87117	6.24388	5.99959	P	P	P	P	P	P	hsa_circRNA_006861	chr6	+	64356431	64390062	exonic	NM_001290259	PHF3	AAATTCAGTGAGATCTCCAAGAAAATCACCTCGTTTAATGGCACAAGGGCTGAAAGACAC
ASCRP3000334	469	887	361.5	1165	350	225.5	8.69275	9.4709	9.15821	9.88876	8.72293	8.87125	P	P	P	P	P	P	hsa_circRNA_403874	chr7	-	98643320	98645505	exonic	NM_020429	SMURF1	AAATTCCGTGGGGAAGAAGGTTTGGATTACGGTGGTGTGGCCAGTCACCAGTGCCAACTC
ASCRP3000335	126.5	87	51	171	48	49.5	6.75501	6.38195	6.12948	7.17558	5.83454	6.30699	P	P	P	P	P	P	hsa_circRNA_104323	chr7	-	20193815	20201493	exonic	NM_182762	MACC1	AAATTCCTCATCGAGGAAACACTGGAGATGTTGCTGTTGAGGTGGAAAAATGCTAATCAC
ASCRP3000336	896	1394.5	601	982	729	468	9.62735	10.1535	9.86849	9.61861	9.7456	10.0255	P	P	P	P	P	P	hsa_circRNA_406724	chr5	+	179976936	179977117	intronic	ENST00000504343	CNOT6	AAATTCGTAGCTTACCCGCAGAACTCGGAAACATGGTATCACTCAGTAAGAAGCTTAAGC
ASCRP3000337	1123	584	351	1824	334	240	9.93428	8.91955	9.1084	10.506	8.66596	8.99359	P	P	P	P	P	P	hsa_circRNA_100517	chr1	-	247322307	247323115	exonic	NM_003431	ZNF124	AAATTCTTCAAGAAATCTAAGAACTCGGTTGCCTTTGAGGATGTGGCTGTGAACTTCACC
ASCRP3000338	78	35	47	44	57	59	6.05549	5.36957	5.99079	5.50986	6.07583	6.62138	P	P	P	P	P	P	hsa_circRNA_406082	chr20	+	9417648	9424890	exonic	NM_000933	PLCB4	AAATTCTTTAAAGAAGAAACATGCAAAGAGTGACATAGCCGACGTGCCCAGTGACACTTC
ASCRP3000339	39	28	21	26	29	27	5.13196	5.05449	4.6218	4.79347	5.09726	5.16808	P	P	A	A	P	P	hsa_circRNA_007019	chr1	+	240421244	240555862	exonic	NM_020066	FMN2	AAATTGACCAAGAGGCAGAGGAAAATTCACTGACAGAGACTCATAAATGGTTGTCAAGTT
ASCRP3000340	168.5	165	80.5	92	83.5	58	7.15632	7.18772	6.91234	6.37906	6.62219	6.62138	P	P	P	P	P	P	hsa_circRNA_087581	chr9	+	97207245	97213809	exonic	NM_032558	HIATL1	AAATTGCAGCATTCATAGCTATGGTAGGAATTCTGTCTATTGTGGCTCAGGTCTCAGCCA
ASCRP3000341	121	735	270	249	360	109.5	6.68663	9.21448	8.73963	7.67446	8.76509	7.65947	P	P	P	P	P	P	hsa_circRNA_104882	chr9	+	115166274	115181238	exonic	NM_032303	HSDL2	AAATTGCAGTCAATGCATTATGGCCTAAAACAGGAGGCTGGCAGGATGTACAGTTTTTAT
ASCRP3000342	145	205	94	243	153	75	6.95528	7.47446	7.09168	7.61355	7.49771	7.03689	P	P	P	M	P	P	hsa_circRNA_002481	chr18	+	43702432	43704859	exonic	NM_138443	HAUS1	AAATTGGAGTCCTATTTAGACTTAATGCCGGGATGTCAAGAAAGCAGAGTTGCATCTGTC
ASCRP3000343	644.5	1152	798.5	948	508.5	168.5	9.14369	9.85072	10.3065	9.57556	9.23776	8.40967	P	P	P	P	P	P	hsa_circRNA_100872	chr11	+	70200406	70202360	exonic	NM_003626	PPFIA1	AAATTGGGGGGACAGGCTGAAAAAAATCGTAAACTTCAAAAAAATTGCCACCTTCCAGAG
ASCRP3000344	644	171	220	276	244.5	121	9.14737	7.23903	8.40163	7.81598	8.20258	7.84171	P	P	P	P	P	P	hsa_circRNA_004650	chr12	+	47497895	47501947	sense overlapping	NM_138371	PCED1B	AAATTGTTGACTTGCAAGATGATGAGGATTTCCAGATAGACACAGGTAATGAGAGGCCCT
ASCRP3000345	32	23	25.5	26	26	31	4.96237	4.86946	5.02771	4.91799	4.93381	5.43772	P	A	P	A	A	P	hsa_circRNA_007091	chr1	-	241094016	241100006	exonic	NM_002924	RGS7	AAATTGTTGGGAGCCGGAAAACACAGATTATGTGGAGGCGCTCCATTTGGGAACATTAAT
ASCRP3000346	981	1001	510	1266	698	359	9.73886	9.63725	9.65102	9.99735	9.68252	9.65356	P	P	P	P	P	P	hsa_circRNA_104803	chr9	-	86292641	86292876	exonic	NM_013438	UBQLN1	AAATTTGGTGCCTGGAGTAGGAGTTTGGTGGTAATCCATTTGCTTCCTTGGTGAGCAATA
ASCRP3000347	170.5	63	104	112	102	76	7.20575	6.0639	7.27828	6.58844	6.92559	7.05025	M	P	P	M	P	P	hsa_circRNA_005185	chr14	-	30093357	30105700	exonic	NM_002742	PRKD1	AACAAAACAAGAAAGCCAGCTTCGTAATGAGGTTGCAATTCTACAGATTTGCTTAGCCCT
ASCRP3000348	3737.5	1319.5	3398.5	3720	4089	3097	11.6742	10.0575	12.3487	11.5982	11.911	13.1664	P	P	P	P	P	P	hsa_circRNA_049637	chr19	+	13049413	13055304	exonic	NM_004343	CALR	AACAAAATTTCTATTAAATTAAATTTTGTGTCTCCGCGGCGTCCGTCCGTACTGCAGAGC
ASCRP3000349	84	60	31	41	39	31	6.14881	6.02873	5.2504	5.43587	5.5429	5.36957	P	P	P	P	P	P	hsa_circRNA_101577	chr15	+	69728476	69729061	exonic	NM_004856	KIF23	AACAAACAATCAAGTCATGAGATTTGCGGAAGTGACTCAAGAAGTTGAAGTAGCAAGACC
ASCRP3000350	247	293	137	200.5	174	105	7.73195	8.00131	7.69568	7.37125	7.70416	7.5796	P	P	P	P	P	P	hsa_circRNA_003657	chr17	+	41576229	41577471	exonic	NM_004941	DHX8	AACAAACACTGGGTTGACCCTCTGCCTGATGATGAGGACCTTGAGATTGAATTGGTTGAG
ASCRP3000351	167	201.5	95	223	159	100	7.1521	7.43979	7.13794	7.52277	7.54975	7.52581	P	P	P	P	P	P	hsa_circRNA_100093	chr1	-	22047528	22048257	exonic	NM_032236	USP48	AACAAAGCAACGGAAAGATGAACGGTAGCACCTTAAATAAAGTGAAAGCCCTGTGTAAGG
ASCRP3000352	191	190	96.5	152	122	55	7.36105	7.38762	7.18166	7.0163	7.19211	6.5298	P	P	P	P	P	P	hsa_circRNA_061687	chr21	-	38610760	38612940	exonic	NM_006052	DSCR3	AACAAAGTTCTGTATGAGACGTATCATGGCGTGTTTGTCAACATTCAGGAAGTGCTCTCT
ASCRP3000353	104	192.5	48.5	114	40	32	6.43479	7.39669	6.00833	6.66152	5.59191	5.54805	P	P	P	P	P	P	hsa_circRNA_402268	chr2	+	61406115	61413632	exonic	uc002sbb.2	AHSA2	AACAAATAAGAAGATCATCATGAAATGGAGATGTGGGAACTGGCCAGAAGGACAGAGCGG
ASCRP3000354	215	415	99	275	122	81	7.52842	8.45125	7.19047	7.81598	7.18497	7.17002	P	P	P	P	P	P	hsa_circRNA_104054	chr6	+	5404774	5431405	exonic	NM_006567	FARS2	AACAACAACTGGTCAATTCAGTTATTTGCTGGTATAAAGGATGGAGAAAGCCTGCAGCTC
ASCRP3000355	182.5	110.5	96	151.5	114	95	7.28959	6.72881	7.17225	6.97421	7.05237	7.43748	P	P	P	P	P	P	hsa_circRNA_400980	chr12	+	58339410	58347472	exonic	NM_033276	XRCC6BP1	AACAACACCACCAGATCCATATGTCAAACTTCTGCTTGATGCTATGAAACACTCAGGTTG
ASCRP3000356	25	19	21	26	22	20	4.61528	4.3592	4.6218	4.96751	4.65399	4.54493	A	A	A	A	A	A	hsa_circRNA_402050	chr19	-	12157182	12157575	exonic	NM_001080404	ZNF878	AACAACCAGTACATTGAAGATGAGCACCAAAATCCTAGGAGAAACCTAAGGATTCGGTGG
ASCRP3000357	32.5	40	29	33	30	29	4.86946	5.52908	5.188	5.10194	5.19896	5.36957	P	P	P	P	P	P	hsa_circRNA_404803	chr10	-	103862116	103865001	intergenic			AACAACTGAGGCTGCCTGGAGGATGAGATCTGGCCAGCCTGAAGGACATTTACCAGCCAA
ASCRP3000358	6583	5746	3255.5	4326	5985	1087	12.5399	12.257	12.271	11.8455	12.3933	11.3113	P	P	P	P	P	P	hsa_circRNA_028826	chr12	-	120600873	120622046	exonic	NM_006836	GCN1L1	AACAACTGGCCCAGGAAATGCTGATCATCTCCCACCACCCATCCTTAGAGATGCAGCCTC
ASCRP3000359	92	166	50	94	60	35	6.29887	7.19211	6.0579	6.41989	6.16789	5.73873	P	P	P	P	P	P	hsa_circRNA_100613	chr10	+	70958127	70962799	exonic	NM_003171	SUPV3L1	AACAAGAAGCAGCCTTTTGTGTGTTCTTCACTGTTACAGGTTCGAGACTATAAGAGGCTT
ASCRP3000360	83.5	80.5	60.5	93.5	79.5	54	6.12259	6.31708	6.3626	6.41238	6.58636	6.46686	P	P	P	P	P	P	hsa_circRNA_008945	chr14	-	51208299	51211083	exonic	NM_016350	NIN	AACAAGAAGTGATGTCTTTACATAAGCAACTTCAGAATGCTGGTGGCAAGCTGCACAGAT
ASCRP3000361	107	256	64.5	213	135	48	6.50177	7.80491	6.51848	7.45586	7.3315	6.2274	P	P	P	P	P	P	hsa_circRNA_005995	chr1	+	150933038	150934634	exonic	NM_012432	SETDB1	AACAAGATGTCAGTGCAAAATCCTGACAGATGACTTTGCAGACAAGGAGGGTCTGGAAAT
ASCRP3000362	1655	881.5	850	1066	1220.5	420.5	10.5293	9.46036	10.3907	9.76424	10.4583	9.87764	P	P	P	P	P	P	hsa_circRNA_404177	chr9	+	71668055	71679951	exonic	NM_000144	FXN	AACAAGCAAATCTGGCTATCTTCTCCATCCAGCTCTCTAGATGAGACCACCTATGAAAGA
ASCRP3000363	567	748.5	352	856	536.5	336	8.98033	9.24081	9.12773	9.39971	9.30748	9.51692	P	P	P	P	P	P	hsa_circRNA_100080	chr1	-	21097422	21100103	exonic	NM_016287	HP1BP3	AACAAGCACTGAAAAGAGAATTAAATAGAGGAGTCATCAAACAGTGAGAAAGATCAGTCT
ASCRP3000364	62	96.5	60	125	73	40	5.70609	6.54447	6.37327	6.75724	6.47048	5.91644	P	P	P	P	P	P	hsa_circRNA_006238	chr12	+	49888523	49893988	exonic	NM_023071	SPATS2	AACAAGCCTTTGCTGAATTGGAGAGCTGAACAAAAAGAAGAAAAACAAACCGAAACCTGC
ASCRP3000365	178	138	67	171	97	29	7.27207	6.96686	6.58677	7.15997	6.83792	5.40215	P	P	P	P	P	P	hsa_circRNA_017648	chr10	-	7409610	7423911	exonic	NM_001018039	SFMBT2	AACAAGGTGTTGATGCCGCCGGACGGTAATTTTTTCTGCAGGATGAATTAAGAGAAGAGA
ASCRP3000366	86.5	29	44	39	30	37	6.22365	5.15913	5.95571	5.40783	5.14788	5.81474	P	P	P	P	P	P	hsa_circRNA_407083	chr8	+	67786287	67796229	exonic	NM_173518	MCMDC2	AACAAGTGATACTCTACTCATAGACAGGTTTTCACATCCTTTCTATGAGTTTCGCCATCT
ASCRP3000367	1883	4785	3014	4479	3714	1904.5	10.7338	11.9041	12.1613	11.9089	11.8012	12.3008	P	P	P	P	P	P	hsa_circRNA_404643	chr1	-	204396775	204397348	exonic	NM_002646	PIK3C2B	AACAATAAACTCTTCATCATGGTGATGCATATTCGGGGCTTGTGTGATTTGGTGTACACC
ASCRP3000368	96.5	56	73	136.5	69	51.5	6.34594	5.92965	6.72578	6.84072	6.31708	6.37954	P	P	P	P	P	P	hsa_circRNA_002971	chr6	+	158288578	158296208	exonic	NM_016224	SNX9	AACAATCACCAGGCTCGGGTTATGTATGATTTTGCTGCTGAACCTGGAAATAATGAACTG
ASCRP3000369	136	147	55	159	108	61.5	6.85741	7.032	6.28763	7.06798	7.0132	6.69826	P	P	P	P	P	P	hsa_circRNA_004350	chr10	-	120832401	120833449	exonic	NM_003750	EIF3A	AACAATTCTAGAGTAGAGCGCCTGTACCATGATATTGCCCAGCAAGAATTTCTTGAGGTT
ASCRP3000370	41	129	33.5	71	56.5	44	5.2567	6.89122	5.43402	6.04703	6.07583	6.08884	P	P	P	P	P	P	hsa_circRNA_103663	chr4	-	76885287	76903190	exonic	NM_018115	SDAD1	AACAATTTTGTTACCGACAAGAACTCTGGAGAAGTCATGACAGTAGGTTTCTACAGCAGT
ASCRP3000371	91	87	34	68	48	37	6.24969	6.4605	5.45974	6.02873	5.83454	5.81474	M	P	P	P	P	P	hsa_circRNA_008134	chr10	+	26994214	27009288	exonic	NM_014317	PDSS1	AACACACAGTTAATAAGATCTGGGGTGAAAAGAAGGTTTCATCACACAACCCCAGACAGT
ASCRP3000372	277	182	184	220.5	207	176	7.89454	7.32151	8.13505	7.50169	7.957	8.47577	P	P	P	P	P	P	hsa_circRNA_044014	chr17	-	42155867	42161222	exonic	NM_005474	HDAC5	AACACAGCCCCAGGCCCCATCAGCCAGAAGATGTATGCTGTGCTGCCTTGTGGGGGCATC
ASCRP3000373	139.5	164	65	169	72	56	6.88412	7.17668	6.53066	7.15238	6.41895	6.55644	P	P	P	P	P	P	hsa_circRNA_102491	chr19	-	19049161	19049858	exonic	NM_004838	HOMER3	AACACAGTCTACGGCCTGGGCTTTGCCTCTGAACAGCATCTGACACAGGGGCCAAACCAG
ASCRP3000374	994	759	449	527	683	263	9.75026	9.2595	9.45649	8.7198	9.63805	9.13145	P	P	P	P	P	P	hsa_circRNA_040831	chr16	+	88694029	88695262	exonic	NM_144604	ZC3H18	AACACATCCCCAGACCGAGGTCCCTGAGCGTGAGCAGCGTCTCCTCAGTGTCCAGTGCTA
ASCRP3000375	47	59.5	28	33	27	24	5.36957	6.03608	5.0665	5.28781	4.96237	5.00293	P	P	P	P	P	P	hsa_circRNA_007239	chr7	-	130737183	130738224	intronic	uc011kpk.2	FLJ43663	AACACCCTGTAACAGCTGAAAGAAAATACCAATGAATCAATATTAGGAGACAGAAGCTGT
ASCRP3000376	369	266	173	281	148	130.5	8.31645	7.86046	8.02211	7.83856	7.46723	7.97606	P	P	P	P	P	P	hsa_circRNA_044904	chr17	+	58008982	58022879	exonic	NM_003161	RPS6KB1	AACACCTGTCAGCTTTTACTTGGCAGAAATCTCCATGGCTTTGGGGCATTTACATCAAAA
ASCRP3000377	58.5	110	67	131	59	38	5.68365	6.69903	6.58677	6.79454	6.14088	5.84014	P	P	P	P	P	P	hsa_circRNA_104839	chr9	-	99301359	99304174	exonic	NM_003671	CDC14B	AACACTATGAAAGATGCTGCCTATGGAAGTTGCAATTTCTACATTACACTTCTTGACTGT
ASCRP3000378	630.5	797	224	870	435	202.5	9.11788	9.3287	8.40707	9.42966	9.03895	8.69797	P	P	P	P	P	P	hsa_circRNA_103462	chr3	+	127778944	127779504	exonic	NM_013336	SEC61A1	AACACTGGCCGAGTATTTGGCATGATCATTACTATCGGCCAGTCTATCGTGTATGTGATG
ASCRP3000379	71	46	27	96.5	33	29	5.92306	5.67583	5.0665	6.42642	5.38691	5.30007	P	P	P	P	P	P	hsa_circRNA_005208	chr7	+	92932771	92963509	exonic	NM_017667	CCDC132	AACAGAATACAAGAAAGCCTTATTGATCTAAACACGGCTCGATGAACTGAGAATGTTCTT
ASCRP3000380	128	98	85	114.5	74	68	6.74907	6.57589	6.97675	6.65039	6.47048	6.90165	P	P	P	P	P	P	hsa_circRNA_401601	chr16	+	47703125	47723086	exonic	NM_000293	PHKB	AACAGAATGGAAGGTAACTCTGGGTGCCTTTGGGCATGAAGAAGAAGTTATCTCTAATCC
ASCRP3000381	42.5	27	20	47	31.5	23	5.19896	5.13196	4.42713	5.54633	5.23132	4.88853	P	P	A	P	P	P	hsa_circRNA_104081	chr6	+	21909700	22020771	exonic	NR_015410	CASC15	AACAGACAGAAGAAGGAAGTGGCTAATGGTGTGAATCATGGCAATACAGTGAAAGACAGT
ASCRP3000382	153	82.5	84	123	114	82	7.01196	6.3626	6.95947	6.74085	7.0993	7.19047	P	P	P	P	P	P	hsa_circRNA_052254	chr19	+	56111729	56114504	exonic	uc002qlk.1	ZNF524	AACAGACCCTTGGAGGCAGGGGCTGTGGAAATAAATCTCTGCCTGCTGGCCCCGCGCGCG
ASCRP3000383	145.5	81	77.5	80	75.5	81	6.96076	6.3261	6.81675	6.20964	6.47949	7.17002	P	P	P	P	P	P	hsa_circRNA_405143	chr13	-	45910670	45911523	sense overlapping	NM_003295	TPT1	AACAGACTAGAGCCTGCAAGTTTGCCAGCCCCTGATTTAAAAGATGAAGTAACAAATGTG
ASCRP3000384	125053	169229	50669	119461	47158.5	32108.5	16.9032	17.0465	15.6157	16.74	15.1133	16.2276	P	P	P	M	P	P	hsa_circRNA_000166	chr14	-	20811282	20811436	sense overlapping	NR_002312	RPPH1	AACAGACTCACGGCCAGCGAAGTGAGTTCAATGGCTGAGGTGAGGTGAGTTCCCAGAGAA
ASCRP3000385	27	19	25.5	22	20	25	4.72541	4.3592	4.93119	4.58889	4.33562	5.09257	P	A	P	A	A	P	hsa_circRNA_073630	chr5	+	113740134	113829169	exonic	NM_021614	KCNN2	AACAGAGGAAACTGAATGACCAAGCAAACACTTTGGTGGACTTGGCAAAGTTGTTCATGG
ASCRP3000386	62	35	34	39	45	43	5.72818	5.40215	5.45974	5.38115	5.75217	6.08884	P	P	P	P	P	P	hsa_circRNA_400659	chr10	-	119078382	119100613	exonic	NM_173791	PDZD8	AACAGAGGAGTTCTATTAAGACGGTTTAAGCCGTTTTTTCCATACCAGACCTTGCAAGGA
ASCRP3000387	31	23	25	27	27	22	4.88582	4.80211	4.99541	5.00792	5.04238	4.85846	P	P	A	P	A	A	hsa_circRNA_080052	chr7	-	44620691	44621422	exonic	NM_182547	TMED4	AACAGATTCAGAAGGAGCAGGATTACCAAAGGGCAACTATCGTACCCAGATGTGGGATAA
ASCRP3000388	171	213	77	163	78	54	7.18166	7.53319	6.79598	7.09344	6.56408	6.49645	P	P	P	P	P	P	hsa_circRNA_104450	chr7	+	102994367	102996240	exonic	NM_002803	PSMC2	AACAGCCTTTACAGGTTGCCAGCTCTGGATGAGGGGGATATTGCCTTGTTGAAAACTTAT
ASCRP3000389	1135	3267	604	1856	481	244	9.95506	11.4621	9.88053	10.5303	9.16339	9.01055	P	P	P	P	P	P	hsa_circRNA_102517	chr19	+	34921480	34925873	exonic	NM_005499	UBA2	AACAGCTGGGTATCTTGGACAAGTAACTACTATCAAAAAGATTGATCTGGATACTATTGA
ASCRP3000390	118	97	72	116	98	43.5	6.65039	6.53542	6.70442	6.68352	6.86362	6.11104	P	P	P	P	P	P	hsa_circRNA_062439	chr22	-	22142545	22162135	exonic	NM_002745	MAPK1	AACAGGCTGTTCCCAAATGCTGACTCCAAAGCTCTGCTTATGATAATGTCAACAAAGTTC
ASCRP3000391	366.5	341	105	945.5	112	62	8.32047	8.2038	7.28498	9.57082	7.059	6.74534	P	P	P	P	P	P	hsa_circRNA_079614	chr7	+	24613084	24708279	exonic	uc003swx.3	MPP6	AACAGGTTCATAGTATTGAATCCCACTAGATTTGGAACTACGGTGCCATCAACTACGAGC
ASCRP3000392	427	324.5	199	439	250	244	8.53531	8.13476	8.25704	8.45719	8.23885	9.01055	P	P	P	P	P	P	hsa_circRNA_002084	chr19	+	49416267	49416821	exonic	NM_006184	NUCB1	AACAGGTTTAACCCCAAGACCTTCTTCATACTGCATGGCCACCCGGGACCTTGCCCAGTA
ASCRP3000393	34	27	21	29	28	19	5.03262	5.10194	4.6218	4.96751	4.9929	4.27529	P	P	A	P	P	A	hsa_circRNA_405399	chr15	-	77576224	77578846	exonic	ENST00000567337	PEAK1	AACAGTAACAAAGAGGAAAAGAATACTTGAGATCCATTTGTAAGGAAAGAAAAGGAAGCA
ASCRP3000394	52	39	29	40	32	26.5	5.51863	5.51161	5.188	5.38115	5.23132	5.13196	P	P	P	P	P	P	hsa_circRNA_407276	chrX	-	19983161	19988416	exonic	ENST00000379682	CXorf23	AACAGTAGATACATTCAGTGTAAAAAGTGGATAGTGGCTCACGTGTCAAAGGATGGCACG
ASCRP3000395	35	25	31	33	28	27	4.98279	4.86946	5.30616	5.2504	5.12279	5.23345	P	P	P	P	P	P	hsa_circRNA_002509	chr14	+	68582535	68582829	intronic	ENST00000390683	RAD51B	AACAGTGAGGAAGTGGAAGCAAGAAAAATGATTCACAAGACTAGCTCTGTGCATCACAGA
ASCRP3000396	531	330	236	971.5	302	160	8.87672	8.15992	8.49523	9.60601	8.51661	8.32922	P	P	P	P	P	P	hsa_circRNA_100224	chr1	-	51860052	51866625	exonic	NM_001981	EPS15	AACAGTTGTTGCAGCAAGCGATTCAGGTGATCCTTTCAAGGATGATCCTTTTGGAAAAAT
ASCRP3000397	99	95.5	46.5	115	83	67	6.37906	6.51804	6.00833	6.65039	6.60829	6.87663	P	P	P	P	P	P	hsa_circRNA_100837	chr11	-	62594626	62595103	exonic	NM_003164	STX5	AACATATATCATCAAACAGAATGGAATCCAGACAAATAAGCCAGCTTTGCGTGCTGTCCG
ASCRP3000398	640	279	401.5	632	527	485.5	9.13588	7.93079	9.28863	8.98144	9.27937	10.0593	P	P	P	P	P	M	hsa_circRNA_103339	chr3	-	47079155	47088111	exonic	NM_014159	SETD2	AACATATGATGAAAACCCCATGAAGAGTTATGCCCAGCCAAGTCTTCAGTATATCCAGGG
ASCRP3000399	36.5	40	24	63	30	30	5.04966	5.56761	4.86397	5.9349	5.04238	5.33623	P	P	P	P	P	P	hsa_circRNA_405983	chr2	-	165378489	165383645	exonic	NM_004490	GRB14	AACATCAAAGAAAGAACAATAGAAGACCACGAACTGGTGATTGAAGTGCTATCCAACTGG
ASCRP3000400	69	58	38	87	71	33	5.86236	5.97495	5.72894	6.2948	6.42968	5.6361	P	P	P	P	P	P	hsa_circRNA_406603	chr5	-	54562965	54566534	exonic	NM_019030	DHX29	AACATCACTGTTAACCCTAGAGGTACCATGAAAGCAGTCAGATGAGTTCTTTGGTGGAGA
ASCRP3000401	53.5	72.5	32	65	37	34	5.47964	6.2322	5.30616	5.98131	5.5429	5.66324	P	P	P	P	P	P	hsa_circRNA_101204	chr12	-	125296415	125302253	exonic	NM_005505	SCARB1	AACATCAGCAGGATCCACCTCGTGGACAAGTGGAACGGGCTGAGCAAGAACGTGCGCATC
ASCRP3000402	50	47	25	43	29	24	5.44878	5.77137	4.86397	5.47964	5.09726	4.85846	P	P	P	P	P	P	hsa_circRNA_101526	chr15	-	56434975	56471501	exonic	NM_022841	RFX7	AACATCCGGAGACTTCACTGCCCAAACAGGAAGTCTATGATGAGTACAACAAAACTGTAC
ASCRP3000403	179	90	82.5	109.5	87	74	7.24644	6.43201	6.94067	6.57042	6.67099	7.02555	M	P	P	P	P	P	hsa_circRNA_000010	chr10	+	125120834	125121663	exonic	ENST00000448347	RP11-282I1.1	AACATCCTTTTGGCCTCACCCAATGACCTGGCTGAAGAAGAGCCCAAGGACCGTAGCAAG
ASCRP3000404	347	835	215	371	373	183	8.22163	9.38636	8.35735	8.2338	8.82056	8.53963	P	P	P	P	P	P	hsa_circRNA_102821	chr2	+	131796425	131799517	exonic	NM_015320	ARHGEF4	AACATCGACAAGATTGCTCAGTGGCAGAGCTCCATAGAGGACTGGGAGCTCATCAGCGAT
ASCRP3000405	29	29	33	30	29.5	22	4.85846	5.15913	5.45974	5.12509	5.0665	4.76722	P	P	P	P	P	A	hsa_circRNA_023305	chr11	+	69457798	69469242	exonic	NM_053056	CCND1	AACATGAAAGTCTAGAAATAAAACTGGTAAAACCCCAGTCTGCGAGGAACAGAAGTGCGA
ASCRP3000406	77.5	60	60	79.5	69.5	53.5	6.02873	6.03608	6.40483	6.23007	6.37954	6.41614	P	P	P	P	P	P	hsa_circRNA_092392	chr11	+	128628009	128638167	exonic	NM_002017	FLI1	AACATGACCACCAACGAGAGGAGAGTCATCGTCCCCGCAGGAGGCTCTGTCGGTGGTGAG
ASCRP3000407	43	52.5	28	77	31	31	5.23132	5.8747	5.12738	6.17789	5.14788	5.43772	P	P	P	P	P	P	hsa_circRNA_062160	chr22	+	17976434	17984048	exonic	NM_001290046	CECR2	AACATGATCGCCCAGAAGGCCTCAGACATTCCACAGCTACCTAGAGGACATCATCAACTA
ASCRP3000408	185	378	84	163	103.5	41	7.31095	8.32897	6.95107	7.09344	6.96589	6.04096	P	P	P	P	P	P	hsa_circRNA_102245	chr17	+	80714040	80755678	exonic	NM_005993	TBCD	AACATGGAAAACGTGAAGACTGTTTGCCCTATGTAATAATGGACAAATACCAGGAGCAGC
ASCRP3000409	192.5	41	105	155	119.5	93	7.3924	5.5429	7.27259	7.02586	7.1521	7.40428	M	P	P	P	P	P	hsa_circRNA_405979	chr2	-	160824049	160843869	exonic	NM_007366	PLA2R1	AACATGGAACGTGTCCCAAAGGATGGCTATATTTTAACTATAAGGCTACAGTGGTGGCTG
ASCRP3000410	51	40	52	33	31	65	5.46882	5.44878	6.14202	5.19896	5.19896	6.82596	P	P	P	P	P	P	hsa_circRNA_405119	chr13	-	21729831	21732264	exonic	NM_145061	SKA3	AACATGGACAGAACATCCGAGATGTCAGCAACAAAGAAAACTGGTATCCACAAATTACCC
ASCRP3000411	1117	278	682.5	266.5	251.5	469	9.92738	7.93079	10.0611	7.76457	8.24269	10.0255	P	P	P	P	P	P	hsa_circRNA_002953	chr21	-	11011437	11029717	exonic	uc002yis.1	TPTE	AACATTCAAGGGATGGTGATATGGATGATAGTCGAGGAGGCTTGGAGTACCCATAATACA
ASCRP3000412	51.5	22	40	27	30	43	5.50986	4.80211	5.77137	4.96751	5.14788	6.04096	P	A	P	P	P	P	hsa_circRNA_016458	chr1	+	215259710	215260021	exonic	NM_014217	KCNK2	AACATTCCTGTGTCAATTCGACGGAGCTGGATGAACTCATTCAGTGGCGGCACCTGACTT
ASCRP3000413	268	407	127	628	186	104	7.84084	8.42724	7.56739	8.96901	7.78324	7.59294	P	P	P	P	P	P	hsa_circRNA_038480	chr16	+	21985216	21994668	exonic	NM_003366	UQCRC2	AACATTCTGTTTAAGTTTCTGCATTTAATGCCAGTTACTCAGATTCTGGACTCTTTGGGA
ASCRP3000414	69	51.5	42	88	51	35.5	5.88152	5.8747	5.78743	6.3231	5.91975	5.66324	P	P	P	P	P	P	hsa_circRNA_406905	chr7	+	6175471	6180615	exonic	NM_032172	USP42	AACATTGGAGATAAAGGTCATGCAGAAGGCTTTTGTATGATGTGTACAATGCAAGCACAT
ASCRP3000415	201	514.5	156	371	187	117	7.43424	8.75399	7.89975	8.2338	7.79754	7.77558	P	P	P	P	P	P	hsa_circRNA_103029	chr20	+	33057852	33059320	exonic	NM_031483	ITCH	AACATTGTTTGAGGATTCCTTTCAACAGAGACAATGGACCTCAGATAGCCTATGTTCGGG
ASCRP3000416	95	69	41	64	44	52.5	6.31507	6.16286	5.80617	5.91644	5.72364	6.41614	P	P	P	P	P	P	hsa_circRNA_031830	chr14	-	50647289	50667802	exonic	NM_006939	SOS2	AACATTTCAATAAATTGATGGCCAGACCTGCAGTTGCTCTACACTTTCAGGAGCGAGTTC
ASCRP3000417	90	76.5	38	63	40	47	6.26697	6.29275	5.62152	5.95183	5.63771	6.25337	P	P	P	P	P	P	hsa_circRNA_031831	chr14	-	50647289	50671127	exonic	NM_006939	SOS2	AACATTTCAATAAATTGATGGCCAGACCTGCAGTTGCTCTACACTTTCAGGTTCAGGAAC
ASCRP3000418	262.5	252	266	443	158	279	7.81651	7.77631	8.71447	8.47532	7.5693	9.2363	P	P	P	P	P	P	hsa_circRNA_101089	chr12	+	57891939	57892406	exonic	NM_004990	MARS	AACATTTCGTTTGATATTTTTGGTCGCACCACCACTCCACAGCAGACCAAGTTGCCTGTG
ASCRP3000419	2207	4471.5	1503	2969	2693	1096	10.9284	11.8455	11.1527	11.2402	11.434	11.3267	P	P	P	P	P	P	hsa_circRNA_009181	chr1	-	667396	678730	exonic	uc002khh.3	LOC100133331	AACATTTGGAATTTTCGTATACGTGGATTCTAGAGGGGTGACAGCGAAACCTGGATCTAC
ASCRP3000420	26	25	23	30	23	23	4.71324	5.00043	4.74348	5.04724	4.72238	4.80785	P	P	P	P	A	A	hsa_circRNA_042280	chr17	+	18111532	18113267	exonic	NM_017758	ALKBH5	AACCAAATCTAATATATTTTGAAGCCACGGATCCTGGAGATGGACAAGGAAGAGAACCGG
ASCRP3000421	53	31	47	103	77	77	5.51863	5.27441	6.00833	6.51585	6.4929	7.08697	P	P	P	P	P	P	hsa_circRNA_103845	chr5	-	58476420	58511794	exonic	NM_006203	PDE4D	AACCAACCATCCATCAACAAAGCCACCATAACAGTTTTGATGTGGACAATGGCACATCTG
ASCRP3000422	1659	1257.5	954	2085	1346	1231	10.5412	9.98601	10.5496	10.6901	10.5644	11.5218	P	P	P	P	P	P	hsa_circRNA_102984	chr20	+	2944917	2945848	exonic	NM_002836	PTPRA	AACCACTCCAGAAACTTTCCCTCCTTCAGATAAGCATGGATTCCTGGTTCATTCTTGTTC
ASCRP3000423	484	431	289	667	424.5	431	8.73991	8.50077	8.82481	9.06567	9.00253	9.91556	P	P	P	P	P	P	hsa_circRNA_001126	chr20	+	2903852	2945848	exonic	NM_002836	PTPRA	AACCACTCCAGAAACTTTCCCTCCTTCAGGTGACACAACTAAAAAAAAACAAAGGTATTT
ASCRP3000424	620.5	1801.5	495	859	634	158	9.09352	10.4956	9.59553	9.41365	9.5251	8.29798	P	P	P	P	P	P	hsa_circRNA_100499	chr1	+	236969443	236979843	exonic	NM_000254	MTR	AACCACTCTGGAATACTTGCTGGCTGGGGCAGATATCATTGAAACAAATACTTTTAGCAG
ASCRP3000425	33	32	29	31	33	32	4.96237	5.23558	5.2504	5.08551	5.2504	5.60514	P	P	P	P	P	P	hsa_circRNA_404704	chr10	-	355970	415573	exonic	NM_014974	DIP2C	AACCACTGTCTACGTGGACATGAGAGCCCTGAGACACGACAGGCCCACGGATGACAGTAA
ASCRP3000426	184	126	51	59	59	46	7.31599	6.8581	6.19385	5.83594	6.16789	6.13005	P	P	P	P	P	P	hsa_circRNA_404337	chrX	-	20211604	20213263	exonic	NM_004586	RPS6KA3	AACCAGAAAATTCGAGACCGAGTTCGGACAAAAATGGAACGTGATATCTTGGTAGAGGTT
ASCRP3000427	65.5	58	33	52.5	42	30	5.83594	5.97495	5.30616	5.74172	5.68677	5.36957	P	P	P	P	P	P	hsa_circRNA_088749	chr9	+	131001723	131002058	exonic	uc022bnx.1	DNM1	AACCAGATGAACAAGAAGAAGACTTCAGGGAACCAGGTCATGCTTCTCATCGATATCGAG
ASCRP3000428	106	75	79	137	86	61	6.46232	6.25547	6.82596	6.85326	6.65358	6.68352	P	P	P	P	P	P	hsa_circRNA_005432	chr9	+	91943574	91943801	exonic	NM_024077	SECISBP2	AACCAGCTGCAGTGTTATCAAAGATGGTTACCATAAGCGAACAGACAGGAAATCCAGAAT
ASCRP3000429	176	224	116	196	136	88	7.23238	7.59253	7.44578	7.33001	7.3315	7.28959	P	P	P	P	P	P	hsa_circRNA_100735	chr11	+	1000431	1003804	exonic	NM_012305	AP2A2	AACCAGCTGCTTCAAATTGGACTTAAGTCTGAATTTCGGCAGAATTTAGTCTACGCCTTC
ASCRP3000430	100	47	55	87	81	64	6.39343	5.74919	6.28763	6.31205	6.56408	6.8003	P	P	P	P	P	P	hsa_circRNA_104191	chr6	-	135679269	135716034	exonic	NM_017651	AHI1	AACCATCAGGTAGATACAGCACCAACGGTCAACAAAAATCTCTCATTTACTTCACCACCA
ASCRP3000431	137	60	37	143	45	36.5	6.85741	5.97495	5.60514	6.91367	5.73722	5.68755	P	P	P	P	P	P	hsa_circRNA_406216	chr3	-	4344838	4346286	intronic	ENST00000448413	SUMF1	AACCATGTAAGATGAAGAAACTCAGGCTCTGGGAAGTAGCTAAGATGTCTAAGCTCCGAA
ASCRP3000432	76	54	35	54	44	46	5.99771	5.83874	5.55999	5.77284	5.73722	6.20964	P	P	P	P	P	P	hsa_circRNA_404878	chr11	-	34904879	34916657	sense overlapping	NM_015957	APIP	AACCATGTGAGACAAGGAGCATCCAAGATACCTGATCCCAGAACTTTGCAAACAGTTTTA
ASCRP3000433	12823	8352	2861	5291	5930	1602	13.477	12.8736	12.1009	12.0874	12.3707	11.9948	P	P	P	P	P	P	hsa_circRNA_401976	chr18	+	55398645	55399255	exonic	uc002lgv.1	LOC100505549	AACCATTCAGTACTGATTAAATGCTTGGAACTTGTCAGATATGCTCTCCCAGCCCTTCTT
ASCRP3000434	648	569	402	1058.5	410	154	9.15856	8.87961	9.30152	9.7511	8.95342	8.25665	P	P	P	P	P	P	hsa_circRNA_022382	chr11	+	61605249	61608197	exonic	NM_004265	FADS2	AACCCAAGTGGAACCACCTTGTCCACAAATTCGTCATTGGCCACTTAAAGGATGCCTTCC
ASCRP3000435	252.5	270	129	220	166.5	97	7.74527	7.87896	7.61089	7.49037	7.63064	7.50125	P	P	P	P	P	P	hsa_circRNA_102618	chr2	-	10784445	10794673	exonic	NM_024894	NOL10	AACCCCCAAGATGGGCATCTATTACATTCCAGGAAAAATATTTACTTCCTTGGAGCCAGA
ASCRP3000436	63.5	70	32	46.5	43	34	5.71908	6.1933	5.40971	5.57183	5.67112	5.66324	P	P	P	P	P	P	hsa_circRNA_100576	chr10	+	27458872	27460012	exonic	NM_032844	MASTL	AACCCCTACTCAAAAAAGAAGATCCTGTATGCCACATCAGGAAAGTGATGAAGCATTGGG
ASCRP3000437	141.5	250	82	159.5	105	51.5	6.8983	7.7618	6.92228	7.07156	6.95882	6.34594	P	P	P	P	P	P	hsa_circRNA_005303	chr1	-	41651792	41660071	sense overlapping	NM_012236	SCMH1	AACCCCTAGACCGGTTTTTAGTCCATTGACTATGCAGCCTAATGATTTCTACATCGTACT
ASCRP3000438	7719	4298	5377	5710	6918	3729	12.7351	11.813	12.9604	12.1918	12.5677	13.3823	P	P	P	P	P	P	hsa_circRNA_043650	chr17	+	39845126	39847898	exonic	NM_005801	EIF1	AACCCTTATTTAAATAAAACTTGTTTTCAGAAATACCGCCCCTCTGCCCCAGTCACTGAG
ASCRP3000439	1301.5	682	564.5	877	777	448	10.1531	9.12062	9.81335	9.44549	9.85571	9.96299	P	P	P	P	P	P	hsa_circRNA_007011	chr2	+	181846744	181848820	exonic	NM_006357	UBE2E3	AACCCTTGATCCTCCTCCTAATTGCAGTTTTCCAAGAGATAACTTCACCAAGATGTCCAG
ASCRP3000440	665	797	377.5	561	473	281	9.19499	9.32745	9.21697	8.80586	9.15217	9.24386	P	P	P	P	P	P	hsa_circRNA_100808	chr11	-	46529740	46534363	exonic	NM_017749	AMBRA1	AACCGACTTGGAATTTGAGGACTTTGAGAGGCTGCTGGAATCTTCCCTCATTTCATTATC
ASCRP3000441	1982.5	3899	958	3012	1194	836	10.7904	11.6884	10.5639	11.2733	10.4351	10.9042	P	P	P	P	P	P	hsa_circRNA_101904	chr16	+	88066714	88071617	exonic	NM_017869	BANP	AACCTCCAGATCCATCACGTGGGGCAGGACGGTCAGAGCCGATGATGAGCACCCCACCTC
ASCRP3000442	95	162	57	98.5	76	50.5	6.35184	7.17169	6.34791	6.46867	6.4929	6.3261	P	P	P	P	P	P	hsa_circRNA_002197	chr21	-	34906884	34911662	exonic	NM_000819	GART	AACCTGAAGAAGCCTGCAGCTTCATTTTGAGGTTTCATTTTCCTTTGGAATTTCTGCTTT
ASCRP3000443	368	148	154.5	225	184	186	8.31645	7.06679	7.8735	7.53384	7.77631	8.58542	P	P	P	P	P	P	hsa_circRNA_101661	chr15	+	101550654	101551042	exonic	NM_024652	LRRK1	AACCTGAAGGTGTTTCCAGATCCCTGGGCCTGCCCTTTGGCTACTTGAAATTGACATTTC
ASCRP3000444	830	1969.5	1077.5	1415	1775	706	9.52391	10.638	10.7293	10.1618	10.9459	10.6573	P	P	P	P	P	P	hsa_circRNA_092498	chr2	+	227729319	227729842	exonic	NM_032276	RHBDD1	AACCTGACTTCAAAAGGAGCTGTGCTGTAGGTTTCTCAGGTTCAGCCGTCTGTATATCTC
ASCRP3000445	300	156	133	242.5	213	181.5	8.00848	7.11731	7.65371	7.62862	7.99032	8.53585	P	P	P	P	P	P	hsa_circRNA_039400	chr16	+	53907697	53968021	exonic	NM_001080432	FTO	AACCTGAGGAGAGAATGGCATGCCAGATGATCTCAATGCCACCCACCAACACTGTGTTTT
ASCRP3000446	126	56	39	136	45	42	6.72578	5.92965	5.72894	6.85326	5.73722	6.01702	P	P	P	P	P	P	hsa_circRNA_100757	chr11	-	8832793	8860897	exonic	NM_005418	ST5	AACCTGGACAGGCAGCAAGATTTCACACCCTTTGGAGAGTTTCTTTCTTGGATAATTCAG
ASCRP3000447	1031.5	1725	519	783	813	483	9.79213	10.4218	9.67979	9.27038	9.91606	10.0593	P	P	P	P	P	P	hsa_circRNA_009068	chr17	+	45668082	45682918	exonic	NM_006310	NPEPPS	AACCTGGAGAAGGAATGGTGGACTCATCTTTGGTTAAATGAAGGTTTTGCATCCTGGATT
ASCRP3000448	57	89	45	51	37	31.5	5.61172	6.44678	5.99079	5.68521	5.50633	5.46882	P	P	P	P	P	P	hsa_circRNA_405110	chr12	-	133242062	133244088	intronic	ENST00000320574	POLE	AACCTGGGCTATTGACTTTGTAGAATGTGAAATGGAAGAATCTGTGAGGTGAGCTCTGAG
ASCRP3000449	100	165	77.5	137.5	99.5	60	6.39343	7.18772	6.81675	6.87595	6.87698	6.68352	P	P	P	P	P	P	hsa_circRNA_003673	chr4	-	107216250	107230146	exonic	NM_033115	TBCK	AACCTGTGAGATTATCTTAGAAGACCTAGGACTCCAAAAATGTTTCCCCTGAAGGACGCT
ASCRP3000450	46	32	27.5	30	26	22	5.34019	5.23558	5.09726	5.08551	4.86397	4.76722	P	P	P	P	A	A	hsa_circRNA_100076	chr1	-	21024871	21031392	exonic	NM_020816	KIF17	AACCTGTGATCCAGCATGACGTGGAGGCCGAGAAGCAGCTGATCCGGGAGATGAGCGGGG
ASCRP3000451	127	85	68.5	60	87	81	6.76094	6.37713	6.59923	5.87743	6.68663	7.17834	P	P	P	P	P	P	hsa_circRNA_102951	chr2	+	236706402	236708166	exonic	NM_014914	AGAP1	AACCTGTTCACCTTGCCCAGAAGATTGTTGCCACAAGGAAGAAGCAGCAGCTGTCCATAG
ASCRP3000452	256	106.5	127	207	97	100	7.78361	6.66508	7.58462	7.40404	6.85533	7.5184	P	P	P	P	P	P	hsa_circRNA_011898	chr1	+	40872407	40882768	exonic	NM_022733	SMAP2	AACCTTACTCAGGGCCGCGATGGGCCTCTTGGAACATTGGTGTGTTCATCTGCATTCGAT
ASCRP3000453	184	213	124	276	190	114	7.30437	7.52581	7.54547	7.81598	7.80813	7.72799	P	P	P	P	P	P	hsa_circRNA_043285	chr17	+	35804797	35822225	exonic	NM_001488	TADA2A	AACCTTAGAAAGTTTCAATGAATTTGACAATTATGCAGAATGGGACTTGAGAGACATTGA
ASCRP3000454	156.5	106	108	113	114	147.5	7.03536	6.6472	7.31674	6.62625	7.0852	8.17691	P	P	P	P	P	P	hsa_circRNA_104924	chr9	+	129102786	129157976	exonic	NM_033446	MVB12B	AACCTTCCCAGGACCAGTCCACCATGCCTGAAGTCAAAGACCTCTCAGAAGCCTTGCCAG
ASCRP3000455	252	275	200	329.5	240	109	7.75272	7.91062	8.25704	8.05141	8.16858	7.66954	P	P	P	P	P	P	hsa_circRNA_104531	chr7	+	155457868	155473602	exonic	NM_053043	RBM33	AACCTTTAGATGAATTTACAATGATGACTTTGACCAGTTTGATAAGCCTGGCGCGGAACG
ASCRP3000456	31	18	20	20	23.5	20	4.85846	4.3592	4.51372	4.58889	4.90735	4.612	P	A	A	A	A	A	hsa_circRNA_091725	chrX	-	151995870	151998304	exonic	NM_004344	CETN2	AACCTTTCTCAGTTTGAAGCCTCCAACTTTAAGAAGGCAAACATGGCATCAAGTTCTCAG
ASCRP3000457	47	51	35	53.5	60.5	32	5.34019	5.81829	5.54118	5.7677	6.22365	5.54805	P	P	P	P	P	P	hsa_circRNA_002416	chr2	-	53977919	53992722	exonic	NM_016115	ASB3	AACGACACCATTGTTTTTAGACTGGTCAAACAAATGGATTTTACAGAGGCTTACGCGGAC
ASCRP3000458	96	24	63.5	32	32.5	32	6.33109	4.90735	6.4929	5.14788	5.32227	5.51863	P	P	P	P	P	P	hsa_circRNA_406261	chr3	+	39939338	39942417	sense overlapping	NM_015460	MYRIP	AACGACTAAGGTTTGATATGATCAAAGCTGTCACTTCAGTCTTTCACTAACTGGGCTCCT
ASCRP3000459	386	1081.5	212	1155.5	443	200	8.39152	9.75889	8.33643	9.88011	9.05802	8.67697	P	P	P	P	P	P	hsa_circRNA_075671	chr6	+	15374347	15410596	exonic	NM_004973	JARID2	AACGATGTTAGTTCTTCAGATTTTGAAGAAGGGCCGTCGAGGAAAAGGATGACAGTGATG
ASCRP3000460	75	166	44	103	44	33	5.99771	7.2014	5.95571	6.52371	5.73722	5.60514	P	P	P	P	P	P	hsa_circRNA_101914	chr16	-	89824984	89833645	exonic	NM_000135	FANCA	AACGCACTGATGGATTTCCACCAAAGATTTTGTACAGCAGCAATTTCTTACTCTCTCTGC
ASCRP3000461	65	34	30	37	43.5	37	5.76991	5.31222	5.15913	5.34217	5.68677	5.84014	M	P	M	P	P	P	hsa_circRNA_100568	chr10	-	24880815	24883968	exonic	NM_020824	ARHGAP21	AACGCTCATCCAGCACATTCACGATTTGCCTGAACATCATTATGAAACACTTAAGTTCCT
ASCRP3000462	392.5	309.5	56	108.5	79	51	8.42852	8.08486	6.28763	6.58385	6.56408	6.36357	P	P	P	P	P	P	hsa_circRNA_100258	chr1	+	66378927	66384518	exonic	NM_002600	PDE4B	AACGCTTCCAAGCATTGCTATTACAACTGTAAGCCAGGAGTGGTATTAAAAAGTGTCAGC
ASCRP3000463	414	399.5	263	471.5	336	183	8.495	8.40033	8.68283	8.55356	8.67834	8.53963	P	P	P	P	P	P	hsa_circRNA_104403	chr7	-	74239461	74251505	exonic	NM_173537	GTF2IRD2	AACGGAAATACTCAGGAAGGCAGTGGAGGACTATTTCTGCTTTTGTTATGGGATCATGGC
ASCRP3000464	252	521	272	352.5	379	157	7.75792	8.76674	8.75427	8.15487	8.85663	8.31796	P	P	P	P	P	P	hsa_circRNA_004087	chr16	-	80718434	80719026	exonic	NM_152342	CDYL2	AACGGGCTCGGTTGAAAGGATTGTAGACAAGAGGAAGAACAAGAAAGGAAAATGGGAGTA
ASCRP3000465	58	28.5	40	29	30	37	5.66324	5.17475	5.77137	5.08551	5.19896	5.81474	P	P	P	P	P	P	hsa_circRNA_406311	chr3	+	99742117	99744402	intronic	ENST00000421999	CMSS1	AACGGGGAAAGATGTTATACTCGAATCCCTGAGTGCTTGTCAAAATGCTATGACAACTGA
ASCRP3000466	228	428	94.5	233	148	89	7.6207	8.492	7.13794	7.57582	7.4354	7.30792	P	P	P	P	P	P	hsa_circRNA_100662	chr10	+	102683731	102685776	exonic	NM_018121	FAM178A	AACGTCTAGTGAAGGAAATGGAAGACACACAAAGCAGGCTCTAAGCAGAATAAATTCCCT
ASCRP3000467	67	66	56.5	108	93	55	5.86236	6.1122	6.33308	6.58385	6.79093	6.49645	P	P	P	P	P	P	hsa_circRNA_001062	chr2	+	113057425	113057606	exonic	NM_198581	ZC3H6	AACGTGAGAAACATAAGAGAAGATGGCGAATTAGAAGATGGTGAAATAGACGATGCAGGA
ASCRP3000468	77	117	45	107	55	41	6.0164	6.77601	5.95571	6.58385	6.10174	5.91644	P	P	P	P	P	P	hsa_circRNA_100343	chr1	+	153724754	153730239	exonic	NM_023015	INTS3	AACGTGCACGTTCATGGAATGTCTGATGATTGGTCGGGATCTCGTAAGACTACTTCAGAA
ASCRP3000469	147.5	77	66	98.5	71.5	76	6.9812	6.28455	6.55857	6.46095	6.35478	7.03689	P	P	P	P	P	P	hsa_circRNA_035861	chr15	+	65223019	65226434	exonic	NM_182703	ANKDD1A	AACGTGGTTGATCATGAGGGGAACACTGCCCTTCATCTGGCTGCTGGTCGGGGCCATATG
ASCRP3000470	684	1211	399	858	536.5	259	9.23471	9.92466	9.28671	9.40941	9.31038	9.10869	P	P	P	P	P	P	hsa_circRNA_103990	chr5	+	151169883	151170623	exonic	NM_005754	G3BP1	AACGTTTGTCCTTGCTCCTGAGATTTTATGGAAAGAACTCTTCTTATGTCCATGGGGGAT
ASCRP3000472	44	45	33	47	38	26	5.3102	5.67583	5.45974	5.60679	5.5429	5.16808	P	P	P	P	P	P	hsa_circRNA_059847	chr20	-	31946646	31962018	exonic	uc002wzc.2	CDK5RAP1	AACTAAGGTTGTTCTGCAGCTGATTCATGAGAGAGATAACATCTGTAAACAGATCCACCT
ASCRP3000473	209	92.5	95	117	105	61	7.48524	6.5053	7.14532	6.66152	6.95882	6.71132	P	P	P	P	P	P	hsa_circRNA_005593	chr5	+	52899281	52900725	exonic	ENST00000502423	NDUFS4	AACTAATCCTGAGGACTTCATCCGGTCACCATCTACCTATTCTTCAAATGGTCGTTGAGG
ASCRP3000474	2207	1741	736.5	4313	1274.5	716	10.9298	10.4354	10.1876	11.8255	10.4995	10.6782	P	P	P	P	P	P	hsa_circRNA_061343	chr21	-	27347382	27369731	exonic	NM_000484	APP	AACTACATCACCGCTCTGCAGGCTGTTCCTCCTCGGTGTCCCAAAGTTTACTCAAGACTA
ASCRP3000475	180.5	153.5	76	149	75	52	7.28034	7.1031	6.80461	6.98753	6.51059	6.43154	P	P	P	P	P	P	hsa_circRNA_061900	chr21	+	45165959	45172510	exonic	NM_003681	PDXK	AACTACCTGATTGTGCTGGGGAGTCAGAGGAGGATGTGTGATCCAGTCTTGGGTGACAAG
ASCRP3000476	7780	31364	6869.5	20312	11182	6503	12.7496	14.8394	13.1799	14.2933	13.0565	14.2641	P	M	P	P	P	P	hsa_circRNA_087856	chr9	+	110062421	110084399	exonic	NM_002874	RAD23B	AACTACGACAGCAACAACTACAACAACAAGTTCTGGAGGTGAAAGCACTGAAAGAGAAGA
ASCRP3000477	819	406	298	541	515.5	220	9.49931	8.41742	8.86094	8.75622	9.2595	8.84961	P	P	P	P	P	P	hsa_circRNA_406327	chr3	-	114069116	114070725	intronic	ENST00000479879	ZBTB20	AACTACGTCAAGCACATGTTCGTACACACAGGTGAGTGACATCAGTTGCAAGGGGATGAC
ASCRP3000478	146	84	65	89	98	86	6.97612	6.37713	6.55857	6.35184	6.89224	7.26349	P	P	P	P	P	P	hsa_circRNA_100780	chr11	+	32948702	32949669	exonic	NM_001076786	QSER1	AACTACTCTCTTACCACAATTCAGGGCTCCATCCTGGCAGACAGTTTAAGCTATGAAGAA
ASCRP3000479	767	2702	759	2259	1307.5	1277.5	9.39484	11.1105	10.2446	10.813	10.5326	11.5666	P	P	P	P	P	P	hsa_circRNA_105023	chrX	+	107083899	107097934	exonic	NM_012216	MID2	AACTAGAAAATCAAATGGCCAAACTAATACAGATCTGCCAGCAGGTTGAGGTGAAAGCCC
ASCRP3000480	126.5	180.5	45	80	91	43	6.75501	7.31171	5.88152	6.1933	6.73559	6.04096	P	P	P	P	P	P	hsa_circRNA_405402	chr15	+	78885433	78893729	sense overlapping	NM_000745	CHRNA5	AACTAGAGCTTCTCGTGAGGTTGTTGAAGATTGGAAATTCATAGCCCAGGTTCTTGATCG
ASCRP3000481	1389	656.5	657.5	1547	1161	524	10.2568	9.07818	9.99169	10.2807	10.4058	10.1797	P	P	P	P	P	P	hsa_circRNA_103563	chr3	-	196817782	196846401	exonic	NM_004087	DLG1	AACTAGCCAGAAGCGATCCCTCTATGTCAGCTTCTTCTCAGCCTGTTGATAACCATGTTA
ASCRP3000482	226	333	99	254	155	63	7.60863	8.17331	7.19047	7.69336	7.53059	6.8003	P	P	P	P	P	P	hsa_circRNA_068465	chr3	+	186504915	186505671	exonic	NM_001967	EIF4A2	AACTATATTCACAGGAATGGAAGTTGGATACACTTTGTGACTTGTACGAGACACTGACCA
ASCRP3000483	82	51	43	112	51	46	6.1122	5.81829	5.83944	6.62625	5.9349	6.17123	P	P	P	P	P	P	hsa_circRNA_066556	chr3	+	77147164	77147491	exonic	NM_002942	ROBO2	AACTATCTTGGTGAAGCAGTGAGTCGAAATGCGTCTCTGGAAGTGGCATGATCGCGTCTT
ASCRP3000484	84	53	52	49	59	38	6.12259	5.81829	6.16118	5.63448	6.12948	5.81474	P	P	P	P	P	P	hsa_circRNA_406886	chr6	+	157469757	157471987	sense overlapping	NM_017519	ARID1B	AACTATGGCAACTCTCAGGCTCCCATGGTGCACCAGCCTGACCAGTACGGGTAACTACTC
ASCRP3000485	385	276	191	394	279	128	8.37846	7.91062	8.1948	8.3157	8.41602	7.95909	P	P	P	P	P	P	hsa_circRNA_002837	chr19	-	41847787	41848152	exonic	NM_000660	TGFB1	AACTATTGCTTCAGGGGAAATTGAGGGCTTTCGCCTTAGCGCCCACTGCTCCTGTGACAG
ASCRP3000486	61	95	44	57.5	39	37	5.72818	6.52719	5.91777	5.84154	5.5429	5.71908	P	P	P	P	P	P	hsa_circRNA_058060	chr2	+	216177220	216200847	exonic	NM_004044	ATIC	AACTATTGTGTCCTTCAGCCTTATTTAGTGTCTCTGACAAAACCGGCCTTGTGGAATTTG
ASCRP3000487	1578	2791	375	2287.5	771	368	10.4709	11.1507	9.21036	10.8387	9.84136	9.68047	P	P	P	P	P	P	hsa_circRNA_101608	chr15	-	76580186	76588078	exonic	NM_000126	ETFA	AACTATTTATGCAGGCCTCATTGCTACGATTTCAGAGTACCCTGGTAATAGCTGAGCATG
ASCRP3000488	175	239	82	265.5	119	105	7.21818	7.68735	6.90366	7.76032	7.15969	7.60576	P	P	P	P	P	P	hsa_circRNA_018758	chr10	+	74474868	74644140	exonic	NR_073062	MCU	AACTCAAGGATGCAATTGCTCAGGTCTTTCACTACCATTCCTACAGTGATTGGCAAGATA
ASCRP3000489	374	579	160	1041	260	111	8.34409	8.90533	7.93735	9.72097	8.29441	7.70031	P	P	P	P	P	P	hsa_circRNA_101754	chr16	+	21973780	21983443	exonic	NM_003366	UQCRC2	AACTCAGCAGCCATTTGATTGTGACCGCAACAAGGGAAAACATGGCTTATACTGTGGAAT
ASCRP3000490	109	49	49	66.5	52.5	72	6.51585	5.73572	6.09237	5.99016	5.99268	6.96718	P	P	P	P	P	P	hsa_circRNA_022149	chr11	-	57258696	57268516	exonic	NM_003627	SLC43A1	AACTCAGGGCACTGTCCTCGGAGATGCCAGTGCCTGCTTCACTGCGTCCTGCACCCTCAT
ASCRP3000491	169	447.5	437	364	314.5	74	7.16109	8.56005	9.42337	8.19494	8.58291	7.0132	P	P	P	P	P	P	hsa_circRNA_009044	chr1	-	227213755	227223308	exonic	NM_003607	CDC42BPA	AACTCCATGGAATGGATTCAGACTCTTCCTCTCAAAAAGTGTGTGGATTCTCATGCCATA
ASCRP3000492	383	890	246.5	671	310.5	129	8.37109	9.47316	8.57305	9.0694	8.56249	7.9716	P	P	P	P	P	P	hsa_circRNA_403834	chr7	-	72863871	72865324	exonic	NM_032408	BAZ1B	AACTCCCGTGGCAGGTTGCATCTGCACTGGAGAAATGGAAGACAGCAATCCGGGAAGCTC
ASCRP3000493	116	123	61	196	70	56.5	6.62463	6.82596	6.43108	7.33001	6.40672	6.55644	P	P	P	P	P	P	hsa_circRNA_105005	chrX	-	64743439	64752510	exonic	NM_031206	LAS1L	AACTCCTTCGGATGTTTGTGAATCTTATCTCAGAGAGGAAGACAAAGTTTGCCAAGGTCC
ASCRP3000494	238.5	126	85	145	108	76	7.67092	6.84909	6.94067	6.93085	7.00261	7.0132	P	P	P	P	P	P	hsa_circRNA_100740	chr11	-	3712576	3716836	exonic	NM_016320	NUP98	AACTCTACAGTGACAGGGGATCATCGTCTTGCTCTTCTTTTATCTCAGTTTGTGGGTAGC
ASCRP3000495	707.5	1661.5	692	1116	707	337	9.28978	10.3721	10.0847	9.8194	9.70229	9.53097	P	P	P	P	P	P	hsa_circRNA_102027	chr17	+	30267304	30267505	exonic	NM_015355	SUZ12	AACTCTTACTTACATGTCTCATCGAAACTCCAGAACAAACATCAAAAGAGCCAACACAGA
ASCRP3000496	69.5	54	39	67.5	48	38	5.91644	5.95442	5.72894	5.99016	5.80474	5.76991	P	P	P	P	P	P	hsa_circRNA_404035	chr8	-	54682177	54684727	exonic	NM_015941	ATP6V1H	AACTCTTGAAAACTTTTTAGAAAAATCAACTGAAAGAGAAACTCGCCAAGAATATGCCCT
ASCRP3000497	1083	533.5	1437	1744	702	1064	9.8838	8.79625	11.0976	10.4478	9.69515	11.2607	P	P	P	P	P	P	hsa_circRNA_103740	chr4	-	129913321	129925031	exonic	NM_144643	SCLT1	AACTGAACAAAGTGTGATAATCGAACAACTCCGAAAAAAACTTAGGTTGCACAGTGAATT
ASCRP3000498	175	135	82	129	114.5	63	7.23796	6.93085	6.90366	6.78803	7.10688	6.71132	P	P	P	P	P	P	hsa_circRNA_102672	chr2	+	32858942	32865477	exonic	NM_017735	TTC27	AACTGACAGCTATTCAGACAACAGTTGATATTTCTACTTGGTGTGAGCAGTTTGCAACTT
ASCRP3000499	55	80	45	50	57	33	5.56677	6.33159	5.91777	5.60679	6.11568	5.54805	P	P	P	P	P	P	hsa_circRNA_007468	chr12	-	108136973	108140201	exonic	NM_012406	PRDM4	AACTGATGAAAATGAATGTAATTGGATGATGTTTGTGCGCAAAGCCAGGGTGTACTCTGT
ASCRP3000500	407.5	156	133	217	148	105	8.47926	7.12537	7.66777	7.48792	7.46723	7.59294	P	P	P	P	P	P	hsa_circRNA_103424	chr3	+	100013930	100018175	exonic	NM_018309	TBC1D23	AACTGCTTTCCACTTAGATTCAGACCTGCTTGGAAGTCTTTTTGCATGTTACTGTTCCAC
ASCRP3000501	108	170	93	143	130	91	6.53066	7.209	7.10979	6.91367	7.27466	7.38211	P	P	P	P	P	P	hsa_circRNA_003200	chr14	+	74358729	74364965	exonic	NM_021188	ZNF410	AACTGGCAAAGAATGCAAAAACCAGCAGCAATGGTTACATTGATTACCCACCTAGTACAA
ASCRP3000502	28.5	19	21	19.5	23	22	4.79347	4.52767	4.6218	4.43821	4.65399	4.85846	P	A	A	A	A	A	hsa_circRNA_000958	chr5	-	79505531	79506139	intronic	ENST00000507668	SERINC5	AACTGTAAGAGTAAGATAAGCAAGAGTCAGCTTATCCTTTCATTTTGATTCTTTGCCCCG
ASCRP3000503	162	240	89	234	132	110	7.13452	7.71049	7.01877	7.58336	7.2998	7.6854	P	P	P	P	P	P	hsa_circRNA_101406	chr14	-	75576387	75577074	exonic	NM_033116	NEK9	AACTGTACACTTGGGTGAGAGATGGAGGAAAAAGTCACTCTGCTTAATGCACCTACAAAG
ASCRP3000504	104	66.5	53	72	57	47	6.46232	6.12259	6.09237	6.04703	6.04824	6.17123	P	P	P	P	P	P	hsa_circRNA_407149	chr9	-	5954015	5988545	exonic	NM_001017969	KIAA2026	AACTGTCATAAAGTCACCTACTGTACCAGAGTTTCAGGCACTTGAGAGAAAAGACAACGA
ASCRP3000505	38	38	25	29	44	26.5	5.10194	5.50104	4.99541	5.16696	5.68677	5.13196	P	P	P	P	P	P	hsa_circRNA_101619	chr15	+	80743220	80767564	exonic	NM_014862	ARNT2	AACTGTGCACCTCAGAAAACTCAATGACAGAAATGGCTTCAGACATACCTGGATCTGTGA
ASCRP3000506	36	30	24	52	36	26	5.04966	5.19896	4.83056	5.68521	5.46882	5.09257	P	P	P	P	P	P	hsa_circRNA_406565	chr4	+	177069283	177073118	exonic	NM_170710	WDR17	AACTTATGGTTGAACTTGGAGAGTACCGTTCGAATCTGGGATTATACTCAGGATGCTTGC
ASCRP3000507	493	160	158.5	188	227	93	8.76527	7.14532	7.92421	7.27828	8.08057	7.38211	P	P	P	P	P	P	hsa_circRNA_000224	chr10	+	20436712	20466338	exonic	NM_032812	PLXDC2	AACTTCAAAGGCACAGCACTTGTGGTCCAGTGGGACCATGTACATCTCCAGGATAATTAT
ASCRP3000508	63	44	28	47.5	52	30	5.69453	5.67583	5.188	5.59854	5.95118	5.49572	P	P	P	P	P	P	hsa_circRNA_021526	chr11	-	27395097	27395593	exonic	NM_018490	LGR4	AACTTCAAGCTGAAAGAAGCCTTAGCAGCAAAAGACTTTGTTAACCTCAGAGATCTGAGT
ASCRP3000509	801	777.5	284	580	497	333.5	9.46581	9.29687	8.80712	8.85516	9.20541	9.519	P	P	P	P	P	P	hsa_circRNA_083423	chr8	+	17137883	17143936	exonic	NM_152415	VPS37A	AACTTCAGCAGGCGATAGCAATGCACAGCCAATTTCATGCTCCACTATAGTATGAATTAC
ASCRP3000510	317	430	199	430	422	277	8.08796	8.50475	8.25704	8.42269	8.99438	9.21535	P	P	P	M	P	P	hsa_circRNA_101335	chr14	-	31596990	31641328	exonic	NM_015382	HECTD1	AACTTCCAGTGAGAGTGACACAGGTCAGGAAGCAGAATATTCCTTATATGCCTTTGAAGT
ASCRP3000511	108	315	115.5	157	164	98.5	6.50177	8.09925	7.42541	7.059	7.62517	7.50125	P	P	P	P	P	P	hsa_circRNA_000859	chr18	+	77208781	77211816	exonic	NM_006162	NFATC1	AACTTCCTGCAGGACTCCAAGGTCATTTTCGTGGAGAAAGCCCCAGCTGCATGGCTACTT
ASCRP3000512	57	54	40	56	62	43	5.57856	5.83874	5.70762	5.81474	6.25442	6.13005	P	P	P	P	P	P	hsa_circRNA_070829	chr4	-	122754385	122756438	exonic	NM_018190	BBS7	AACTTGAAAGTACCTACAGATTCGCTCAATTGAAGGCCAGTATGGCACACTACAAGCATA
ASCRP3000513	959	1779	2592	1659	1637	268	9.70699	10.4709	11.933	10.3942	10.8459	9.16339	P	P	P	P	P	P	hsa_circRNA_103361	chr3	-	47719687	47727660	exonic	NM_003074	SMARCC1	AACTTGACTGGAGATGTGTGTGCTGTGATGAGGAAGATGAAGATCCTGCCAAAGGTGATC
ASCRP3000514	224	467.5	118	324	162	107	7.59128	8.61474	7.46224	8.03072	7.59916	7.65271	P	P	P	P	P	P	hsa_circRNA_405928	chr2	-	95814629	95819004	sense overlapping	NM_032788	ZNF514	AACTTGTACTGGAGAGAAATCCTACAAGTGTGGACCTGATGACATTTGAAGATGTGGCTG
ASCRP3000515	4652.5	4458	2433	3450.5	3984	1304	11.9818	11.8413	11.8782	11.4856	11.8867	11.6048	P	P	P	P	P	P	hsa_circRNA_102927	chr2	+	227729319	227732034	exonic	NM_032276	RHBDD1	AACTTGTGGCTATTCATTTATTCTCACCAGGGTTCAGCCGTCTGTATATCTCCCCAGATA
ASCRP3000516	94	142	37	67	50	52	6.33109	7.00323	5.63771	6.01516	5.91975	6.43154	P	P	P	P	P	P	hsa_circRNA_406694	chr5	-	145083537	145083858	intronic	ENST00000510259	PRELID2	AACTTTAACCACAAAACCTGCTTCTGAACCAACTGAGGAAGACACCTCAGGTTGCAGCTG
ASCRP3000517	472	375	284	306.5	228	161	8.69835	8.32134	8.80712	7.95069	8.08943	8.35466	P	P	P	P	P	P	hsa_circRNA_001526	chr5	-	131822730	131823714	sense overlapping	NM_002198	IRF1	AACTTTCGCTGTGCCATGAACTCCCTGCCAGATATCGAGGAGGAGATGATCTTCCAGATC
ASCRP3000518	49	23	24	24.5	27	24	5.42285	4.86946	4.79347	4.76722	4.93381	4.96494	P	A	P	A	P	P	hsa_circRNA_104975	chrX	-	2871183	2873578	exonic	NM_000047	ARSE	AACTTTTGCAAAAATACTGAAAGAGAAAGGCTATGCCACTGGACTCATTGGACTCCGAAT
ASCRP3000519	72	55	63	235	130	111.5	5.94013	5.95442	6.50486	7.58336	7.28959	7.65947	P	P	P	P	P	P	hsa_circRNA_048410	chr19	-	2428163	2431900	exonic	ENST00000325327	LMNB2	AACTTTTTTGTACAACACTCCAATAAACATTTTGATTTTAGTGTGGGCAGCTGGTGCGGG
ASCRP3000520	451.5	575	243.5	462	356	213.5	8.63121	8.88928	8.55782	8.52936	8.75399	8.80524	P	P	P	P	P	P	hsa_circRNA_018634	chr10	-	71913593	71921687	exonic	NM_020150	SAR1A	AAGAAAAACTCCGTGAGATATTTGGGCTTTATGGACAGACCACAGGAAAGGTAGTAAGCA
ASCRP3000521	354.5	130.5	131.5	157	158	130	8.26279	6.90165	7.64773	7.05056	7.5693	7.9716	P	P	P	P	P	P	hsa_circRNA_406730	chr6	-	1099947	1101761	sense overlapping	NR_027115	LOC285768	AAGAAAAATGAAAGGGTCCTGCCTACCCATCTGAGGACATGTCTGCTCATCACCCATGTG
ASCRP3000522	213.5	115	127	155.5	155.5	103.5	7.53146	6.74832	7.56739	7.03475	7.54482	7.55551	P	P	P	P	P	P	hsa_circRNA_405841	chr2	+	28210859	28218323	sense overlapping	NM_004899	BRE	AAGAAAAATGTTTACAGGGTCTGGCCCCCGCTTCATAAACAGGGGGATATCATTTTCAAT
ASCRP3000523	152	186	109	180	235	95	7.00261	7.35861	7.331	7.22731	8.12675	7.45586	P	P	P	P	P	P	hsa_circRNA_005585	chr5	+	43675612	43704502	sense overlapping	NM_012343	NNT	AAGAAAACATGTGACGCGCTCCAGGCGAAAGTTAGAGAATCCTATCAGAAGCAATGAATC
ASCRP3000524	189.5	213	89	370.5	148	82	7.34955	7.51796	7.02863	8.22646	7.45586	7.22784	P	P	P	P	P	P	hsa_circRNA_004580	chr20	-	13539654	13568017	exonic	NM_017714	TASP1	AAGAAAAGAAGACAATCAAGTGAGAAGGATTCTCCTTTTACAAATGCAGGAATGGGATCT
ASCRP3000525	603	399.5	315	1575.5	501	207	9.05161	8.40033	8.94271	10.314	9.21056	8.73568	P	P	P	P	P	P	hsa_circRNA_001985	chr3	-	33450727	33467233	exonic	NM_014517	UBP1	AAGAAAAGTATCAGCCGTCCTATGATACCACAATCCTCACAGAGTGATGTCTTGGCATTG
ASCRP3000526	93	48	55	207.5	90	58	6.28352	5.73572	6.28763	7.41957	6.77015	6.62138	P	P	P	P	P	P	hsa_circRNA_092566	chr7	+	8043537	8099878	exonic	NM_138426	GLCCI1	AAGAAAATAATGGGAAGGAAGAAGTATCCAAGCGGACAAGGCAAAATCTCAGCAAGTTCG
ASCRP3000527	322	429	89	191	113	69	8.11971	8.49523	7.01133	7.2998	7.059	6.91234	P	P	P	P	P	P	hsa_circRNA_104672	chr8	-	103850971	103855975	exonic	NM_015878	AZIN1	AAGAAAATTGCACGTAATCACCCAAATGCCAATTTGTTGCATATTCTAAGGACCCAGACA
ASCRP3000528	1290	919	494.5	2128	657	491	10.1391	9.51987	9.59998	10.7087	9.58769	10.0832	P	P	P	P	P	P	hsa_circRNA_015524	chr1	-	180953812	180957481	exonic	NM_005819	STX6	AAGAAACTTGCAAAAGTATCTCATATGACCAGTGTTGATCGTGGAACAGCAGGATGAGCA
ASCRP3000529	124	220	73	137	106	56	6.68352	7.57582	6.70442	6.87117	6.98879	6.5298	M	P	M	P	P	P	hsa_circRNA_092436	chr16	+	67660457	67663436	exonic	NM_006565	CTCF	AAGAAAGAAGATTCCTCTGACAGTGGTGTCCACTTGCGAAAGCAGCATTCCTATATTGAG
ASCRP3000530	71	45.5	47	95.5	46	34	5.8937	5.68832	5.95571	6.43987	5.77137	5.60514	P	P	P	P	P	P	hsa_circRNA_407079	chr8	+	61653817	61693989	exonic	NM_017780	CHD7	AAGAAAGCAAAAACTGCCACGCCAAAACCCAAATCCAGCAAAAAGTCAAGGACCTATATC
ASCRP3000531	297	75	127.5	258	141	112.5	7.9821	6.22472	7.59128	7.71412	7.38666	7.70666	P	M	P	P	P	P	hsa_circRNA_104210	chr6	+	147581750	147588303	exonic	NM_139244	STXBP5	AAGAAAGCCGACTACAGATACACATATGATGAGGGTTACATTTTGCCATCTGCCTTTCCA
ASCRP3000532	110.5	63	48	95	83.5	70	6.53066	6.0639	6.07702	6.39248	6.63273	6.85326	P	P	P	P	P	M	hsa_circRNA_104782	chr9	+	37495165	37495983	exonic	NM_022490	POLR1E	AAGAAATACTGAAGATGATTGAGGAGAACAGCTCTGGTCAGCGATGCTATCCACAATGAC
ASCRP3000533	46	21	32	31	32.5	24	5.34019	4.72238	5.36374	5.12509	5.23132	5.09257	P	A	P	P	P	P	hsa_circRNA_406798	chr6	-	74345104	74351647	exonic	NM_012434	SLC17A5	AAGAAATCAGGGTAAGAAGTACCAATGGGATGCAGAAACTCAAGGATGGATTCTCGGTTC
ASCRP3000534	275	355	123	271	241	126	7.88338	8.25061	7.52799	7.78361	8.17303	7.90695	P	P	P	P	P	P	hsa_circRNA_400584	chr10	+	72604229	72610967	exonic	NM_003901	SGPL1	AAGAAATGTTTTAAGCTCACCAGGAAGATGCCCATTATTGGTCGTAAGAAGGCCTTTGAG
ASCRP3000535	42	51.5	28	28	26	21	5.23132	5.85268	5.0665	5.04724	4.93381	4.54493	P	P	P	P	A	A	hsa_circRNA_034693	chr15	+	41648236	41650456	exonic	NM_016359	NUSAP1	AAGAACACAATTCCATGAATGAACTGAAGGTAACAGAGATTCAAAGGTACCTTCAGAAGG
ASCRP3000536	462.5	1599	468	1245	652.5	416	8.67462	10.3357	9.51731	9.97387	9.57414	9.86351	P	P	P	P	P	P	hsa_circRNA_102032	chr17	+	30498061	30503232	exonic	NM_018307	RHOT1	AAGAACAGACAAAGACAGCAGCTAGAGTTGGGAAGACATCACTGATTATGTCTCTGGTCA
ASCRP3000537	3372.5	2820.5	15905	5247	16012	1732.5	11.5388	11.1766	13.9369	12.0685	13.5196	12.1307	P	P	P	P	P	P	hsa_circRNA_001937	chr16	+	53155459	53155541	intronic	ENST00000447540	CHD9	AAGAACAGCTCTCTGGCTGAACATATCCCTTGGATACTCTAAGACCTGACCCTGATTAAG
ASCRP3000538	239	154.5	153	242	217.5	119	7.68735	7.10862	7.86011	7.63387	8.01841	7.79177	P	P	P	P	P	P	hsa_circRNA_030431	chr13	-	75936161	75936743	exonic	NM_014832	TBC1D4	AAGAACAGGACCATGCTCTTCCAGGTTCCTGATGTTATTAGCAGCATAAGGCAATTATCT
ASCRP3000539	155	76	129	202	151	89	7.05599	6.28455	7.61089	7.38259	7.49771	7.34413	P	P	P	P	P	P	hsa_circRNA_092519	chr22	-	40825609	40859290	exonic	NM_020831	MKL1	AAGAACATCCTTCCTGTTGAGTCCAGCCTGAAGGAAGCCATCATTGTGCTACAGTTGAAA
ASCRP3000540	251.5	217.5	85.5	433	146	67	7.76088	7.54975	6.98721	8.44264	7.4354	6.87663	P	P	P	P	P	P	hsa_circRNA_405113	chr13	-	20315704	20333558	exonic	NR_003272	PSPC1	AAGAACTCAGAAACCAAGAGTTGCAAAAACGGAAGCAAATACAACTAAGGACCCCTCGTC
ASCRP3000541	245	224	83	435	142	64	7.7204	7.59916	6.92228	8.44907	7.40522	6.8003	P	P	P	P	P	P	hsa_circRNA_000464	chr13	-	20315704	20356931	exonic	NM_001042414	PSPC1	AAGAACTCAGAAACCAAGAGTTGCAAAAACGGAAGCAAATACAACTAAGGCCTGTATCCG
ASCRP3000542	82	56	54	117	83	68.5	6.14881	5.95442	6.25442	6.67648	6.58009	6.87663	P	P	P	P	M	P	hsa_circRNA_063453	chr22	-	40859224	40948371	exonic	NM_020831	MKL1	AAGAACTGGTGAGCCAAGGGATCATGCCGCATTGCCATCACGAAAGCCAAAGTGGATTTC
ASCRP3000543	109.5	59	59.5	136.5	84	77	6.54103	6.02873	6.41614	6.84561	6.63273	7.0611	P	P	P	P	P	P	hsa_circRNA_042079	chr17	-	9843442	9850300	exonic	NM_003644	GAS7	AAGAACTTAGCTAAGCTCTCTCAGAACTCCTTGGCTTCACAGGAGGAAGGATAAACTGTG
ASCRP3000544	2210	1965	2758	1970	1147	545	10.9325	10.6351	11.9999	10.6244	10.3972	10.2446	P	P	P	P	P	P	hsa_circRNA_101034	chr12	+	28458581	28460682	exonic	NM_018318	CCDC91	AAGAACTTCAGTATCTGGAGTCCATCTTTCACCATCTTCTCCTGAGATTGTACTGGACCG
ASCRP3000545	130.5	94	70.5	145	89	81	6.78658	6.52719	6.62219	6.95172	6.73559	7.19047	P	P	P	P	P	P	hsa_circRNA_006192	chr20	-	39896102	39897723	exonic	uc002xjt.1	ZHX3	AAGAACTTTATCCCCAGGATCTAAACCAGTGCTGGACAATAGATGCTCAGACTGAAATGC
ASCRP3000546	54	35	43	42	37	32.5	5.51863	5.41536	5.88152	5.43587	5.50633	5.57856	P	P	P	P	P	P	hsa_circRNA_079279	chr7	+	5643126	5643248	exonic	NM_003088	FSCN1	AAGAAGAATGGGCAGCTGGCCGCCTCGGTGGAGACAGCAGGAATGCCAGCTGCTACTTTG
ASCRP3000547	102	152	43	83.5	91	46	6.42363	7.08815	5.80617	6.27578	6.73559	6.17123	P	P	P	P	P	P	hsa_circRNA_047448	chr18	+	33783075	33840138	exonic	NM_017947	MOCOS	AAGAAGAGAAATGGGATGAGATTTCAATTGGCTCTTTGCGTTTCCAGGTTTGAAGATGGC
ASCRP3000548	242	74	88.5	318	194	97	7.70359	6.22472	7.01877	8.00256	7.84799	7.48702	P	P	P	P	P	P	hsa_circRNA_104084	chr6	+	22020567	22056919	exonic	NR_015410	CASC15	AAGAAGAGAGCCAGCCAGGATCTGCATTTACTGCTCAACCACATCTAATTTGATGTCCTC
ASCRP3000549	25.5	24	24	23	25	20	4.71324	4.93643	4.86397	4.72844	4.93381	4.612	P	A	A	A	A	A	hsa_circRNA_070692	chr4	-	113530534	113541346	exonic	NM_018392	ZGRF1	AAGAAGATGAAGTTGAACTAAGTGAACCACTTCAGTCTGTGCAGGTGAAACCTGGAGATG
ASCRP3000550	2810	1990	1580	4178.5	1721.5	1063	11.2801	10.6535	11.1852	11.7652	10.8958	11.2489	P	P	P	P	P	M	hsa_circRNA_103514	chr3	+	171965322	171969331	exonic	NM_022763	FNDC3B	AAGAAGCAGCCCAAAGTCGAATGATTCAGACTTGCAAGGTGATTGAAGATAGTACTGGAG
ASCRP3000551	122	65	69.5	87.5	54	57	6.67648	6.09589	6.62219	6.34397	6.0639	6.58927	P	P	P	P	M	P	hsa_circRNA_101992	chr17	+	18607931	18608477	exonic	uc002guf.2	TRIM16L	AAGAAGCAGCTGTACACAACCCCATGCAGGTGTTTCAGGGCTTTACGTCATTCAAGGATG
ASCRP3000552	696.5	1264.5	348	1141	477	212	9.26837	9.99657	9.1084	9.86476	9.15611	8.77793	P	P	P	P	P	P	hsa_circRNA_092416	chr15	+	41988272	42005694	exonic	NM_001080541	MGA	AAGAAGCTAGAATACATCTTATTGCCAGCAGTTTTGAAGATGACTCCCGTGTAGCCTCAC
ASCRP3000553	59	109	43	91	93	46	5.70609	6.68663	5.88152	6.33506	6.75353	6.20964	P	P	P	P	P	P	hsa_circRNA_090797	chrX	-	53654360	53674517	exonic	NM_031407	HUWE1	AAGAAGGAGAGGAAATGGAAACTGATATGGATGTGCGAGTTATATCACTGGGTGGACCTG
ASCRP3000554	702	364	302	392	426	220	9.27563	8.27901	8.88877	8.29798	9.00472	8.84203	P	P	P	P	P	P	hsa_circRNA_406091	chr20	-	25000645	25004277	exonic	NM_032501	ACSS1	AAGAAGTATGATCGCTCCTCCCTGCGGACCCTGGGGTCAGCCAAGTGCAAGGTGGTTATC
ASCRP3000555	105	64	58	75.5	128	51	6.47679	6.08884	6.28763	6.13348	7.25381	6.3261	P	P	P	P	A	P	hsa_circRNA_102346	chr18	-	33058245	33060527	exonic	NM_194281	INO80C	AAGAAGTATTCTGATGTTTCAGGTCTGCTTGGTATCAGCATGGAAGCCATGAGTGAGAAT
ASCRP3000556	257.5	583.5	222	488	259	138	7.7905	8.91566	8.3951	8.5986	8.29798	8.0819	P	P	P	P	P	P	hsa_circRNA_101825	chr16	-	66759730	66763002	exonic	NM_006141	DYNC1LI2	AAGAAGTCAGCTGGTCCACGACAAAGAGTTGGCAGCAGAAGATGAGCAGGTGTTCCTAAT
ASCRP3000557	55	57	37	39	46	33	5.54376	5.95442	5.60514	5.38115	5.77137	5.66324	P	P	P	P	P	P	hsa_circRNA_002567	chr18	-	66364462	66369027	exonic	NM_019022	TMX3	AAGAAGTGGTTCCTGAGGCATTGCTTCAGAGTTTGGAGTTCGAGGTTATCCAACAATTAA
ASCRP3000558	175.5	128.5	67	149.5	132	70	7.24326	6.88106	6.59923	6.98753	7.30792	6.94328	P	P	P	P	P	P	hsa_circRNA_101630	chr15	+	85656607	85669605	exonic	NM_002605	PDE8A	AAGAATATTTTTCTCAGTTTCCAGCCAGAGACGACACTCTTCCATGGCCCGGATACATTC
ASCRP3000559	110.5	134.5	76	188	89	54	6.56451	6.92559	6.82596	7.27259	6.73559	6.47949	P	P	P	P	P	P	hsa_circRNA_007258	chr16	+	29847024	29848279	exonic	NM_005115	MVP	AAGAATCAGCTGGGGCAGAAGCGCGTGGTCAAGGGGAAGAATGGCTGGTCACCACAGTAG
ASCRP3000560	35.5	33	29.5	30	31	32	4.94166	5.31222	5.21631	5.12509	5.2504	5.54805	P	P	P	P	P	P	hsa_circRNA_406699	chr5	+	151326199	151327356	intergenic			AAGAATCTCATCTTGTATAAAGACAGACCAAGCTCCGTTCCTGTGAGGGAAGGGAGAGAA
ASCRP3000561	40	26	31	33	25	28	5.1825	5.00043	5.40971	5.19896	4.86397	5.23345	P	P	P	P	A	P	hsa_circRNA_001830	chr3	-	183448510	183448699	antisense	NM_018023	YEATS2	AAGAATGACAGCAAGAGTTATGGTAGAGAGAAAATCAGTAAACCAGCCATCACTGCTCTT
ASCRP3000562	114	132	82	122	72	66.5	6.58844	6.88344	6.88412	6.71361	6.42968	6.83932	P	M	P	P	P	P	hsa_circRNA_407136	chr8	+	142170730	142173528	exonic	NM_014957	DENND3	AAGAATTTCTCAAAACCAGGGCTCCAGGGGACCATCAGTTTTATAAGCAGGGTGCAGAGC
ASCRP3000563	218	331	133.5	278	171.5	96	7.54052	8.15992	7.62862	7.83049	7.69045	7.47108	P	P	P	P	P	P	hsa_circRNA_101890	chr16	+	84806146	84808831	exonic	NM_005153	USP10	AAGAATTTTAAATGCCACCGAACCTATCGGCTCTTTGCAGGTTGAGATAAGTCGAAGAGT
ASCRP3000564	80.5	27	30	41	41	41	6.10174	5.13196	5.2504	5.40783	5.60843	5.95829	P	P	P	P	P	P	hsa_circRNA_101355	chr14	-	52520296	52527074	exonic	NM_007361	NID2	AAGACAACATAGGTTCCAACACCGAGGCTGAACACTTTCCAGGCAGTTTTGGCATCTGAT
ASCRP3000565	241	270.5	146	599	264	117	7.69278	7.88304	7.78542	8.90123	8.3332	7.74452	P	P	P	P	P	P	hsa_circRNA_101129	chr12	-	109052513	109055934	exonic	NM_014325	CORO1C	AAGACAAGAAAGTGAGAGTCATTGATCCCAGGAAACAAGAGATTGTTGCTGTATGGCAGA
ASCRP3000566	456	254.5	372	1066	376	1708.5	8.64729	7.7905	9.19744	9.75824	8.83266	12.1162	P	P	P	M	P	P	hsa_circRNA_062557	chr22	-	24108020	24109780	exonic	NM_213720	CHCHD10	AAGACACAAATGTGCAATTAAAAGTTTATTTTAGACCACACCGCCCAGCCGCGCCCTCTG
ASCRP3000567	141.5	90	85	114	109	90.5	6.8983	6.47589	6.95947	6.63515	7.03414	7.37125	P	P	P	P	P	P	hsa_circRNA_102750	chr2	+	66739280	66775151	exonic	NM_002398	MEIS1	AAGACACGGGACTCACCATCCTTCAAGTGAACAATTGGTGATGGCTTGGACAACAGTGTA
ASCRP3000568	43.5	28	22	26	29	22	5.1825	5.00043	4.71018	4.91799	5.09726	4.71934	M	P	A	A	P	A	hsa_circRNA_405401	chr15	+	78805425	78807449	exonic	NM_001013619	HYKK	AAGACACTGCAGACATAATGTCAAGTGGAAACTATCAGCAGTCAGAGGCTCTTAGCAAAC
ASCRP3000569	144.5	190	79	267	96.5	71	6.96076	7.36495	6.84561	7.77045	6.82914	6.94328	P	P	P	P	P	P	hsa_circRNA_401988	chr18	+	60497267	60497464	exonic	NM_194449	PHLPP1	AAGACAGCTTGACCGGAAAGATGCATGTTCTGCCACTAATTGGTGGAAAAGAAAACCTCA
ASCRP3000570	143	32	43.5	161	38	28	6.9374	5.31222	5.90043	7.07454	5.5429	5.23345	P	P	P	P	P	P	hsa_circRNA_104424	chr7	+	90585011	90613556	exonic	NM_012395	CDK14	AAGACATTCAGGATCAACTTGAACGAATATTTCTGGTCTTGCAAGAGCAAAATCCGTCCC
ASCRP3000571	53	25	23	23	29.5	23	5.56677	5.00043	4.83056	4.72844	5.12279	4.92856	P	P	P	A	P	A	hsa_circRNA_405334	chr15	-	48691188	48691736	intergenic			AAGACATTTCTGGCTGAGAAGAACCAGAGTAAACATGCAGAATTGGGAAGGTGTTCCTGG
ASCRP3000572	242.5	168.5	113	153.5	151	83	7.70704	7.21387	7.36543	7.00822	7.48792	7.25223	P	P	P	P	P	P	hsa_circRNA_103179	chr22	+	24509532	24530382	exonic	NM_012295	CABIN1	AAGACCAATTTCTTCAACACCGAAGCCAGGACAGCACAGCCGTAGCACTCTCAGACTCTA
ASCRP3000573	148	140	59	229	211	96	6.96718	6.97484	6.34791	7.56337	7.99032	7.45586	P	P	P	P	P	P	hsa_circRNA_102674	chr2	+	33525517	33525640	exonic	NM_000627	LTBP1	AAGACCAGTGTGAAGATATTGATGAATGTCAGCAAGGGAATCTATGTGTAAACGGGCAGT
ASCRP3000574	106	114.5	49	127.5	50	48	6.46957	6.74421	6.0579	6.77345	5.86236	6.29173	P	P	P	P	P	P	hsa_circRNA_405736	chr19	-	13064495	13065340	sense overlapping	NM_052850	GADD45GIP1	AAGACCCAGACAGGGAGCAGCACATCGCAGAGTGCATGGCCAAGATGCCACAGATGATTG
ASCRP3000575	2042.5	1126	387	929.5	993	400	10.8346	9.81709	9.24848	9.54047	10.2017	9.81041	P	P	P	P	P	P	hsa_circRNA_100445	chr1	+	212977661	212977993	exonic	NM_001042552	TATDN3	AAGACCTACCATCAACCTTTTACAAGAGCAAGGTTGGACTAGATTTCTCCCCCAGATTTG
ASCRP3000576	140	147.5	1114	317.5	2004.5	2179.5	6.8919	7.03658	10.7763	8.01097	11.1249	12.5677	P	P	P	P	P	P	hsa_circRNA_102459	chr19	+	12962747	12963209	exonic	NM_014975	MAST1	AAGACGATCTCTCTGAGGCCTATGAACGCTCTGAGAGCTTGGAGGTGGCCTTCGTTACTC
ASCRP3000577	115	63.5	78	58	63	45	6.61567	6.07226	6.86911	5.85268	6.22365	6.13005	P	P	P	P	P	P	hsa_circRNA_405953	chr2	+	122797766	122800683	intergenic			AAGACTAATTACCCAACTGCCTCCGACTGACAAGATTGAGCATTTACAGAAGCAGGAATC
ASCRP3000578	28	21	22.5	23	20	21.5	4.81925	4.76722	4.79347	4.72844	4.41779	4.612	P	A	A	A	A	A	hsa_circRNA_407076	chr8	+	54852135	54866870	exonic	NM_003702	RGS20	AAGACTACATTTCTATACTTTCTCCTAAGGAGCAGATGGGATCAGAGCGGATGGAGATGC
ASCRP3000579	650.5	800	465.5	607.5	862.5	173	9.16032	9.33367	9.51007	8.92377	9.99578	8.45833	P	P	P	P	P	P	hsa_circRNA_100213	chr1	-	47745912	47748131	exonic	NM_003035	STIL	AAGACTACTTCAGGCACAGGTCTTCCCAAAAGTTATCTTCTGGGAAGATGCCAATACATG
ASCRP3000580	30	26	22	42	21.5	22	4.81925	5.00043	4.79347	5.43587	4.61528	4.65717	P	P	A	P	A	A	hsa_circRNA_400270	chr1	+	76269415	76282231	exonic	NM_002440	MSH4	AAGACTATAGGTTCATACTTTGGAAACAAAAGAGCTTATGCAGAAAACACAGTTGCATCA
ASCRP3000581	28	21.5	22	29	22	25.5	4.75836	4.72238	4.79347	5.08551	4.72238	5.13196	P	A	P	P	A	P	hsa_circRNA_002979	chr19	+	45211132	45211459	exonic	NM_001039213	CEACAM16	AAGACTGAGACACTGGAAGTGGAGCTGCAGGTGGCCCCTGCAGCAGTTGCCACGATGATC
ASCRP3000582	957	1933	672	1655	1356.5	593	9.70132	10.6106	10.0265	10.39	10.5708	10.4078	P	P	P	P	P	P	hsa_circRNA_017215	chr1	-	243242289	243265046	exonic	NR_029401	LINC01347	AAGACTTCTGAATCCAGGAAGAGAAACTGACTGGGCAACATGTTATTCAGGCGACGTCAG
ASCRP3000583	163.5	189.5	95	220	172.5	122.5	7.12881	7.36738	7.14532	7.49638	7.69045	7.8735	P	P	P	P	P	P	hsa_circRNA_092470	chr19	+	45781180	45781873	exonic	NM_031417	MARK4	AAGAGAATTGGAGCTGCGGGAGCGAGTACTCAGAGGGAAGTACCGGGTCCCTTTCTACAT
ASCRP3000584	364	191.5	193.5	253	240	302.5	8.29441	7.39144	8.21058	7.68773	8.17303	9.36178	P	P	P	P	P	P	hsa_circRNA_000931	chr2	-	95756566	95756769	intronic	ENST00000272418	MRPS5	AAGAGACGTGTCCCTCCATCCTTAGTTAAATGAGTCTGGGGGGAGACCCCCCAAGATTTA
ASCRP3000585	237	363	204	321	230	104	7.65749	8.26839	8.29057	8.02026	8.10436	7.56232	P	P	P	P	P	P	hsa_circRNA_102726	chr2	-	58449076	58459247	exonic	NM_018062	FANCL	AAGAGATAGGAACTCTTGGTTGGGATAAGGAAGAGACTTCCACCTTAGGATAGTGTTGCC
ASCRP3000586	45.5	41	31.5	33	29	26	5.32227	5.56761	5.43402	5.22061	5.04238	5.09257	P	P	P	P	P	P	hsa_circRNA_074018	chr5	+	134153185	134153404	exonic	NM_014829	DDX46	AAGAGATATGAAGAAGAATTAGAGATCAATGACTTCCCACAGGATGTGATGCAGCAGGCC
ASCRP3000587	648	861	505	1204.5	632	264.5	9.15856	9.42617	9.63916	9.93104	9.52804	9.14348	P	P	P	P	P	P	hsa_circRNA_007672	chr7	+	65705311	65706257	exonic	NM_003596	TPST1	AAGAGATGATTGGGAAAGCTGGGGGAGTGTCTCTGTCAAAATGTTGGTTATCTTTCTGAA
ASCRP3000588	90	76.5	40	54	65	46	6.26697	6.29275	5.78743	5.70686	6.2763	6.20964	P	P	P	P	P	P	hsa_circRNA_407261	chrX	-	2828699	2856298	sense overlapping	NM_000047	ARSE	AAGAGATGGACACAGCCAGTTAGGGGGATGGAACGGAATTTACAAAGGTGGGAAGGGCAT
ASCRP3000589	160	258.5	68	285	105	59	7.08874	7.81455	6.63596	7.85025	6.97484	6.68352	P	P	P	P	P	P	hsa_circRNA_101343	chr14	-	35261980	35331528	exonic	NM_013448	BAZ1A	AAGAGCAACTAACTGATGCTGACACCAAAGTGACTTTTTTGAACGAACCATTCTGTGCAA
ASCRP3000590	134	251.5	88	199.5	128	65	6.82596	7.77192	7.01133	7.36154	7.24115	6.81533	P	P	P	P	P	P	hsa_circRNA_101382	chr14	+	71428942	71445365	exonic	NM_014982	PCNX	AAGAGCAAGATGCAGTCAGTGGAGTGATCCTGGTGGAGGGATTGAAATGTCTGAGTTCAT
ASCRP3000591	91	240.5	66.5	187.5	101	58	6.29887	7.71469	6.57337	7.26844	6.93348	6.65039	P	P	P	P	P	P	hsa_circRNA_102823	chr2	+	135848567	135851263	exonic	NM_012233	RAB3GAP1	AAGAGCACATTGCCTGGTAAGATGGGTATATTTACTTCTGGCACATGGGAAGAGAAATCA
ASCRP3000592	240	116	114	135	121	103.5	7.69278	6.76758	7.40215	6.82596	7.16668	7.55551	P	P	P	P	P	P	hsa_circRNA_103676	chr4	+	79229219	79258971	exonic	NM_025074	FRAS1	AAGAGCAGTTCCTCAACCTCGTGGGATACTGTGCTGTCTGCCATGAGTCCTGTGCAGGTT
ASCRP3000593	609	249	213	312	333.5	177	9.06469	7.75439	8.33643	7.9759	8.663	8.50011	P	P	P	P	P	P	hsa_circRNA_058188	chr2	+	217329319	217332769	exonic	NM_014140	SMARCAL1	AAGAGCTTGAGAGAAAGAAACAGCAGCAGAAAGATGCCCTCATTCTCTTCTTCAACAGAA
ASCRP3000594	588.5	788	327	1458	654	314	9.01776	9.3141	9.01753	10.2025	9.57996	9.43047	P	P	P	P	P	P	hsa_circRNA_039934	chr16	+	68215377	68217269	exonic	NM_004555	NFATC3	AAGAGGAAAAAAAGCCAGTCTCAACGTTTTACTTATACACCAGATGGACGACCTCAGTGG
ASCRP3000595	188	103	111	194.5	123	79	7.3315	6.62097	7.331	7.32801	7.18497	7.17002	P	P	P	P	P	P	hsa_circRNA_404729	chr10	+	26789747	26802589	exonic	NM_019043	APBB1IP	AAGAGGAGAAATATGCTGTATTTAAAAACCCCCAGAGTCCTTAAATGCACTGGAAGACCA
ASCRP3000596	276	82	109.5	396	123	80	7.89975	6.33606	7.35886	8.32222	7.19649	7.14956	P	P	P	P	P	P	hsa_circRNA_002115	chr7	+	7826418	7841374	sense overlapping	NM_001302348	UMAD1	AAGAGGCAAAACTTCGGACATAGAGGCCAACCAACCTTTGGAGAGTGAAGAGAGAACCTG
ASCRP3000597	156	151.5	120.5	181.5	203	105	7.04844	7.08815	7.4966	7.23051	7.91494	7.61355	P	P	P	P	P	P	hsa_circRNA_002004	chr3	+	180665652	180667131	exonic	NM_005087	FXR1	AAGAGGCCACTAAGCATTTAGAAGTATATTCAAGAGCAAATGACCAAGAGCCATGTGGGT
ASCRP3000598	71	45	104.5	133.5	74	72	5.90311	5.70224	7.25564	6.84909	6.47048	6.99068	P	P	P	P	P	P	hsa_circRNA_104371	chr7	+	50358643	50367353	exonic	NM_006060	IKZF1	AAGAGTGACAGAGTCGTGGATAACCTGAGGACCATGGATGCTGATGAGGGTCAAGACATG
ASCRP3000599	827.5	1547	539.5	1623	480	426	9.51769	10.2884	9.73989	10.3645	9.16661	9.90046	P	P	P	P	P	P	hsa_circRNA_100363	chr1	-	156290629	156304709	exonic	NM_005998	CCT3	AAGAGTGGAAAAGACTATTGCAGATATCATCCGAACATGTTTGGGACCCAAGTCCATGAT
ASCRP3000600	52	45.5	28	50	39	47	5.46882	5.63771	5.12738	5.66007	5.5429	6.25337	P	P	P	P	P	P	hsa_circRNA_102332	chr18	-	21757976	21759799	exonic	NM_018030	OSBPL1A	AAGAGTGTAGAAGCAGAACCCAAAGGAACCATCACCTTGGAGCTCCTTGATGTGTAGCTG
ASCRP3000601	44	20.5	25	27.5	22.5	21	5.23132	4.5755	4.90066	4.93905	4.61528	4.612	M	A	P	P	A	A	hsa_circRNA_406863	chr6	-	140290904	140290999	intergenic			AAGATAAGGATACTGTCTATTTTATGTGGTTCAGACTTGGAACCGTCACGGGACTGAGGT
ASCRP3000602	683	276	257.5	1389	356	257	9.23138	7.9171	8.65904	10.1357	8.75139	9.10215	P	P	P	P	P	P	hsa_circRNA_063147	chr22	-	36723505	36737571	exonic	NM_002473	MYH9	AAGATCAATCCATCTTGTGCACACCTATTCAGGCCTGTTCTGTGTGGTCATCAATCCTTA
ASCRP3000603	70	106	64.5	71	55	32	5.90311	6.65914	6.54447	6.05549	6.0639	5.49572	P	P	P	P	P	P	hsa_circRNA_102631	chr2	-	15693549	15698758	exonic	NM_015909	NBAS	AAGATCAGTGTGTGGAAATCAGCCTAGAGGCAACCAAAAACATGGTGCATCCTTTATCAT
ASCRP3000604	87.5	60.5	47	95	50	37	6.1944	6.02873	6.02873	6.41989	5.91975	5.86373	P	P	P	P	P	P	hsa_circRNA_406336	chr3	+	122808014	122825688	exonic	NM_006810	PDIA5	AAGATCCTGGAGCCAAAGATGTTGTCCACCTTGACAGTGAAAAGGTGGTCCTGCCATCAT
ASCRP3000605	24834.5	12933	17762	13411	20360	5591	14.4612	13.7242	14.1007	13.697	13.8569	13.9806	P	P	M	P	M	P	hsa_circRNA_406757	chr6	+	33653604	33653803	intronic	ENST00000374316	ITPR3	AAGATCGTGCTTCCCAGGCCAGCCTCCCTCTCCGTGCTGTAGCTGTGCTGTGAGTGCCTC
ASCRP3000606	378	325	443	702	501	349.5	8.34754	8.14244	9.44043	9.12988	9.21475	9.59838	P	P	P	P	P	P	hsa_circRNA_101797	chr16	+	30495147	30495584	exonic	NM_002209	ITGAL	AAGATCTATTCACTGAGCTGCAGAAGAAGATCTATGTCATTGAGGGACAGAGGTGTTCCG
ASCRP3000607	2455.5	1149	1077	1267.5	1659.5	714	11.094	9.84524	10.7278	9.99578	10.8629	10.666	P	P	P	P	P	P	hsa_circRNA_401965	chr18	+	42529845	42533305	exonic	NM_015559	SETBP1	AAGATGAACCGCAAGGAGAGAAGTTCTTATGACTCCTCCATGTCTCCAGGCTTACGAGAG
ASCRP3000608	205	168	97	169	126	99	7.46088	7.209	7.15885	7.13452	7.22222	7.47108	P	P	P	P	P	P	hsa_circRNA_402819	chr3	-	33114035	33118729	exonic	uc011axk.1	GLB1	AAGATGAAGATGGCTGGGCTGAACGCCATCCAGACTCTCGATTCCTTCCTTGGGCTTTTC
ASCRP3000609	102	56.5	70	154	90	63	6.41332	5.94013	6.68352	7.00261	6.73559	6.77125	P	P	P	P	P	P	hsa_circRNA_009074	chr6	-	149833290	149838586	exonic	NM_139126	PPIL4	AAGATGAGGACTACATGCCAATCAAAAATACTAATCAGGTGGGAAATACACCAAGAGTGA
ASCRP3000610	67	97.5	84	124.5	55	39	5.84154	6.56408	6.92228	6.75353	6.00147	5.86373	P	P	P	P	P	P	hsa_circRNA_404077	chr8	+	100108539	100123507	exonic	NM_015243	VPS13B	AAGATGCCATCTGTTATTAAAGATGACCATGAAAGCTGTGGTTCTAATTCTACCAACCGT
ASCRP3000611	90	88	83	132.5	98	75	6.23114	6.43849	6.92228	6.83792	6.87117	7.08697	P	P	P	P	P	P	hsa_circRNA_006515	chr9	-	36351111	36353328	exonic	NM_022781	RNF38	AAGATGGAGAAGTAGAAAATTACGAGCCTCTGCAAAGGATAGAAAATGAAGTGGAACTCT
ASCRP3000612	34	60.5	33	48	37	31	4.99792	6.03608	5.45974	5.60679	5.43031	5.30007	P	P	P	P	P	M	hsa_circRNA_037192	chr16	+	553003	560800	exonic	NM_014700	RAB11FIP3	AAGATGGAGAGGGAGAAGAGCATTGAGATCGAGAACCTGCAGACCAGGTACCTGCACCAG
ASCRP3000613	198	250	139.5	213	160	103	7.41934	7.7618	7.73063	7.46133	7.59336	7.5796	P	P	P	P	P	P	hsa_circRNA_003998	chr20	+	47570092	47580435	exonic	NM_006420	ARFGEF2	AAGATGTAGTCACATCTGCCATTAAAGTTGCAGGAGGCCAGAGAACTGGAAAAACCAATC
ASCRP3000614	2763	1454.5	1361.5	1624	2035.5	710	11.2621	10.2123	11.0276	10.3661	11.1527	10.6616	P	P	P	P	P	P	hsa_circRNA_066970	chr3	+	121563299	121576003	exonic	NM_018456	EAF2	AAGATGTCCCCAGCATCTCCAATAGATGATATCGAAAGAGATGACTTCAAACCTGCTTCT
ASCRP3000615	288	626.5	241	382	259	118	7.94517	9.01009	8.52838	8.27694	8.29798	7.79177	P	P	P	P	P	P	hsa_circRNA_102711	chr2	+	44436348	44436466	exonic	NM_002706	PPM1B	AAGATTCAGAGTTGGATAAGCACTTGGAATCACGGGTTGAAGGGAAGTCGAGATAACATG
ASCRP3000616	113	88	66.5	86	72	55	6.58093	6.45228	6.54447	6.28249	6.41895	6.51541	P	P	P	P	P	P	hsa_circRNA_401876	chr17	+	72285732	72287272	exonic	NM_023036	DNAI2	AAGATTCCCACGTACTCCTGGGTGGCTGCTACAATGGACAGATAGGGACCCCCAGGAAAT
ASCRP3000617	88	56	54	62	66	51	6.23114	5.92965	6.22472	5.89505	6.34594	6.39629	P	P	P	P	P	P	hsa_circRNA_404026	chr8	+	42401611	42403923	exonic	NM_138436	SMIM19	AAGATTCGTTTAAGACAACAACTGGAAATGTATTCCATTTCCCCATGGCTGGGGGTTATG
ASCRP3000618	51	23	27	28	25	24	5.46882	4.72238	5.0665	4.99541	4.90735	4.96494	P	A	P	P	P	P	hsa_circRNA_104520	chr7	+	150022929	150023099	exonic	NM_001142928	LRRC61	AAGATTGTGAAGCAATAGCCTAAGATTCATTTGGATTCAAGGTTGGCTCTCAACAGTGCC
ASCRP3000619	567	666	176	1532	236	178	8.97794	9.09498	8.06584	10.2688	8.16202	8.50453	P	P	P	P	M	P	hsa_circRNA_003131	chr6	-	36492117	36507984	exonic	NM_007271	STK38	AAGATTTTGAGTCCTTAAAAGTAATAGGCAGAGGAGCATTTGGTGAGCAGCCATGGCAAT
ASCRP3000620	36	30	29	34.5	34.5	35	4.99792	5.19896	5.12738	5.28781	5.44878	5.71908	P	P	P	P	P	P	hsa_circRNA_404529	chr1	-	68656995	68659910	intronic	ENST00000370976	WLS	AAGCAAAGGAGAATAAGGACAACAAGAAGAGCCATGGGAGGATGAGATAGCTCCAGGGCC
ASCRP3000621	345	416	183.5	505	178	305.5	8.22163	8.45674	8.12819	8.65188	7.73251	9.38072	P	P	P	P	P	P	hsa_circRNA_402608	chr20	+	47591302	47592736	exonic	NM_006420	ARFGEF2	AAGCAACAAAAAGAAATCATTGAACACGGCATCGAGCTGAGCTCAGCCTGAGGAAGAAAG
ASCRP3000622	49.5	36	30	36.5	31.5	30	5.45792	5.44878	5.21631	5.34217	5.2504	5.30007	P	P	P	P	P	P	hsa_circRNA_400298	chr1	+	112954815	112958886	exonic	NM_018704	CTTNBP2NL	AAGCAAGGGACCTTGTTATAGAAGCCTTAAAGCATTGGACACATTTCCACCATGCTAATG
ASCRP3000623	299	251.5	112	200	157	80	8.00474	7.77192	7.37295	7.35861	7.54975	7.12938	P	P	P	P	P	P	hsa_circRNA_101467	chr15	-	30053341	30065560	exonic	NM_003257	TJP1	AAGCAATGGCAGGCTCCTGGATTTGGATTTGGAATTGCAATATCTGGTGGACGAGATAAT
ASCRP3000624	53	53	31	53	39	26	5.54376	5.85268	5.30616	5.72818	5.5429	5.09257	P	P	P	P	P	P	hsa_circRNA_007136	chr2	-	45704131	45715470	exonic	NM_018079	SRBD1	AAGCACATTGGAGTTGGAATGTATCAGTATCGTCAGTGAAGCAGGAGCATCAATCTACAG
ASCRP3000625	48	73	49.5	74.5	41	44	5.36957	6.22472	6.07702	6.10174	5.60843	6.04096	P	P	P	P	P	P	hsa_circRNA_101418	chr14	-	81297486	81307112	exonic	NM_152446	CEP128	AAGCACATTTGGCATCACAAGTAGAGGCACTAAAGAAACAAGAAGCTAAAGCAGATGAGC
ASCRP3000626	123	114	63	108.5	116.5	73	6.68663	6.75353	6.47949	6.58385	7.1521	6.99068	P	P	P	P	P	P	hsa_circRNA_030340	chr13	-	52992126	53000201	exonic	NM_016075	VPS36	AAGCACTGAAATTACCTCTCAGACCATCAGGTTTAAATCCTACTTGCTGAGCATGGGAAT
ASCRP3000627	690	361.5	257	361	272	187.5	9.24795	8.2719	8.64649	8.17261	8.35808	8.58019	P	P	P	P	P	P	hsa_circRNA_011588	chr1	-	36211051	36212593	exonic	NM_022111	CLSPN	AAGCACTTGCTCTTTGCTCAGGCTCTTTTCCCACAGACAAGTTCTTAAATGTTAGAAACC
ASCRP3000628	88	76	64.5	178.5	119	65	6.20964	6.26905	6.51848	7.209	7.1521	6.82596	P	P	P	P	P	P	hsa_circRNA_000104	chr10	-	126336614	126337010	intronic	ENST00000337318	FAM53B	AAGCAGATTTTCAGCATCCTAGGAAGAACCAAGAATGCAGAAGTCTGGGGGTGGTGGAGA
ASCRP3000629	1116	2614	667	2248	929	416.5	9.92606	11.0578	10.0085	10.8014	10.1031	9.87115	P	P	P	P	P	P	hsa_circRNA_101490	chr15	+	41988272	41991357	exonic	NM_001080541	MGA	AAGCAGGTGATACATCCTGGTCTTCAAGAAGTCTTATTGCCAGCAGTTTTGAAGATGACT
ASCRP3000630	378.5	498	197	904	224	158	8.36089	8.69883	8.22512	9.49676	8.07508	8.32922	P	P	P	P	P	P	hsa_circRNA_102560	chr19	+	42373100	42375484	exonic	NM_001022	RPS19	AAGCATTAGAACAAACCATGCTGGGTTAATAAATTGCCTCATTCGTAACTTCCACAGCGC
ASCRP3000631	35	52	34	32.5	30	35	4.99792	5.83874	5.45974	5.22061	5.19896	5.60514	P	P	P	P	P	P	hsa_circRNA_403194	chr4	-	106317405	106359193	exonic	NM_176869	PPA2	AAGCATTGCTTATGAAGAAGTGTAATGGAGGAGCTATAAATTGACTTGGGAAGATCCCCA
ASCRP3000632	25	24	21	32	23	26	4.69325	4.93643	4.66667	5.23345	4.65399	5.19896	A	A	A	P	A	P	hsa_circRNA_401140	chr13	-	38225401	38248504	exonic	NM_016179	TRPC4	AAGCCAGAAAGTTTTGGAACAATAGGGGCTTCATATGGGGAGAAATTAAACAGATGTGGG
ASCRP3000633	64	49	42	65	60	40.5	5.76991	5.78452	5.80617	5.96344	6.14088	5.98004	P	P	P	P	P	P	hsa_circRNA_405832	chr2	-	24098698	24111269	exonic	NM_017552	ATAD2B	AAGCCATATTAGGTTAACTTCTCAGCCTGGTGCTACATTACCAAATGGACATAGTGGCTT
ASCRP3000634	902	2745	1053	1471.5	1881	1405	9.63674	11.1263	10.6887	10.2174	11.0372	11.7483	P	P	P	P	P	P	hsa_circRNA_021714	chr11	+	35160416	35222742	exonic	NM_000610	CD44	AAGCCATTCAAATCCGGAAGTGCTACTTCAGACAACCACAAGGATGACTGGAGAAGAAAG
ASCRP3000635	1444	742	570	756	692.5	268	10.3002	9.23244	9.82475	9.22429	9.66861	9.14751	P	P	P	P	P	P	hsa_circRNA_000624	chr17	-	27620262	27620746	intronic	ENST00000225388	NUFIP2	AAGCCCACCTGTGGCCTTGGGGCTCCCCGTCTCGATGGGGGTGGGGCTGGATCCGAAAAG
ASCRP3000636	103.5	108.5	57	107.5	54	30	6.44264	6.69285	6.34791	6.58385	6.03363	5.36957	P	P	P	P	P	P	hsa_circRNA_402767	chr22	+	46739158	46742441	exonic	NM_018006	TRMU	AAGCCCGAAGGGCTTTTCAGAAATCGGTTTGAAGTTAGAAATGTGACTTTTTGAATGAGT
ASCRP3000637	235	643.5	118	410	72	66	7.66264	9.05471	7.43887	8.36393	6.39867	6.82596	P	P	P	P	P	P	hsa_circRNA_102347	chr18	-	33606862	33613800	exonic	NM_018170	RPRD1A	AAGCCCTTGCAGAGAAAGAGCATAAATTGGAACCAAACCAAACAGGAAGCTTACTTTTCT
ASCRP3000638	59	48	65	61	45	31.5	5.64893	5.74919	6.54447	5.9349	5.73722	5.46882	P	P	P	P	P	P	hsa_circRNA_001152	chr20	-	35539620	35540955	exonic	NM_015474	SAMHD1	AAGCCTATACTAAGCTGACAGGAAGTTGGAAATCTGTATGACATGTTCCACACTCGCAAC
ASCRP3000639	101	95	46.5	59.5	57	44	6.4477	6.51366	5.99079	5.84154	6.08884	6.08884	P	P	P	P	P	P	hsa_circRNA_005135	chr19	-	50347572	50347855	exonic	ENST00000600742	PTOV1-AS1	AAGCCTGGATTCTTGACCCCCAGCAACGAGAAGCTGGATGCCACATTGCAACTGCAAGGT
ASCRP3000640	3521	1180	4034	1182	1589	1012	11.5927	9.87968	12.6079	9.91763	10.7904	11.1507	P	P	P	P	P	P	hsa_circRNA_044097	chr17	-	42929776	42932372	exonic	NM_004247	EFTUD2	AAGCCTTTTCTCTGTCTGTCTTCCACCACTGGCAGGAACAAGATCACCATGATTGCTGAG
ASCRP3000641	34.5	84	62.5	58.5	41	35	5.0129	6.3694	6.46957	5.88695	5.63771	5.66324	P	P	P	P	P	P	hsa_circRNA_105033	chrX	-	138897036	138908982	exonic	NM_173694	ATP11C	AAGCGAGTGAGAAAAGAAAGTGAAAAAATCAAGTGTGCTGGAGAAGAGAAACGAGTTGGC
ASCRP3000642	3185	1028	1159	1124	1469	576.5	11.4724	9.66969	10.8494	9.83022	10.6839	10.3301	P	P	P	P	P	P	hsa_circRNA_049851	chr19	+	15939756	15946230	exonic	TCONS_00026750	XLOC_012981	AAGCTAATATGCCTGATTGACATTCTTCTGGACAATGAGTCCCATCATCTCTCCACCATG
ASCRP3000643	210	165.5	111	152	168	102	7.48524	7.18387	7.3881	7.00822	7.65947	7.54825	P	P	P	P	P	P	hsa_circRNA_103700	chr4	+	89396991	89400658	exonic	NM_016323	HERC5	AAGCTCTCCTAGAAATGTTGAAGAAGCTGCACAGGATAACCACCTGCCTCAAAGATAATC
ASCRP3000644	254.5	97.5	113	172	109	88	7.76659	6.55772	7.3881	7.16668	7.02555	7.34413	P	P	P	P	P	P	hsa_circRNA_103773	chr4	+	184114751	184130178	exonic	NM_024949	WWC2	AAGCTGAGATCTCCACTACAAGATTAAGGGTTAACGAAGCCCTTGTCATTTGCTGATTGT
ASCRP3000645	213.5	461	126	433	151	123	7.51446	8.59291	7.55125	8.44264	7.47896	7.84171	P	P	P	P	P	P	hsa_circRNA_031607	chr14	-	35044961	35078948	exonic	NM_021249	SNX6	AAGCTGCTAAGCTTAAAGCAATAAATGTAGATCTTCAAAGTGATGCTGCTCTGCAGGTGG
ASCRP3000646	415.5	178	91	391	128	138	8.49667	7.29267	7.09168	8.29798	7.25381	8.06928	P	P	P	P	P	P	hsa_circRNA_103515	chr3	+	171969049	172025291	exonic	NM_022763	FNDC3B	AAGCTGGCACATAGGAGCAAAAGTTCACTAACCCTGCAGTGGAAGAAATTATACCATTTT
ASCRP3000647	872	538	405	530.5	440.5	182.5	9.5905	8.80801	9.30583	8.72549	9.05154	8.53585	P	P	P	P	P	P	hsa_circRNA_104396	chr7	+	73510951	73511519	exonic	NM_002314	LIMK1	AAGCTGTACTGGTGTTGTGACTGCAGTGCCTCCCTGTCGCACCAGTACTATGAGAAGGAT
ASCRP3000648	138	41	93	49.5	65	52.5	6.8814	5.60185	7.08077	5.67427	6.29684	6.36357	P	P	P	P	P	P	hsa_circRNA_026129	chr12	-	49578582	49579773	sense overlapping	NM_006009	TUBA1A	AAGCTGTCCATTTCTGTGATGGGTTTTGAATAAAGTATTCCCTGTCTTAAGCCGACCAGT
ASCRP3000649	645.5	2093	290.5	842	706	380	9.14574	10.7333	8.83459	9.36653	9.70132	9.73952	P	P	P	M	P	P	hsa_circRNA_104527	chr7	-	152007050	152009031	exonic	NM_170606	KMT2C	AAGCTGTTGTCTCAGGGAGCACAGAAAGAACGATCTCCTCAGCAGAATATAGTATCTTGT
ASCRP3000650	61	85	49	87	45	39	5.70609	6.40578	6.0579	6.31708	5.73722	5.81474	P	P	P	P	P	P	hsa_circRNA_060078	chr20	+	34082350	34086545	exonic	NM_007186	CEP250	AAGCTTCATCAAGACCTGTGGAAGACTCAACAGACCCGGGTGGAGGACTTGAAGTCTCAG
ASCRP3000651	174	193	84	167	123	60	7.22784	7.39669	6.96718	7.13452	7.19649	6.65039	P	P	P	P	P	P	hsa_circRNA_100800	chr11	+	43421437	43429127	exonic	NM_018259	TTC17	AAGCTTTGGCCATCAATAGCTCTGAGATCTCTCCAGCGAACACTGAATGAGTTAAAAGAG
ASCRP3000652	241	292	55	375.5	122.5	84	7.69278	7.99551	6.25442	8.24031	7.19211	7.21036	P	P	P	P	P	P	hsa_circRNA_036389	chr15	-	76508628	76588078	exonic	NM_000126	ETFA	AAGCTTTTCCACAGCTTTAAAACTATCAGAAGCCTCATTGCTACGATTTCAGAGTACCCT
ASCRP3000653	27	25	21	23	23	27	4.72541	4.86946	4.6218	4.65399	4.72238	5.16808	P	A	A	A	A	P	hsa_circRNA_405987	chr2	+	170366276	170374885	sense overlapping	NM_006063	KLHL41	AAGCTTTTGACCTTACAACAAATAAGTTTCTCACAGAATGGATTCCCAGCGGGAACTTGC
ASCRP3000654	337	695	216	548.5	190	100	8.18217	9.14064	8.36381	8.77729	7.80813	7.5184	P	P	P	P	P	P	hsa_circRNA_100786	chr11	+	34093272	34098189	exonic	NM_005898	CAPRIN1	AAGGAAAAACCTGTATGTGGAACCACCTGGTAAGCTTGATGATTACCAGGAACGAATGAA
ASCRP3000655	1576.5	874	523	2534.5	1015	685	10.4692	9.44607	9.69234	11.0214	10.2259	10.5974	P	P	P	P	P	P	hsa_circRNA_007878	chr3	-	47956306	47960331	exonic	NM_002375	MAP4	AAGGAAACCATGCAACAGTCAACCTTCTGAGCTTTCTTCAGAGACCTCAGGTATGTCTCC
ASCRP3000656	86.5	51	49	79.5	86.5	50	6.2053	5.83874	6.0579	6.19986	6.69207	6.25337	P	P	P	P	P	P	hsa_circRNA_103854	chr5	-	64556426	64587297	exonic	NM_197941	ADAMTS6	AAGGAAACGGTATCGCTCCTGTAACACAGATTTCAGGCCGTGGTACTTGCCTTGATAATG
ASCRP3000657	183	181.5	75	162	105	73	7.30437	7.32452	6.76831	7.08815	6.98879	6.99068	P	P	P	P	P	P	hsa_circRNA_003850	chr4	+	3088665	3117990	exonic	NM_002111	HTT	AAGGAAAGAAATGGAAGTCTCTCCTTCTGCAGAGCAGCTTGTCCAGAAAGAAAGAACTTT
ASCRP3000658	72	114.5	69	105	64.5	34	5.94013	6.75353	6.65755	6.55388	6.28763	5.66324	P	P	P	P	P	P	hsa_circRNA_402621	chr20	-	49558567	49571822	exonic	NM_003859	DPM1	AAGGAAATGGAGGTGTATATGGCTGGGATTTGAAAAGAAAAATAATCAGTGGAATCAACT
ASCRP3000659	962	624	539.5	1547.5	679	393	9.71006	9.00214	9.73783	10.2794	9.63321	9.78896	P	P	P	P	P	P	hsa_circRNA_103344	chr3	-	47139444	47147610	exonic	NM_014159	SETD2	AAGGAACGATCTCGTAAGAAGGATTCAGAACACCTTTGTCCTAGAATATTGTGGAGAGGT
ASCRP3000660	198	146.5	100	250	128	80	7.40428	7.05056	7.2014	7.67446	7.25381	7.14956	P	P	P	P	P	P	hsa_circRNA_001314	chr3	-	56661064	56662642	exonic	NM_015224	FAM208A	AAGGAACTAGGCAGGAATATCTTATCAAATTAGGCAATACAGAATGTCATCCTGAACAGT
ASCRP3000661	110	51	65	87	70	87	6.53066	5.81829	6.58677	6.2948	6.39248	7.27388	P	P	P	P	P	P	hsa_circRNA_008289	chr6	+	155448623	155451551	exonic	NM_012454	TIAM2	AAGGAAGAAAAGGAAACTCCAGGCTCACTTCATGGACTCACTTTGCGTGCTTGTTAAATG
ASCRP3000662	45	29	27.5	34	31	28	5.34019	5.10194	5.15913	5.30007	5.14788	5.36957	P	P	P	P	P	P	hsa_circRNA_407025	chr7	-	149930123	149934697	sense overlapping	TCONS_00014005	XLOC_006645	AAGGAAGAGTGCCAAAGAAGGAATAAATAAAGGTACTTGGAGTTCTTCCAGGGCGTTACC
ASCRP3000664	48	83	53	84	56.5	29	5.39836	6.3626	6.17789	6.26905	6.10174	5.43772	P	P	P	P	P	P	hsa_circRNA_004092	chr6	-	74149931	74150168	exonic	NM_138441	MB21D1	AAGGAAGGAAATGGTTTCCAAGATACAGATGTCATCATGAAGAGGAAAAGAGGAGGGAGC
ASCRP3000665	426	181.5	142	285	194	209	8.53531	7.31171	7.76254	7.85458	7.83961	8.75807	P	P	P	P	P	P	hsa_circRNA_007877	chr1	-	21573713	21585332	exonic	NM_001397	ECE1	AAGGAATACCTTGAGCAGATCTCCACTCTCATCAACACCACCGACAGATGCTCGGGGGCT
ASCRP3000666	54.5	60.5	66.5	72	102	66	5.60514	6.03608	6.54447	6.0627	6.92559	6.85326	P	P	P	P	P	P	hsa_circRNA_401746	chr17	+	25932459	25938655	exonic	NM_014238	KSR1	AAGGAATGAAGCGTGTCCTGACTTCTGTCAGCTTGGGGAAGGAAGTCAGTGCTGAGGAGC
ASCRP3000667	52	45	32	39	37	30	5.46882	5.70224	5.45974	5.38115	5.43031	5.43772	P	P	P	P	P	P	hsa_circRNA_101507	chr15	+	44620882	44673174	exonic	NM_138423	CASC4	AAGGACAGAGTCAGTGATTTCCATAAATTGAAGCAAAAGCAACTTGCTGAGCTTCGTCAG
ASCRP3000668	154.5	202.5	101	191.5	113	113	7.04844	7.45175	7.21818	7.31247	7.07305	7.71431	P	P	P	P	P	P	hsa_circRNA_010009	chr1	+	12422775	12557685	exonic	NM_015378	VPS13D	AAGGACAGGAGCAGCTCTTCAAACTCACAGACAACATACAGGACGAATTGTATTGATGTC
ASCRP3000669	83	94	48.5	99	76	50	6.14088	6.51366	6.00833	6.4477	6.51059	6.30699	P	P	P	P	P	P	hsa_circRNA_003196	chr4	-	170458959	170477246	exonic	NM_012224	NEK1	AAGGACATATGGCTCCTTTTCTGGGCAGTGGAGGGACTATAGCTCCATCATCTTTTTCTT
ASCRP3000670	92	62	52	63.5	57	53.5	6.26697	6.05669	6.16118	5.99016	6.10174	6.4477	P	P	P	P	P	P	hsa_circRNA_103286	chr3	+	11354777	11356967	exonic	NM_006395	ATG7	AAGGACGAAGGATCTAAAGAAGTACCACTTCTACTATTGGTTTTGCTATCCTGCCCTCTG
ASCRP3000671	316	65	180.5	100	86	128	8.0819	6.09589	8.12331	6.47949	6.63837	7.94615	P	P	P	P	P	P	hsa_circRNA_403718	chr6	-	142221459	142231148	exonic	uc003qit.1	AK097143	AAGGACTGCTGGAATGCTGACTTGGTTTATGTATCTATCTCTTTCCCACACCATCTATGC
ASCRP3000672	83	59	45.5	72	64	46	6.13291	5.97495	5.93621	6.07939	6.23114	6.17123	P	P	P	P	P	P	hsa_circRNA_023641	chr11	+	75718577	75728024	exonic	NM_003369	UVRAG	AAGGAGAGAGAAGAACTCTTCTTGAAGACTAATGCTCAGTTGACAATTCGTTGCAGGCAG
ASCRP3000673	99	149	45	180.5	114	53	6.38866	7.05056	5.95571	7.23051	7.0993	6.49645	P	P	P	P	P	P	hsa_circRNA_101098	chr12	+	69218142	69218431	exonic	NM_002392	MDM2	AAGGAGAGCAATTAGTGAGACAGAATCATCGGACTCAGGTACATCTGTGAGTGAGAACAG
ASCRP3000674	320.5	729	465.5	782.5	691.5	724	8.11119	9.20194	9.5055	9.26746	9.66861	10.6915	P	P	P	P	P	P	hsa_circRNA_105041	chrX	-	153762552	153762711	exonic	NM_000402	G6PD	AAGGAGATGGTGCAGAACCTCATGGTGCTGAGAGGCTGGAACCGCATCATCGTGGAGAAG
ASCRP3000675	74	40	53	71	60.5	49.5	5.98004	5.56761	6.17789	6.07939	6.22365	6.30699	P	P	P	P	P	P	hsa_circRNA_104006	chr5	+	169108747	169116337	exonic	NM_004946	DOCK2	AAGGAGATTGAGATGCTCAACAATCTGAAGGTGGTCTTCACGAATCCTTGAGCTTGATTT
ASCRP3000676	138	109	145.5	91	79	52	6.8919	6.70826	7.80365	6.37134	6.58009	6.3261	P	P	P	P	P	P	hsa_circRNA_406353	chr3	-	129684543	129690951	sense overlapping	ENST00000509201	RP11-93K22.6	AAGGAGCAACAGGATTACTGTCCACAAACAAACAAACAGCACCAAAACTCCCAACAATAA
ASCRP3000677	68	36	41	62.5	39.5	41	5.80545	5.41536	5.83944	5.90578	5.52125	5.91644	P	P	P	P	P	P	hsa_circRNA_019061	chr10	+	90661412	90682193	exonic	NM_020799	STAMBPL1	AAGGAGCCCAGGCTGTTCAGTATGAAGTGATTGAGAAGAAACAGTGAACATCCTCATTTC
ASCRP3000678	65.5	100	57.5	88.5	66	46	5.81331	6.58677	6.30395	6.34397	6.31708	6.13005	P	P	P	P	P	P	hsa_circRNA_043523	chr17	+	38416786	38418893	exonic	NM_133264	WIPF2	AAGGAGGAGTGCTGAAGCTTCGACCTGTGGGAGCCAAGGATGGTTCAGGCAAACACAGAG
ASCRP3000679	63	69	232	96	46	84	5.74919	6.17789	8.47081	6.45685	5.83454	7.22784	P	P	P	P	P	P	hsa_circRNA_407028	chr7	+	152561969	152563402	intergenic			AAGGAGTTACAGATGCTGGTGATTCTGACAGCATTAACCAATGGGAGTTGCAGATTGCTC
ASCRP3000680	1987	1689	786	1214	1134	657	10.7923	10.3915	10.2863	9.93755	10.3676	10.5566	P	P	P	P	M	P	hsa_circRNA_103407	chr3	+	63898263	63898901	exonic	NM_000333	ATXN7	AAGGAGTTTGGGAAAAACCGCGAAGTCATGGGGCTCTGTCGGGAAGGAGCGGAAAGAATG
ASCRP3000681	50	29	27	39	36	30	5.45792	5.10194	5.12738	5.35201	5.43031	5.36957	P	P	P	P	P	P	hsa_circRNA_035152	chr15	-	48766451	48786451	exonic	NM_000138	FBN1	AAGGATACACAGGTGATGGCTTCACTTGTACAGATCCCATATGTGGTAAAGGGTACTCAA
ASCRP3000682	93	116	61	70	64.5	92.5	6.29377	6.74832	6.40483	6.01888	6.24388	7.39335	P	P	P	P	P	P	hsa_circRNA_100394	chr1	+	173702851	173703425	exonic	NM_014458	KLHL20	AAGGATAGCAGACAAGTTCACCCAACATAACTTTCAAGAGGTGTACCAACATTCGACCAG
ASCRP3000683	66	80	25	103	37	23	5.80545	6.31306	4.93119	6.50883	5.38691	4.85846	P	P	P	M	P	A	hsa_circRNA_404494	chr1	+	43435919	43439859	exonic	NR_033967	SLC2A1-AS1	AAGGATTGATGAGAAAAGCAGATGGTTAAGAGCTCTACAACTTCTGTGAGGCCTGTTCTG
ASCRP3000684	3080.5	1743	1176	1953	2434	675	11.4149	10.4368	10.8724	10.6065	11.3477	10.5893	P	P	P	P	P	P	hsa_circRNA_101275	chr13	-	75915260	75915723	exonic	NM_014832	TBC1D4	AAGGCCCTTCTGTCTCTACCCACCAAGAGCCAAGCTGGTGATACAGAGGCATCTCTCATC
ASCRP3000685	160	55	73	58.5	61	74	7.09755	5.90578	6.74608	5.84154	6.15501	7.02555	P	P	P	P	P	P	hsa_circRNA_101329	chr14	-	25443870	25444056	exonic	NM_014178	STXBP6	AAGGCGAATATTTAACTTATATCTGCCTGTCAGATTCACTGCGTGCTGTCCTCACTTGTT
ASCRP3000686	457	514.5	282	689.5	354	242	8.65646	8.75083	8.79409	9.1079	8.74225	8.99359	P	P	P	P	P	P	hsa_circRNA_003627	chr17	+	1778954	1787238	exonic	NM_002945	RPA1	AAGGCGACAAGGTTCTACTGTTTCTAAGGCTTATGGTGCTTCAAAGACATTTGGAAAAGC
ASCRP3000687	31	31	31	19	21.5	29	4.79347	5.19896	5.30616	4.43821	4.65399	5.33623	P	P	P	A	A	P	hsa_circRNA_406052	chr2	-	225393663	225422573	sense overlapping	NM_003590	CUL3	AAGGCTAATAGAAGAATTGCTGTGCAAAACTTTATGGAGAATTTCAAAGATGACCATGGA
ASCRP3000688	41	50	35	38	43	26	5.16808	5.79755	5.55999	5.35201	5.60843	5.04966	P	P	P	P	P	P	hsa_circRNA_047807	chr18	+	56402433	56409246	exonic	NM_006785	MALT1	AAGGCTCATGGTGTCAAGGAGCAGAAGCTTTTGAAATCCAGCATTCTGGATTGGCAAATG
ASCRP3000689	359	316	248	790	351.5	173	8.27875	8.09925	8.57305	9.28671	8.73182	8.4681	P	P	P	P	P	P	hsa_circRNA_102447	chr19	+	11221327	11222315	exonic	NM_000527	LDLR	AAGGCTGTGGGGACCAACGAATGCTTGGACAACAACGGCGGCTGTTCCCACGTCTGCAAT
ASCRP3000690	109	106.5	67	102	58	51	6.48397	6.62504	6.58677	6.52371	6.14088	6.39629	P	P	P	P	P	P	hsa_circRNA_100521	chr10	+	1118055	1126416	exonic	NM_014023	WDR37	AAGGCTTCCACCAGCAAGCTTATTGCAGGAGTGACCAGGACACTACCTCCTAGAAGTAAT
ASCRP3000691	51	48	32	51	40	37	5.49572	5.77137	5.40971	5.68521	5.57436	5.76991	P	P	P	P	P	P	hsa_circRNA_405661	chr18	-	14077332	14085075	sense overlapping	NR_033354	ZNF519	AAGGGAAGGAAGTATATTGGGAGTGGAAAAGCGAGATTGTCTTTGACCATTTGCTATGGA
ASCRP3000692	105.5	88.5	75.5	71.5	59	42	6.43108	6.41942	6.75872	6.05549	6.16789	6.08884	P	P	P	P	P	P	hsa_circRNA_102695	chr2	-	38570409	38570654	exonic	NM_022374	ATL2	AAGGGAAGTCATTTCTACTGGACTTCATGCTTAGATACATGTATAACAAGGTGAGAATTA
ASCRP3000693	605.5	451	366	996	510	248.5	9.0529	8.56249	9.16786	9.65102	9.24531	9.03925	P	P	P	P	P	P	hsa_circRNA_104543	chr7	+	157151240	157160177	exonic	NM_005494	DNAJB6	AAGGGACCCATTTTCATTTGACTTCTTTGGACCCATTCCAACAATCTCGTAAAACATGGT
ASCRP3000694	2123.5	3474	833.5	3110	1106	447.5	10.874	11.5218	10.3661	11.3153	10.333	9.96299	P	P	M	P	P	P	hsa_circRNA_040698	chr16	+	84767040	84779279	exonic	NM_005153	USP10	AAGGGCTTGTTCCGGTTTCAGAGGATCCTGTAGCCATAAAGATTGCAGTATATTTTTGGA
ASCRP3000695	241.5	371	271	242.5	236	132.5	7.70704	8.30458	8.74757	7.6209	8.12819	8.01856	P	P	P	P	P	P	hsa_circRNA_404964	chr12	-	11273608	11276922	intronic	uc001qzf.2	PRB4	AAGGGGAATAAGACTGCATCTGTTCATATGAGGTAATGATGGAGTTCAAAGGCACAGAGC
ASCRP3000696	249.5	193	179	322	285	139	7.74527	7.38762	8.0822	8.02335	8.43629	8.0819	P	P	P	P	P	P	hsa_circRNA_103224	chr22	-	38894089	38894578	exonic	NM_006386	DDX17	AAGGGGAGATGGCCCAATCAATATGTAATGGATGTGTTGATGGATCAGCACTTTACAGAA
ASCRP3000697	101	152	153.5	95	114.5	45.5	6.40625	7.09168	7.86562	6.42642	7.10688	6.14881	P	P	P	P	P	P	hsa_circRNA_001264	chr1	-	76694158	76694273	antisense	NM_152996	ST6GALNAC3	AAGGGGGCTTCACATGGTTTTAAAATGTGCTGCTGTGGTTTGACCTAGAGTACAAAATAG
ASCRP3000698	111.5	61	65	59	63	63	6.55388	6.04763	6.55857	5.87743	6.2763	6.77125	P	P	P	P	M	P	hsa_circRNA_405921	chr2	+	85241058	85255179	exonic	ENST00000456682	KCMF1	AAGGGTAGATTTTGGCCAGAGGTCCCTGTTGCTGTGCATATATTATTAGCCGAGTATATG
ASCRP3000699	66	29	31	50	37	33	5.84154	5.10194	5.33623	5.67427	5.43031	5.54805	P	P	P	P	P	P	hsa_circRNA_406298	chr3	-	69037419	69038168	intronic	ENST00000295571	EOGT	AAGGTAATGGATACACTGCGGATTCTGAGAGTTCTTACGGATATGGTGACCTATTCTCCG
ASCRP3000700	166	322	104.5	229	136.5	131.5	7.1521	8.13362	7.27828	7.54354	7.34537	7.97606	P	P	P	P	P	P	hsa_circRNA_102595	chr19	+	52785363	52786666	exonic	NM_001010851	ZNF766	AAGGTATCAAAGATATCAACACAGGGACACTTGACATTCAGGGACGTGGCCATAGAATTC
ASCRP3000701	72	59	43.5	97.5	48.5	39	5.92306	5.99394	5.86098	6.43987	5.819	5.81474	P	P	P	P	P	P	hsa_circRNA_000155	chr1	+	168007608	168014465	exonic	NM_018442	DCAF6	AAGGTATCGAGCAGGACCTGGTGATAGATAACAATAATGAAAAGCTGAGCCCCAAACCAG
ASCRP3000702	106.5	86	73	130	86.5	73.5	6.48397	6.41942	6.72578	6.78803	6.67805	7.00261	P	P	P	P	P	P	hsa_circRNA_002533	chr10	+	114286845	114298089	exonic	NM_145206	VTI1A	AAGGTCATCTCGGAGACTAGAGGCTGGATACCAAATAGCAGTGGAAACCGAAAAGGTCAC
ASCRP3000703	741.5	927	573	922	757	418.5	9.34967	9.53227	9.82956	9.52391	9.81789	9.87299	P	P	P	P	P	P	hsa_circRNA_101533	chr15	-	59204761	59205895	exonic	NM_024755	SLTM	AAGGTGAAGATGATACCTTTCTAACAGCCCAAGACTGTGAATTGGAGAATCAAGAGGCAC
ASCRP3000704	167.5	225	224.5	194.5	211.5	111	7.16668	7.60576	8.41953	7.33448	7.97224	7.66954	P	P	P	P	P	P	hsa_circRNA_406193	chr22	-	36872786	36872903	sense overlapping	NM_012473	TXN2	AAGGTGGATATTGATGACCACACAGACCTCGCCATTGAGTGGTGTGGACCCTGCAAGATC
ASCRP3000705	2092	1157	1369	1437	1949	1023.5	10.8578	9.85302	11.0319	10.1819	11.0841	11.1766	P	P	P	P	P	P	hsa_circRNA_036783	chr15	+	90800369	90815443	exonic	uc002bpe.1	TTLL13	AAGTAAAATGTAGCAGTCCCCCTCCTCATTGATGGCTTCAAGTTTGATATGCGAGTCTAC
ASCRP3000706	55	36	33	30	29	28	5.59191	5.48502	5.45974	5.12509	5.14788	5.30007	P	P	P	P	P	P	hsa_circRNA_033075	chr14	-	95552564	95557000	exonic	NM_030621	DICER1	AAGTAAATCTCCAATAAAGTTATCGTCTGTTCACCCGGCTGAGAGAACTTACGACGGGAA
ASCRP3000707	309	253	242	377	263	138	8.05804	7.79339	8.54414	8.25665	8.31192	8.0819	P	P	P	P	P	P	hsa_circRNA_005202	chr9	-	88190229	88211364	exonic	NM_015239	AGTPBP1	AAGTAACTAGGTATGCAACCACTCATGTATTCGGTTCAGGAAGCATTAAATGCCAGACCA
ASCRP3000708	589.5	302	246	859	402	210	9.02332	8.0446	8.56968	9.40611	8.92756	8.74169	P	P	P	P	P	P	hsa_circRNA_008337	chr8	-	62546241	62596747	exonic	NM_004318	ASPH	AAGTAAGCATTTTTCCTGTGGAAGAACAGCAGGAAGTACCACCAGAGACAAAGCATGGAG
ASCRP3000709	72.5	153	63.5	75	79	38	5.93228	7.09872	6.4929	6.12604	6.56408	5.81474	P	P	P	P	P	P	hsa_circRNA_001621	chr6	+	90556280	90566918	exonic	NM_012115	CASP8AP2	AAGTAATCTTCACCAAAGGTGGTGACTCTCAAAAGGAAATAGGATCATGGCAGCAGATGA
ASCRP3000710	605.5	892	611	803	562	195	9.05471	9.47958	9.89845	9.30037	9.37699	8.63696	P	P	P	P	P	P	hsa_circRNA_104400	chr7	+	74119495	74131270	exonic	NM_001518	GTF2I	AAGTACCAGCAGAAGGTGGTCGTGTGATGGTAACAGATGCTGACAGGTCAATACTATCTC
ASCRP3000711	51.5	59	29	53	43	29.5	5.50986	6.01268	5.188	5.72818	5.67112	5.46882	P	P	P	P	P	P	hsa_circRNA_000115	chr1	-	115276352	115280693	exonic	NM_007158	CSDE1	AAGTACCCAGTAAAAACCAGATGATGTTGAATTTGAAGTATCATCGGACCGACGGACTGG
ASCRP3000712	498	345	228	543	252	138	8.7803	8.21275	8.4454	8.76822	8.24771	8.07494	P	P	P	P	P	P	hsa_circRNA_100172	chr1	+	36354027	36360003	exonic	NM_012199	AGO1	AAGTACCGCGTGTGTAATGTTACCCGTCGCCCTGCTAGCCATCAGACCTGCGGGCGCTTA
ASCRP3000713	129.5	141.5	57	158	97	69	6.76758	6.99132	6.31708	7.05478	6.83792	6.90165	P	P	P	P	P	P	hsa_circRNA_091025	chrX	+	70642966	70644088	exonic	NM_004606	TAF1	AAGTATAATGAAAGAAGACAAATTAGCTCGCTTAGAGAAAGCTATCAACCCCTTGCTGGA
ASCRP3000714	272	134	133.5	200	161	117	7.87077	6.93085	7.62862	7.36738	7.59916	7.79177	P	P	P	P	P	P	hsa_circRNA_043781	chr17	-	40359575	40369482	exonic	NM_012448	STAT5B	AAGTATACTCCAAATACTACACACCAGTTCCCTGCGAGTCTGCTACTGTGATTACAGTGG
ASCRP3000715	56	41	42	34	30	42	5.6361	5.60185	5.80617	5.26714	5.14788	5.95829	P	P	P	P	P	P	hsa_circRNA_000814	chr12	+	25214525	25222365	exonic	uc001rgg.2	LRMP	AAGTATGGAACAACAATTGAGTCACTTCAAAAGGAGTTCATTGAAGGGGAACACCATGGC
ASCRP3000716	63	41	30	43	44	35	5.77284	5.60185	5.2504	5.45792	5.67112	5.71908	P	P	P	P	P	P	hsa_circRNA_406144	chr21	-	35276238	35286804	exonic	NM_001697	ATP5O	AAGTATTGAAATTGGAGGCTAAGGTGCGATGCTTCAGTACCTCTGTGGTCAGACCATTTG
ASCRP3000717	183	149	135.5	117	139	83.5	7.28498	7.0596	7.65987	6.68663	7.3797	7.2198	P	P	P	P	P	P	hsa_circRNA_000459	chr12	+	124091978	124101150	exonic	NM_020936	DDX55	AAGTCAACTGGGTTTTGCAGTATGACCCTCCCAGCAATGCAAGGTTGGAGCCATAATCAT
ASCRP3000718	28	19	23	19	21	24	4.75836	4.5755	4.86397	4.43821	4.49253	5.00293	P	A	P	A	A	P	hsa_circRNA_404922	chr11	+	93540801	93542857	intronic	ENST00000251871	MED17	AAGTCACTGCAGATATCTCTGCTGACTGTCAGTAACAGTTGCAGATTTTGTCTTAAGCCC
ASCRP3000719	241	194	183	230	228	148	7.68968	7.40475	8.11942	7.54997	8.0825	8.19467	P	P	P	P	P	P	hsa_circRNA_402813	chr3	-	31871531	31921322	exonic	NM_017784	OSBPL10	AAGTCAGAGAGGTACTTCGTACTGGATTTCGAGGCTGGCATCCTGCAGTATTTTGTGAAT
ASCRP3000720	212	118	129	165	156.5	115.5	7.51796	6.76758	7.58462	7.1092	7.54482	7.75254	P	P	P	P	P	P	hsa_circRNA_100749	chr11	+	3988781	4045217	exonic	NM_003156	STIM1	AAGTCATCAGAAGAGTTTTGCCGAATTGACAAGCCCCTGTGTCACAGTGAGGATGAGAAA
ASCRP3000721	26	24	22	23	26	22	4.71324	5.00043	4.71018	4.69788	4.79347	4.85846	P	P	A	A	A	A	hsa_circRNA_073584	chr5	+	112073555	112151290	exonic	NM_000038	APC	AAGTCATCTGGGAACCAAGGTATTGGTGCAGCCCGCCAGGGTGTCACTGGAGACAGAATG
ASCRP3000722	1529.5	2720	683	2391.5	974	800	10.4124	11.1181	10.0587	10.9325	10.1705	10.8323	P	P	P	P	P	P	hsa_circRNA_040822	chr16	+	88061088	88069000	exonic	NM_017869	BANP	AAGTCCAGATCACGCAGGACAGCGAGGTCACCTTTTCTATAAATTTGGCATCACAGAATC
ASCRP3000723	79	88	55	48	65	41	6.0639	6.43201	6.28763	5.60679	6.2763	5.99959	P	P	P	P	P	P	hsa_circRNA_405236	chr14	+	56122759	56125332	exonic	NM_004986	KTN1	AAGTCCCAAATTGAGCAGCTTAAACAACAAAACTACCAACAGGTTGAAAGAAAAGGAAAA
ASCRP3000724	110	177	103	230	238	57	6.54618	7.27725	7.23371	7.55679	8.15036	6.58927	P	P	P	P	P	P	hsa_circRNA_103162	chr22	+	20754921	20755662	exonic	NM_003426	ZNF74	AAGTCCCCAGAGGGCCCTGTCCAGGAATCGGTGAGTTTCAAGGATGTGGCTGTGGACTTC
ASCRP3000725	1344.5	963.5	407.5	1134.5	974	464.5	10.2126	9.58111	9.32032	9.85497	10.1648	10.0019	P	P	P	P	P	P	hsa_circRNA_103655	chr4	-	73956383	73958017	exonic	NM_032217	ANKRD17	AAGTCCCTCAGGGGTGGCACTGAATCAACAAGACAAGCAACTCAATTGATTAATGCTTTG
ASCRP3000726	255.5	425.5	211	270	256	95	7.76659	8.48788	8.34249	7.77668	8.28365	7.45586	P	P	P	P	P	P	hsa_circRNA_007054	chr1	+	25666964	25678184	exonic	NM_014313	TMEM50A	AAGTCCGAGGTGATAGTTACAGTGAAGGTTGTCTGGGTCAAACAGTGACCTGAAAAAAAT
ASCRP3000727	78	69	67	91	67	43	6.04824	6.1933	6.61035	6.33506	6.31708	5.99959	P	P	P	P	P	P	hsa_circRNA_104546	chr7	+	157174939	157178305	exonic	NM_058246	DNAJB6	AAGTCCTTAACAATAAATGAAGACCCTTTTGAGGACTTCTTTGGGAATCGAAGGGGTCCC
ASCRP3000728	211	224	85	270	119	73	7.51796	7.59253	6.95947	7.77668	7.1521	6.96718	P	P	P	P	P	P	hsa_circRNA_004471	chr2	-	101643844	101650220	exonic	NM_001102426	TBC1D8	AAGTCTCAATTCTTCCTGAAGACCTAGAGGAGCTCTACGACTTATTCAAGATGCGGTGAC
ASCRP3000729	380	1172	229.5	774.5	643	236	8.36296	9.86957	8.45788	9.26094	9.55743	8.94904	P	P	P	P	P	P	hsa_circRNA_101543	chr15	-	62299506	62306191	exonic	NM_017684	VPS13C	AAGTCTCAGAAGAAATACAGAAAGAAATTCAGACTGCAAATGAACACTGGACTCCATGCA
ASCRP3000730	238	52.5	137.5	151	96.5	83	7.68735	5.8747	7.69568	6.98753	6.84665	7.23876	P	P	P	P	P	P	hsa_circRNA_406246	chr3	-	27424643	27493989	exonic	NM_003615	SLC4A7	AAGTCTCTTGCAAATTCCAGTCAAGGCCCTAAAATATAGGGTCCTGATGAAGAAGCTGTT
ASCRP3000731	145	595.5	363	252	305.5	163	6.94588	8.94604	9.16605	7.67916	8.53358	8.36782	P	P	P	P	P	P	hsa_circRNA_103674	chr4	+	79186178	79188586	exonic	NM_025074	FRAS1	AAGTGACCTGCCAGACTGGAGAGTGTGCCAAAGTGGAGTGTGCCCGGGATGAGACTGTAG
ASCRP3000732	200	92	92	122	116	108	7.43169	6.49556	7.07395	6.72389	7.12365	7.64673	P	P	P	P	P	P	hsa_circRNA_086441	chr9	-	19063005	19063578	exonic	NM_017645	HAUS6	AAGTGATCCATTTCAAAAAGAGCAAGATCATCTGGTAGAAGAGCCCTGCCTCTTTCTTGT
ASCRP3000733	31	24.5	23	26	31	20	4.81925	4.90735	4.86397	4.91799	5.2504	4.65717	P	A	P	A	P	A	hsa_circRNA_062422	chr22	+	21996541	21998588	exonic	NM_022044	SDF2L1	AAGTGCCTTTGTGATTAAAGAATGTTGGTCTATGAAGCGGGCGCTGTCAGAACCGGATTG
ASCRP3000734	106	181	49	101	68	48	6.47679	7.30792	6.02873	6.48755	6.33308	6.25337	P	P	P	P	P	P	hsa_circRNA_100612	chr10	+	70723046	70726959	exonic	NM_004728	DDX21	AAGTGGAAGAGATTTTAAGTGTGGCATACAAGAAAGGCCGAGGAGTGACCTTCCTATTTC
ASCRP3000735	171	179	95.5	291	93	84	7.19949	7.28498	7.12019	7.88134	6.78003	7.22784	P	P	P	P	P	P	hsa_circRNA_405713	chr19	+	2189730	2194576	exonic	NM_032482	DOT1L	AAGTGGATGAAATGGTATGGAAAAAAGCATGCAGAATACACACTTCGAGAGCATGCAGAG
ASCRP3000736	263	591	199	514	224	103	7.81099	8.93241	8.22512	8.67305	8.06764	7.54825	P	P	P	P	P	P	hsa_circRNA_101708	chr16	-	11940357	11941663	exonic	NM_015659	RSL1D1	AAGTGGTTCTTGCAGGACCTTGCCTCATAGTATTCGATCAGATTCAGAAGATATCTGTTT
ASCRP3000737	30	38	25	35	24	21	4.79347	5.5429	4.99541	5.26714	4.79347	4.65717	P	P	P	P	A	A	hsa_circRNA_092536	chr3	-	196753530	196753630	exonic	NM_005929	MFI2	AAGTGTACGATCAAGGCCCAGGAGGCTGACGCCATCACTCTGGATGGAGGAGCCATCTAT
ASCRP3000738	116	142.5	65	150	70	52.5	6.62463	7.00136	6.54447	6.98753	6.39867	6.4477	P	P	P	P	P	P	hsa_circRNA_071511	chr4	+	184605127	184615876	exonic	NM_021942	TRAPPC11	AAGTGTCACAAGGTTTTGATCTTTCTGATCCTGAAAAAGAAAAGGTGGGAATTCTTGCCA
ASCRP3000739	372	122	209	210.5	204	151	8.33618	6.81675	8.31519	7.43378	7.93457	8.2342	P	P	P	P	P	P	hsa_circRNA_022358	chr11	-	61556601	61560085	exonic	NM_014206	TMEM258	AAGTGTCCCACCTGCTGCTCATAATAAATGCAGATGTATAGCACCTGCCGACGTGTTCTT
ASCRP3000740	177	97.5	97	213	175	76	7.25065	6.55772	7.15885	7.45814	7.71125	7.03689	P	P	P	P	P	P	hsa_circRNA_002765	chr10	+	31644075	31676727	intronic	uc010qeg.1	ZEB1	AAGTGTGGAAGCAAAGGTCATCTAATCTTTAAAAGCTGTTTAAGGAAGACAGAGCAGGCA
ASCRP3000741	1638	643.5	769	830.5	983	624	10.5096	9.05802	10.2546	9.34727	10.1782	10.4966	P	P	M	P	P	P	hsa_circRNA_005629	chr5	-	156919980	156921803	exonic	NM_033274	ADAM19	AAGTGTGGCTACAACCATGAGCCCGACCTGCCCCTGACCTCTGCTTCGAGAAGGTGAATG
ASCRP3000742	741	257	472	1501.5	631	269	9.34727	7.80491	9.53432	10.2418	9.519	9.1696	P	P	P	P	P	P	hsa_circRNA_001682	chr7	-	23023562	23030758	exonic	NM_032581	FAM126A	AAGTTATCCAGGAGCCACAAAGTGAGGTTGAAGGTTTAGAACAGATGTGGAAAAATGTTT
ASCRP3000743	79.5	66.5	41	83	47.5	33	6.0639	6.13747	5.80617	6.22365	5.83454	5.54805	P	P	P	P	P	P	hsa_circRNA_406345	chr3	+	128060075	128077216	exonic	NM_021937	EEFSEC	AAGTTCAAGATCCACATCCCAGGTGGTGAAGAAGGTGAAGTCCATGCAGATGTTCCACAT
ASCRP3000744	119	177	94	238	119	82	6.65039	7.27725	7.12938	7.61355	7.13566	7.17834	P	P	P	P	P	P	hsa_circRNA_103842	chr5	+	56542126	56546968	exonic	NM_022913	GPBP1	AAGTTCACTTGAGGCAGAACACAGAATATCCTCCGAATCCTAAATCTAGAGCTCCAAGGA
ASCRP3000745	120	245	66	107.5	103	63	6.6631	7.73853	6.61035	6.57042	6.91765	6.77125	P	P	P	P	P	P	hsa_circRNA_100639	chr10	-	88211723	88221044	exonic	NM_015045	WAPAL	AAGTTCATGCTGTCCAGGCTTTAGTGCAGACTGGGCATTTAGCTATGGAGACATTATTAT
ASCRP3000746	535	627.5	207.5	570	263.5	166	8.88911	9.01606	8.30623	8.83643	8.32322	8.39498	P	P	P	P	P	P	hsa_circRNA_100828	chr11	-	61096834	61097546	exonic	NM_001923	DDB1	AAGTTCCTATATGGTTGCCAAGCACCTACTATTTGCTTTGTCTACCAGGGGGAGAGCAAG
ASCRP3000747	79	365	93	135	56	31	6.05549	8.28904	7.10979	6.85326	6.04824	5.43772	P	P	P	P	P	P	hsa_circRNA_102851	chr2	+	172782046	172809519	exonic	NM_003642	HAT1	AAGTTGATGAGAACTTTGACTGTGTAGAGGATTTGGTGCTATGGAGAAATTTTTGGTAGA
ASCRP3000748	462.5	542	125	835	202	115	8.67462	8.81372	7.5388	9.36221	7.92816	7.72799	P	P	P	P	P	P	hsa_circRNA_100924	chr11	-	85722072	85742653	exonic	NM_007166	PICALM	AAGTTGCAGAGACTTAATTCAGTGCACAAATGAGATGAATGTGAACATCCCACAGTTGGC
ASCRP3000749	162	273.5	158	236	182.5	85	7.11326	7.89589	7.90995	7.59916	7.77302	7.25223	P	P	P	P	P	P	hsa_circRNA_101167	chr12	+	117402501	117426674	exonic	NM_012174	FBXW8	AAGTTGCTTTTGGTGTACAGGGTCTGGGATGGGTGTACGAAGGAAGCAAGATATACATCA
ASCRP3000750	41	38	39	57.5	54	39	5.19896	5.5429	5.66324	5.86236	6.00147	6.04096	P	P	P	P	P	M	hsa_circRNA_020496	chr10	-	131666045	131666176	exonic	NM_001005463	EBF3	AAGTTGTATTCGGAACTATGTTGGTGTGGAGCGAGCCACTCCGTGCATCAAGGCCATCAG
ASCRP3000751	300	464	217.5	367	349	171	8.00068	8.60921	8.37194	8.22338	8.72606	8.45833	P	P	P	P	P	P	hsa_circRNA_005965	chr4	-	108603170	108615162	exonic	NM_005443	PAPSS1	AAGTTGTGGAACTTCTACAGGAACGGGCTTGTCTGGAGCGGGAAAGACTACTGTGAGCAT
ASCRP3000752	42	35	36	49.5	34	31	5.19896	5.41536	5.63771	5.67427	5.43031	5.49572	P	P	P	P	P	P	hsa_circRNA_065722	chr3	+	49736187	49738142	exonic	NM_022064	RNF123	AAGTTTCTGCTTAGCAATGTCCTGCGTGGGCAGCGGGGGACATCGTGAGCTGCCTGATTG
ASCRP3000753	87.5	41	40	45	61	24	6.19001	5.60185	5.72894	5.56169	6.20964	5.13196	P	P	P	P	P	P	hsa_circRNA_059180	chr20	-	1349620	1373816	exonic	NM_000801	FKBP1A	AAGTTTTATTATTGCAATAAAAGTGCTTTATGCCGGCTTTTCTCAGTTTCCGGGACGTCG
ASCRP3000754	58	26	34	36	35	35.5	5.62477	4.97007	5.45974	5.26714	5.38691	5.6361	P	P	P	P	P	P	hsa_circRNA_404937	chr11	+	114388277	114411482	sense overlapping	ENST00000459372	snoU13	AAGTTTTGGTGGGAAGATGAAACTTGGAAGAAGGTGCCATTAAGAGGAGATACACAGAGA
ASCRP3000755	768	913.5	473.5	465.5	482.5	297	9.39484	9.51199	9.53702	8.53358	9.16849	9.3257	P	P	P	P	P	P	hsa_circRNA_100601	chr10	-	69785302	69804320	exonic	NM_015601	HERC4	AAGTTTTTGAACTTATGGGAAGCATTGTCACTGAGATTGCTTGTGGACGAGCAGGTTGTT
ASCRP3000756	35	35	30.5	28.5	38	25	5.03262	5.41536	5.2837	4.93905	5.50633	5.09257	P	P	P	P	P	P	hsa_circRNA_027934	chr12	+	104325298	104341703	sense overlapping	NM_003299	HSP90B1	AATAAAAAAGATCCCAAATGGTCGGTCAGAGCTGACGATGAAGTTGATGTGGATGGTACA
ASCRP3000757	390	116	124	329.5	93	95	8.40565	6.77601	7.50213	8.0618	6.77015	7.42004	P	P	P	P	P	P	hsa_circRNA_041630	chr17	-	4848946	4849292	exonic	ENST00000225655	PFN1	AATAAAAAAGATTCTACTAACAACGCTAGTCCTGCTGATGGGCAAAGAAGGTGTCCACGG
ASCRP3000758	673	488	387	1118	806	483	9.21015	8.66852	9.2461	9.82214	9.89639	10.0533	P	P	P	P	M	P	hsa_circRNA_063313	chr22	-	38879442	38891942	exonic	NM_006386	DDX17	AATAAAAACACTGTTGACAATAATGTCTAGTTCTGGCTCCTACCAGAGAGCTTGCCCAGC
ASCRP3000759	688.5	1467	867.5	1927.5	1362	911	9.24676	10.2248	10.4211	10.5855	10.5834	11.0063	P	P	P	P	P	P	hsa_circRNA_043602	chr17	-	39679868	39925459	exonic	uc010wfs.2	JUP	AATAAAAATTTATGGTCCAAGGGAGTGGTGGTGACCAAGGCGGCCATGATTGTGAACCAG
ASCRP3000760	187	131.5	182.5	220	146	245	7.3315	6.90801	8.12331	7.50169	7.45586	9.01536	P	P	P	P	P	P	hsa_circRNA_023143	chr11	+	67803928	67804114	exonic	NM_002496	NDUFS8	AATAAAACCACTCCGACCCCACGGGGCCCCAACTTTGAGTTCTCCACGGAGACCCATGAG
ASCRP3000761	42	56.5	32	78	43	36	5.28781	5.9171	5.36374	6.14202	5.63771	5.76991	P	P	P	P	P	P	hsa_circRNA_060540	chr20	-	43953928	43959204	exonic	NM_002999	SDC4	AATAAAACCTGGTACTTTCTAAGTGCCTCTAGATAACCATATCCCTGAGAGGGCAGGGTC
ASCRP3000762	45	23	28	28	35	31	5.3102	4.72238	5.188	5.02771	5.38691	5.36957	P	A	P	P	P	P	hsa_circRNA_069235	chr4	-	15937192	15940094	exonic	NM_005130	FGFBP1	AATAAAACTCTGGGTGTTTTTCAGAAATACATTCAACACTTTCCCTGCAGGAACCGGCTC
ASCRP3000763	145	99.5	87	104	124	68	6.94588	6.59094	6.97675	6.52371	7.22222	6.87663	P	P	P	P	P	P	hsa_circRNA_039830	chr16	-	67471916	67477081	exonic	NM_004691	ATP6V0D1	AATAAAACTGCCCTCTCTAAGGCCAACTGTCCGGCTTTTTTCCAGGACTGCATTTCAGAG
ASCRP3000765	82	67	51	122.5	83	37	6.13291	6.14542	6.16118	6.73634	6.63837	5.81474	P	P	P	P	P	P	hsa_circRNA_406651	chr5	+	115781859	115785513	sense overlapping	NR_109879	SEMA6A-AS1	AATAAAAGGCAGTCAAGGCAATTCACCATAAGGAAAGAGTGTACAAGACGGTTGGAACGC
ASCRP3000766	38	34	24	45	28.5	25	5.10194	5.36957	4.93119	5.47964	5.0665	4.92856	P	P	P	P	A	P	hsa_circRNA_085971	chr8	+	145161245	145162515	exonic	NM_032272	MAF1	AATAAAAGTTTCTGTGACTTAGGTGGTGAATGCAGTCAACTGCAGTCTGTTCTCAGCTGT
ASCRP3000767	107	44	98	66	70	52	6.49112	5.65531	7.2014	5.9349	6.3694	6.3261	P	P	P	M	P	P	hsa_circRNA_070660	chr4	+	110580166	110585550	exonic	NM_017918	CCDC109B	AATAAAATAGCATATGATGTGCAGTGTCCAAAGAGAGGTTTTGCGTGTGAAGCTGTGTGG
ASCRP3000768	56	40	34	55	48	36	5.56677	5.55829	5.45974	5.77284	5.86236	5.76991	P	P	P	P	P	P	hsa_circRNA_043366	chr17	+	36909402	36920478	exonic	uc002hqr.3	PSMB3	AATAAAATAGCCTGTCTTTCATCTATTATGTCCTATAACGGAGGGGCCGTCATGGCCATG
ASCRP3000769	38	19	26	29	27	24	5.09022	4.3592	4.99541	5.08551	5.04238	5.00293	P	A	P	P	P	P	hsa_circRNA_405529	chr17	-	3721934	3724538	intronic	ENST00000158149	C17orf85	AATAAAATGTCAGGGATGGGAACCCCACCTTTTAAAAAGGTCACCGATTTGCCTGCTCAG
ASCRP3000770	171	98	109.5	104	122	72	7.17169	6.56408	7.35176	6.51585	7.19649	6.94328	P	P	P	P	P	P	hsa_circRNA_023617	chr11	+	75116657	75116733	intronic	ENST00000527446	RPS3	AATAAAATTTTGTACAAAGACAGGTCTCCTTGGCAGCTGTATTCTGGAGTCTGGATGTTG
ASCRP3000771	57	156	35	61.5	44	30	5.59191	7.10862	5.49038	5.86236	5.73722	5.43772	P	P	P	P	P	P	hsa_circRNA_028921	chr12	+	121132626	121139667	exonic	NM_014730	MLEC	AATAAACAATTTGCAGTGACACTCTGGTATTTGATGTACGATTGAATGGCCACGTCGTGG
ASCRP3000772	306	384	131	492	206	180	8.03485	8.3436	7.62334	8.60757	7.93457	8.53088	P	P	P	P	P	P	hsa_circRNA_076700	chr6	-	47199267	47254331	exonic	uc003oyv.3	TNFRSF21	AATAAACATTAGGTGTTTGTTACTTGGATTCCTTAGCACCACCACAGCTCAGCCAGAACA
ASCRP3000773	42	44.5	27	57.5	34	32	5.21415	5.63771	5.12738	5.82396	5.34808	5.54805	P	P	P	P	P	P	hsa_circRNA_090100	chrX	+	23803802	23804327	exonic	uc004dau.3	SAT1	AATAAACTACTCTTTGATTTAAGTTGCAATGAGGTGTCGCTGCAGCAGCATGCACTTCTT
ASCRP3000774	45	32	27	31	33	27.5	5.34019	5.31222	5.0665	5.16696	5.29803	5.19896	P	P	P	P	P	P	hsa_circRNA_054937	chr2	+	63816284	63834330	exonic	NM_001199111	MDH1	AATAAATATATATTCAAATGAACCTTCGCGCCCTTTGGCAAGCTCGGACTCATCTTCTGG
ASCRP3000775	49	41	32	41.5	35	35.5	5.46882	5.5429	5.2504	5.47964	5.40783	5.73873	P	P	P	P	P	P	hsa_circRNA_058712	chr2	+	233428956	233433920	exonic	uc002vta.3	EIF4E2	AATAAATGGTGCTAAACTAGTGGAGCAGTTCTGGAGGTTTTATAGCCACATGGTACGTCC
ASCRP3000777	84.5	54	41	43	44	43	6.19001	5.86236	5.80617	5.43587	5.77137	6.04096	P	P	P	P	P	P	hsa_circRNA_402255	chr2	+	55040368	55056614	exonic	NM_001039753	EML6	AATAACCAAAATTGATCTCAGGGAGACAGAACAAGGATACAAAGCCTTGCCTTACACCCA
ASCRP3000778	216	188	151	169	208	140.5	7.54718	7.35861	7.84659	7.13452	7.95957	8.11191	P	P	P	P	P	P	hsa_circRNA_104584	chr8	-	30557597	30560757	exonic	NM_000637	GSR	AATAACCAGCGATGGATTTTTTCAGCTGGAAGAATTGCCCGGTCCCATATAGAAATCATC
ASCRP3000779	113	97	49	89	77	41	6.58844	6.55175	6.02873	6.35184	6.5298	5.99959	P	P	P	P	P	P	hsa_circRNA_103610	chr4	-	22403053	22404422	exonic	NM_145290	GPR125	AATAACCCAGACTAGGAATGCCAGCATCTGCCAAGCAGATTTGACGGGATCTGAACTATA
ASCRP3000780	42	23	34.5	37.5	38	34	5.23983	4.80211	5.45974	5.28781	5.50633	5.71908	P	A	P	P	P	P	hsa_circRNA_069236	chr4	-	16017788	16025038	exonic	NM_006017	PROM1	AATAACGTTCTTAGGACAGATTTGGATGGCCTGGTCCAACAGGTATCAATTCAGTGCTAG
ASCRP3000781	40	27.5	33	37	43	32	5.19896	5.07841	5.36374	5.30007	5.67112	5.54805	P	P	P	P	P	P	hsa_circRNA_033064	chr14	+	94582126	94583033	exonic	uc021sba.1	IFI27	AATAAGAAATAAAGATGAATTGTTGCAACTCTTCTTGTGGCTGTGCCCATGGTGCTCAGT
ASCRP3000782	44.5	22	30	30	30	30	5.35201	4.72238	5.188	5.12509	5.14788	5.36957	P	A	P	P	P	P	hsa_circRNA_405370	chr15	+	65160809	65160998	intronic	ENST00000437723	AC069368.3	AATAAGAATAGTACAAAGGCCATGCCACCTTGTGCAGCATTCTGTTCTTGCTAAACTCAG
ASCRP3000783	193.5	265.5	127	213	143.5	96	7.3785	7.85648	7.56739	7.46133	7.41183	7.42004	P	P	P	P	P	P	hsa_circRNA_100324	chr1	+	147438785	147460753	exonic	NM_016334	GPR89B	AATAATCATCGTCACATCCATCAGAGGATTGCTGATCACTCTTACCAAGGATGGCAATGG
ASCRP3000784	120	189	58.5	147	83	71.5	6.68663	7.36495	6.34791	6.96846	6.60829	6.93085	P	P	P	P	P	P	hsa_circRNA_000570	chr14	+	103352525	103363738	exonic	NM_003300	TRAF3	AATAATGAATCCAAAATCCTTCATTTACAGAAACACGAAGACACCGACTGTCCCTGCGTG
ASCRP3000785	53	83	40	39	48	30	5.49572	6.3694	5.72894	5.43587	5.87607	5.30007	P	P	P	P	P	P	hsa_circRNA_045579	chr17	+	73008779	73017356	exonic	uc002jmm.3	ICT1	AATAATGCACCTCATGTATTAGTCACAATAAAAATCAGAACTCAGCATGGCGGCCACCAG
ASCRP3000786	303	679	165	487	284	176	8.0215	9.11731	7.96102	8.59581	8.4193	8.49523	P	P	P	P	P	P	hsa_circRNA_039254	chr16	+	47497792	47581459	exonic	NM_001031835	PHKB	AATAATGGCAGCACAGAGCTACATTCGAGTTTTAAAATTGCTATAGCTTAGCCTGCGACG
ASCRP3000787	172	277.5	321	185	269	125.5	7.22784	7.92751	8.97237	7.26375	8.35356	7.89992	M	P	P	P	P	P	hsa_circRNA_103053	chr20	-	35288739	35299800	exonic	NM_022477	NDRG3	AATACAACTTTGCTAAAGCTCTCTGGCCTGACAACCAATGTTGTGGACATTATTTTGGCT
ASCRP3000789	60	215	138.5	109.5	123	43	5.68365	7.54654	7.71546	6.60829	7.19649	6.04096	P	P	P	P	P	P	hsa_circRNA_404988	chr12	-	29884739	29911710	sense overlapping	NM_175861	TMTC1	AATACAGAACCATATGGGAATTCATATTCTGGCTTGGAAGAATTAGGTGGCTGGGATCGT
ASCRP3000790	339	963	264	586	307	178	8.19015	9.58294	8.69661	8.86585	8.55089	8.51705	P	P	P	P	P	P	hsa_circRNA_103030	chr20	+	33057852	33069011	exonic	NM_031483	ITCH	AATACATCAGAGACAATGGACCTCAGATAGCCTATGTTCGGGACTTCAAAGCAAAGGTTC
ASCRP3000791	245	128	115	269	177.5	78	7.72685	6.88344	7.43285	7.76751	7.72154	7.08697	P	P	P	P	P	P	hsa_circRNA_025984	chr12	-	46751970	46754992	exonic	NM_018976	SLC38A2	AATACATGCTTAATCCTGAGCTTTGTTCTTCCTGTTAAGTGGTGTACTGGTGATGACCGG
ASCRP3000792	52	49	36	56.5	49.5	40	5.46882	5.80617	5.55999	5.77284	5.90979	5.95829	P	P	P	P	P	P	hsa_circRNA_037615	chr16	+	3706102	3708096	exonic	NM_005223	DNASE1	AATACCTTTAAATTTAGGTAAATAAAGCTCAAGGAGGTGGGGCTGTCAGGATGCACCAGA
ASCRP3000793	85.5	188	59	127	83	55.5	6.19001	7.36495	6.37327	6.76242	6.58009	6.54189	P	P	P	P	P	P	hsa_circRNA_042882	chr17	+	29483000	29533389	exonic	NM_000267	NF1	AATACGAATGGCACCGCTTCCAATAAAAACAGGACAGCAGAACACACATACCAAAGTCAG
ASCRP3000794	137.5	195	61.5	105	104	58.5	6.84107	7.40876	6.41614	6.54275	6.95882	6.60829	P	P	P	P	P	P	hsa_circRNA_400828	chr11	-	108057208	108061227	exonic	NM_002519	NPAT	AATACGGAATTTCCAAGATCCAAACGCTTTTGCAGTAGAAAAAGAGCATGCAAAGTTCCC
ASCRP3000795	49	31.5	56	100	60.5	45	5.44878	5.2567	6.25442	6.50265	6.15501	6.11104	P	P	P	P	P	P	hsa_circRNA_103841	chr5	-	54763696	54771278	exonic	NM_003711	PPAP2A	AATACTACATATGTCGAGGGAATGCAGAAAGAGTTAAGGAAGGCAGCTGGATTGCCTTTT
ASCRP3000796	32	24	23	26	25	22	4.90735	4.97007	4.71018	4.91799	4.93381	4.65717	P	A	A	A	A	A	hsa_circRNA_405636	chr17	+	78055344	78055857	exonic	NM_017950	CCDC40	AATACTTCAACCAGCTCATCCTGAGGCTGCAGAAGGAGAAGACCAACATGAGGATGCCAG
ASCRP3000797	489	386	222	308	283	95	8.75269	8.3549	8.38973	7.95361	8.43107	7.42004	P	P	P	P	P	P	hsa_circRNA_102898	chr2	+	204154487	204157049	exonic	NM_177538	CYP20A1	AATACTTGGCCATCTCCACACAAATATTGTCAGCATGTGCTTTGTGAAACTGTTCGAACT
ASCRP3000798	108.5	198.5	70	131.5	63	55	6.53066	7.42891	6.69207	6.81568	6.20964	6.43154	P	P	P	P	P	P	hsa_circRNA_100599	chr10	-	52220432	52350007	exonic	NM_147156	SGMS1	AATACTTTTAAAGGAACCTGTTGATAAATGCAAAACAGTGGCTGTTGCAGCGTGACGACA
ASCRP3000799	62	158	55.5	60.5	54	27	5.72818	7.13053	6.24071	5.84154	6.03363	5.19896	P	P	P	P	P	P	hsa_circRNA_405210	chr14	+	39648294	39648666	exonic	NM_002687	PNN	AATAGAAGAGTCACAGAGAAAAATGAACGCAAAAGCGGCGCCAGGAAATTGAACAAAAAC
ASCRP3000800	195	307	130	343	164	169	7.38187	8.06764	7.61089	8.11379	7.6037	8.40565	P	P	P	P	M	P	hsa_circRNA_001035	chr2	-	85554139	85554349	sense overlapping	NM_006464	TGOLN2	AATAGACGGGCCCAGCAAGTCGGGTTCGGAGGCGCAGACCACAAAAGATGTCCCTAATAA
ASCRP3000801	1714	1003	578	945	973	470	10.5834	9.64187	9.84022	9.5724	10.1687	10.0312	P	P	P	P	P	P	hsa_circRNA_400455	chr1	-	235409734	235424067	exonic	NM_016374	ARID4B	AATAGAGGAAGAAGATCTAATCATATGCCCTTGATGAGCCTCCCTATTTGACAGTGGGCA
ASCRP3000802	39	38	36.5	53.5	35	36	5.16808	5.51161	5.66324	5.74172	5.40783	5.66324	P	P	P	P	P	P	hsa_circRNA_008608	chr8	-	95897294	95897786	exonic	NM_057749	CCNE2	AATAGCTCAGGAAATCTATGCTCCTAAACTCCAAGAGTTTGCTTACGTCACTGATGGTGC
ASCRP3000803	102	30	18	107	23	19	6.4477	5.23558	4.35137	6.53413	4.72238	4.5067	P	P	A	P	A	A	hsa_circRNA_026359	chr12	+	52628938	52642709	exonic	NM_005556	KRT7	AATAGCTTCCAATAAAGCAGCCTCATTCTGAGGCCTGAGTGATCCACGTGGTGCGGTTTC
ASCRP3000804	168	215	59	110	68.5	47.5	7.16109	7.54975	6.37327	6.60005	6.39867	6.19221	P	P	P	P	P	P	hsa_circRNA_002045	chr12	-	49053687	49054402	intronic	ENST00000546701	KANSL2	AATAGTATATATATTTGTCAGGATACGAATCAGGTTCTCTTCAAGTGCTGCCAGGGATCT
ASCRP3000805	164	63.5	85	91	132.5	69	7.12881	6.05669	6.95947	6.36649	7.31272	6.91234	P	P	P	P	P	P	hsa_circRNA_405732	chr19	-	11521928	11527733	exonic	uc002mrm.2	RGL3	AATAGTTGTTTCTTCAAATTGAAATCCAAAGATCTACTCAAGGCTCCCAGCCCCATTGCC
ASCRP3000806	1148	547	515	589	607	461	9.972	8.82411	9.65381	8.88072	9.47834	9.99515	P	P	P	P	P	P	hsa_circRNA_036272	chr15	-	74738317	74742410	exonic	NM_032907	UBL7	AATATACCTGATGGTCAACTCTCGTTGGTGCCTGCTCACCCAGCCCTCGTCAATGCCATT
ASCRP3000807	90	66.5	41	54	47.5	44.5	6.28352	6.1122	5.77137	5.72818	5.75217	6.13005	P	P	P	P	P	P	hsa_circRNA_024529	chr11	+	118943907	118944661	exonic	NM_021729	VPS11	AATATATCCGGTCAGAGTTTACCAGCAGGGATTCACAGAGCTCCGACAAGCAGATTCTAA
ASCRP3000808	512	709	265	414.5	464	298	8.81861	9.16339	8.71447	8.38351	9.11659	9.33268	P	P	P	P	P	P	hsa_circRNA_100940	chr11	+	102076623	102080295	exonic	NM_001130145	YAP1	AATATCAATCCCAGCACAGCAAATTCTCCAAAATGTCAGCCATGAACCAGAGAATCAGTC
ASCRP3000809	632	719	326	534.5	559	276.5	9.12041	9.18428	8.99783	8.73418	9.37034	9.22315	P	P	P	P	P	P	hsa_circRNA_024596	chr11	-	119545868	119549475	exonic	NM_002855	PVRL1	AATATCACAGGCGTCCACTCCCAGGTGGTCCAGGTGAACGACTCCATGTATGGCTTCATC
ASCRP3000810	2417	1530	893	1566	1334	1189	11.0607	10.2746	10.4509	10.3083	10.5558	11.444	P	P	P	P	P	P	hsa_circRNA_103887	chr5	+	72370568	72373320	exonic	NM_138782	FCHO2	AATATCAGCAGACTAGAGCAGATTCTTCCAAATGCACAGCTTGTGTTCAGGTGTGTCACG
ASCRP3000811	114.5	185	97.5	294	110	145.5	6.60911	7.33498	7.16668	7.90595	7.059	8.17691	P	P	P	P	P	P	hsa_circRNA_101699	chr16	-	9023225	9024254	exonic	NM_001286458	USP7	AATATCTGAGGAAGCGGGAGATACAGATGACCCACCAAGAATTACTCAGAACCCTGTGAT
ASCRP3000812	407.5	548	201	536	274.5	172	8.47543	8.82605	8.26579	8.73906	8.39641	8.4681	P	P	P	P	P	P	hsa_circRNA_001810	chr8	-	71071739	71075089	exonic	NM_006540	NCOA2	AATATCTTTACATATGCTTCACAGGCAAGATCACGTCTCTGGATACCAGCACCATGAGAG
ASCRP3000813	125	167	61.5	118	74	49.5	6.7386	7.209	6.4929	6.66152	6.47048	6.30699	P	P	P	P	P	P	hsa_circRNA_400413	chr1	-	224481968	224491559	exonic	NM_002533	NVL	AATATGCCTAGGTATCCCAGATGAAGCATCCAGGGAAAGGAGGTCTGCAAGATGCTCATA
ASCRP3000814	47	20	21	31	29	27	5.32227	4.39331	4.6218	5.12509	5.14788	5.23345	P	A	A	P	P	P	hsa_circRNA_406204	chr22	+	44394016	44395553	intronic	ENST00000465768	SAMM50	AATATGCTCAAGGAGGAGTTTCACGCTTATGCCTTTGAGAAAACCAGAAACCCATGTTTC
ASCRP3000815	41	38.5	38	41	38	33.5	5.2567	5.50104	5.66324	5.45792	5.46882	5.60514	P	P	P	P	P	P	hsa_circRNA_039183	chr16	+	31885078	31928627	sense overlapping	NM_003414	ZNF267	AATATGCTCTTTGTGTTTGAATAAAGTAGTAATGCATGTAAACAGGAGAGCAGGGGCGGC
ASCRP3000816	200	202	729.5	764	713.5	272	7.42681	7.4421	10.1694	9.2363	9.72055	9.18214	P	P	P	P	P	P	hsa_circRNA_403912	chr7	-	121769414	121773795	exonic	NM_005763	AASS	AATATGGGCTTGTTGGATGAGATTCTAAAACAGTCACCAGGTGTCAAGATGCTGCAAGTA
ASCRP3000817	185	81	75	101	94	91	7.30437	6.34791	6.78803	6.47949	6.81355	7.38211	P	P	P	P	P	P	hsa_circRNA_039466	chr16	+	56660791	56661024	exonic	NM_175617	MT1E	AATATGTGACTGACAATAAAAACAATTTTGACTTTAAGCTGCTGTTCCTGCTGCCCCGTG
ASCRP3000818	209	226	128	172.5	146.5	74.5	7.50036	7.60576	7.58462	7.17169	7.45586	7.02555	P	P	P	P	P	P	hsa_circRNA_018100	chr10	-	32141444	32150586	exonic	NM_018287	ARHGAP12	AATATTACTACAGTGCAGACGGATCTCGGTCAGAATGGGAATTGCCAAAGGCAACCACAC
ASCRP3000819	1383	874	812	1045	1591	349	10.2473	9.44945	10.3357	9.72983	10.7923	9.60344	P	P	P	P	P	P	hsa_circRNA_101869	chr16	+	71954641	71957283	exonic	NM_014761	IST1	AATATTCATCCACCTCAGATACCAGCAACTCCCCCATCGTATGAATCTGTTGCTGATCAG
ASCRP3000820	2595	5508	1941	3142	2991	1218	11.164	12.1613	11.465	11.3388	11.552	11.5045	P	P	P	P	P	P	hsa_circRNA_018224	chr10	+	38724057	38734535	exonic	NR_024497	LINC00999	AATATTTGGAATTTTCGTATACGTGGATTCCAGAGGGGTGACAGCAAAACAAACAGGACC
ASCRP3000821	2227	5060	1805	2773	2718	1192	10.9383	11.9863	11.361	11.1387	11.4471	11.4471	P	P	P	P	P	P	hsa_circRNA_082178	chr7	+	128281294	128289036	exonic	NR_024368	LINC01000	AATATTTGGAATTTTCGTATACGTGGATTCCAGAGGGGTGACAGTGAAACAAGCACCTGT
ASCRP3000822	1908	4110	1342	2473	2324	1053	10.7497	11.7652	11.0108	10.9877	11.2948	11.2182	P	P	P	P	P	P	hsa_circRNA_017202	chr1	-	243222779	243242354	exonic	NR_029401	LINC01347	AATATTTGGAATTTTTGTATACGTGGATTCCAGAGGGGTGACAGCGAAACCTGGACCTAC
ASCRP3000823	161	156	107	170	173	85.5	7.10572	7.13053	7.31674	7.14532	7.69568	7.28446	P	P	P	P	P	P	hsa_circRNA_406971	chr7	+	79818266	79842185	exonic	NM_002069	GNAI1	AATCAAAAAGAGCCCTCTCACTATATGCTATCCAGAATATGCAGGTGCTGGTGAATCTGG
ASCRP3000824	387.5	257	162.5	262.5	192	105	8.3951	7.79862	7.94875	7.7477	7.83225	7.59294	P	P	P	P	P	P	hsa_circRNA_006868	chr11	-	107260799	107289013	exonic	NM_152434	CWF19L2	AATCAAAACAAGCTCTTTATGAGAATGGCATCTAAGCAGTCCAGAGCGTGAGTCCATTCA
ASCRP3000825	62	28	32	29	49.5	47	5.72818	5.05449	5.33623	5.00792	5.84573	6.20964	P	P	P	P	P	P	hsa_circRNA_406267	chr3	-	42798557	42799843	exonic	NM_144719	CCDC13	AATCAAACACCTCAAAAAGAAAATAGAAGAGGACAGATTTGCCTTCACAGGGCAGGATGG
ASCRP3000826	89.5	333	48	313	79	50	6.22365	8.17802	5.99079	7.98241	6.56408	6.36357	P	P	P	P	P	P	hsa_circRNA_002866	chr19	-	9767222	9771550	exonic	NM_017656	ZNF562	AATCAAATATTCACTGGGATACAAATGGGCCTCAGATAACCCTGTACAAAGGGGAATGGA
ASCRP3000827	93	24	43	33	41	39	6.3221	4.86946	5.80617	5.22061	5.55999	5.86373	P	P	P	P	P	P	hsa_circRNA_404971	chr12	+	20251685	20280587	sense overlapping	NR_040098	LOC100506393	AATCAAGATGGAAACTTCAGGCTACCATACCTGCTTCAACTGTAGGAGAATCTTAGTTCT
ASCRP3000828	601	248	163	294	247.5	95	9.0448	7.74937	7.95683	7.89218	8.20815	7.43748	P	P	P	P	P	P	hsa_circRNA_043614	chr17	-	39738530	39743147	exonic	NM_000526	KRT14	AATCAATACAGCTTCATTATCTGAGTTGCATAAACCCGAGCACCTTCTCTTCACTCAGCC
ASCRP3000829	104.5	53	47.5	83	73	31	6.44264	5.8747	6.04217	6.25547	6.43664	5.46882	P	P	P	P	P	P	hsa_circRNA_402843	chr3	+	45744929	45765035	exonic	NM_014016	SACM1L	AATCAATCTGGCATATCACACCTGAAAAATTTTATGTGGAAGCTTGTGATGATGGAGCAG
ASCRP3000830	392	227	206	286	241	154.5	8.41625	7.61314	8.30154	7.85181	8.17885	8.27397	P	P	P	P	P	P	hsa_circRNA_404578	chr1	+	150307405	150312953	exonic	NM_004698	PRPF3	AATCACAAATCTTGTTGAACATCCAGCCCAGCTCAATCCTCCAGGAAGGTGGAGTTAAAA
ASCRP3000831	43	221	36	117	43	33	5.23132	7.57582	5.54118	6.65358	5.62801	5.57856	P	P	P	P	P	P	hsa_circRNA_008822	chr19	-	52364156	52390165	exonic	NR_024181	ZNF577	AATCACACCTCATTGCAGTTGAGCATTTTTGTCATCTGCAAATAATTTTAGCCAGGTGGC
ASCRP3000832	10281	7320	3769	6705	8935	1071.5	13.1415	12.5677	12.502	12.5194	12.8175	11.2733	P	P	P	P	P	P	hsa_circRNA_404514	chr1	+	53222129	53250725	exonic	NM_024646	ZYG11B	AATCACCAGCAGGAGGAGGCGTCTCCCTATTCCTTACTTGATATCTGCTTGAATTTCTTG
ASCRP3000833	44	52	47	47.5	78	40	5.23132	5.83874	6.02873	5.59854	6.56408	5.95829	P	P	P	P	P	P	hsa_circRNA_072654	chr5	+	64084777	64100213	exonic	NM_005869	CWC27	AATCAGCTGGAGAAGGAGAAGTGGAGAAGAAATCAGTCAGCCGCAGAAATTTTAGTTTAC
ASCRP3000834	273.5	207	139	209	167	104.5	7.88711	7.48792	7.70819	7.44141	7.64633	7.59294	P	P	P	P	P	P	hsa_circRNA_104463	chr7	+	116339124	116340338	exonic	NM_000245	MET	AATCATGAGCACTGCTTTAATAGGATAAACCTCTCATAATGAAGGCCCCCGCTGTGCTTG
ASCRP3000835	45	60	43	64	53.5	49	5.3102	5.99394	5.91777	5.9349	6.04824	6.29173	P	P	P	P	P	P	hsa_circRNA_076155	chr6	-	35586872	35604935	exonic	NM_004117	FKBP5	AATCCAAACGAAGGAGCAACAGTAGAAAATTGTCAAAAGAGTGGGGAATGGTGAGGAAAC
ASCRP3000836	151	191	128	260	115	123	7.00698	7.38762	7.57603	7.71774	7.10688	7.88609	P	P	P	P	P	P	hsa_circRNA_002161	chr6	-	35586872	35614627	intronic	ENST00000540787	FKBP5	AATCCAAACGAAGGAGCAACAGTAGAAAGTGTTTGCTGACTAGCACTTTGGAGAGTGTAT
ASCRP3000837	199	461	179	348	227	106.5	7.41934	8.60541	8.09046	8.1359	8.08057	7.61355	P	P	P	P	P	P	hsa_circRNA_102818	chr2	+	128922303	128928858	exonic	NM_020120	UGGT1	AATCCAAACTTTCTGACATGCCTTTAAAAAGGGCAAGCGACTTGGTAATGAAGGTGGATG
ASCRP3000838	45	52.5	34	57	43	36	5.34019	5.8747	5.50986	5.82396	5.63771	5.81474	P	P	P	P	P	P	hsa_circRNA_103721	chr4	+	110442272	110442782	exonic	NM_006323	SEC24B	AATCCAGAGAAGATCCTAATCAGAGATCAAGTACAAAGATGTTTTTCTACCTACACCGGA
ASCRP3000839	202	608	129	254.5	179.5	108.5	7.44141	8.97125	7.61089	7.70089	7.73553	7.62943	P	P	P	P	P	P	hsa_circRNA_102223	chr17	-	79536041	79539114	exonic	NM_017921	NPLOC4	AATCCATTTCCTATTGAAAACCGGGATGTATTGGGTGAGACACAGGACGTAGACAAGTTT
ASCRP3000840	160	408.5	197	180	376	157	7.07632	8.42421	8.24031	7.23344	8.83266	8.29288	P	P	P	P	P	P	hsa_circRNA_102897	chr2	+	203817281	203826149	exonic	NM_024744	CARF	AATCCCAGTATGTTCCATATGATGGAATCCCATTTGTTAATGCAGATGATCGTTGCCAGC
ASCRP3000841	136	51.5	36	533	41	39	6.83792	5.83172	5.60514	8.73342	5.60843	5.81474	P	P	P	P	P	P	hsa_circRNA_405363	chr15	-	61194520	61195883	intronic	ENST00000335670	RORA	AATCCCTTTTACTAAGAAGGATCACCTGGTGTGCACTCATCTGTGAATTTATGTTGGGCT
ASCRP3000842	109	81	56	70	59	57	6.51585	6.3261	6.31708	6.04703	6.16789	6.58927	P	P	P	P	P	P	hsa_circRNA_023977	chr11	-	88029300	88045722	exonic	NM_001814	CTSC	AATCCTAAGCCCTCAGGAGGTTGTGTCTTGTAGCCAGTATGCTCAAGTATAAAGAAGAGG
ASCRP3000843	158.5	55.5	100	82	145	110	7.08461	5.8937	7.2014	6.24071	7.4354	7.65271	P	P	P	P	P	P	hsa_circRNA_055957	chr2	-	107459490	107460490	exonic	NM_032528	ST6GAL2	AATCCTCAACTCTTCCTTGGGCGAGGAAATAGGTTCATTCTGCCACCCATCTGCATTAAG
ASCRP3000844	44	30	41	54.5	39	35.5	5.2567	5.10194	5.80617	5.78452	5.5429	5.76991	P	P	P	P	P	P	hsa_circRNA_024834	chr11	+	128638012	128651918	exonic	NM_002017	FLI1	AATCCTCACGATTGAGTGTCAAAGAAGGGAGTCTCCGGTGGACTGCAGCGTTAGCAAATG
ASCRP3000845	156	71.5	84	101	68	105.5	7.05599	6.21612	6.95947	6.50265	6.31708	7.56951	P	P	P	P	P	P	hsa_circRNA_004528	chr2	+	242195015	242195594	antisense	NM_005336	HDLBP	AATCCTCATTTCTATTCCTGCCCATGGGGATTTGCCTCCTCTAAATCGTGGGCAGTCAAA
ASCRP3000846	151	67	91	131	146	106.5	6.99823	6.14542	7.0638	6.8003	7.4354	7.61355	P	P	P	P	P	P	hsa_circRNA_105042	chrX	-	153924191	153928334	exonic	NM_080612	GAB3	AATCCTGTTTCCAGAGAAGACGAAGAAAGCTACATCGAAATGCTGATGTAGAAGGCCAAT
ASCRP3000847	279	466.5	191	446	147.5	76	7.90795	8.61474	8.1948	8.4843	7.449	7.0611	P	P	P	P	P	P	hsa_circRNA_104110	chr6	+	42902212	42903408	exonic	NM_006586	CNPY3	AATCGATTTGCCAAGTGTGTAAATATGTTGCTGTGGAGCTGAAGTCAGCCTTTGAGGAAA
ASCRP3000848	303	567	188.5	332	210	155	8.01283	8.86945	8.1683	8.05985	7.96552	8.27397	P	P	P	P	P	P	hsa_circRNA_102741	chr2	-	63660878	63667005	exonic	NM_015910	WDPCP	AATCTACTCCTCCTGGGTTATGCTCAAGGAAGACTAGAGCTCCTTTTTGGTTCAGGTGTG
ASCRP3000849	125	38	67.5	60	43	68	6.70211	5.41536	6.62219	5.87743	5.63771	6.88886	P	P	P	P	P	P	hsa_circRNA_092460	chr19	+	9448471	9449995	exonic	NM_032497	ZNF559	AATCTAGTTGCAGTAGAGAGATGGCTAATGAATGGCGCTTGATGACAGATGAGTAATGCC
ASCRP3000850	138	86	61.5	125.5	107.5	61	6.86362	6.39248	6.45868	6.76242	7.00822	6.71132	P	P	P	P	P	P	hsa_circRNA_083327	chr8	-	10683661	10692285	exonic	NM_017884	PINX1	AATCTCCAAAAACCGTGTTCACTATATGAAATTCACAAAAGGTCGGCGGAAGCAGAAGTG
ASCRP3000851	171	388.5	90	233	168	80	7.18166	8.36903	7.04935	7.57582	7.65232	7.12938	P	P	P	P	P	P	hsa_circRNA_405822	chr19	+	58772216	58775042	intronic	ENST00000595981	ZNF544	AATCTCTGGCAGTAAAATCCAGGAGTCTGCAGTTTCTAAAATCACACAGACTGGAAAGCT
ASCRP3000852	113	69	57	77	71.5	43	6.57169	6.16286	6.34791	6.17789	6.41895	6.08884	P	P	P	P	P	P	hsa_circRNA_054654	chr2	-	56097854	56151298	exonic	NM_001039348	EFEMP1	AATCTGGAAATGAAAATGGAGAGTTCTACCTACGACTAGAACCCTCTGGTCTCTGAGGGA
ASCRP3000853	115	57	57	65	65.5	61	6.60088	5.95442	6.31708	5.95183	6.30699	6.68352	P	P	P	P	P	P	hsa_circRNA_007623	chr19	-	52543740	52550313	exonic	NM_014650	ZNF432	AATCTGTCCAGTCCACAGGTCCTGGCTACCCTGGGAAGAGACAAGAAGTAAATGAAGAAA
ASCRP3000854	78	191	50	91	77.5	66	6.03608	7.3809	6.1122	6.35184	6.55388	6.82596	P	P	P	P	P	P	hsa_circRNA_404229	chr9	+	108467877	108510471	exonic	NM_018112	TMEM38B	AATCTTATGTTCCTTTATACCATCTTTATTGTGGCCACAAAGGAGCAGCTGCATTGGCAT
ASCRP3000855	29	31	27	25	30	24	4.81925	5.23558	5.0665	4.72844	5.17475	5.00293	P	P	P	A	P	P	hsa_circRNA_406812	chr6	+	88315634	88321966	exonic	NM_012381	ORC3	AATCTTTGTCTTGTAAGGAGCACCTGACTACGGTACTCGATAAGGTGTGAATGTCACAGA
ASCRP3000856	2122	771	836	890.5	996.5	562	10.8755	9.27834	10.3742	9.46808	10.2076	10.2884	P	P	P	P	P	P	hsa_circRNA_010015	chr1	-	12627938	12632881	exonic	NM_004753	DHRS3	AATGAAAAATAAAGAGAGATGGCTTTTGTGAGTTTCCCAACCTCTTTCCCCCACTGAAGC
ASCRP3000857	505	590	375	901.5	549	204	8.79985	8.9347	9.21036	9.48998	9.34936	8.72417	P	P	P	P	P	P	hsa_circRNA_103522	chr3	+	180685838	180688146	exonic	NM_005087	FXR1	AATGAAAATGGGCTAGGTACAAATTCTGAGCTGTCTAACCCCTCTGAAACGGAATCTGAG
ASCRP3000858	31	34	28	31	29	23	4.88582	5.35201	5.188	5.16696	5.09726	4.92856	P	P	P	P	P	P	hsa_circRNA_100871	chr11	+	70118278	70176425	exonic	NM_003626	PPFIA1	AATGAAATTGCAAATAAAGATTCTATGCATCGACAGATGATGTGCGAGGTGATGCCGACC
ASCRP3000859	604	558	385	700	325	196	9.05078	8.84874	9.23829	9.12816	8.63121	8.64509	P	P	P	P	P	P	hsa_circRNA_103469	chr3	+	128984391	128985942	exonic	NM_016128	COPG1	AATGAAGAGATGTTACCCAGTATCTTGGTGTTGCTGAAGAGGGTGGCTTTGAGTATAAGC
ASCRP3000860	173	108.5	65	134	99	60.5	7.19949	6.69285	6.53066	6.82596	6.88412	6.58927	P	P	P	P	P	P	hsa_circRNA_006899	chr15	+	85180577	85184493	sense overlapping	NR_003654	SCAND2P	AATGAAGATCTCCCGGACTTCAAGGAGATTCAGAAAACGTCCAGTGCAGCCCTGCCTGAT
ASCRP3000861	174	169	91	154.5	141	72	7.23796	7.22302	7.05599	7.02586	7.39716	7.00261	P	P	P	P	P	P	hsa_circRNA_404755	chr10	-	61865662	61898845	exonic	NM_001149	ANK3	AATGAAGATTTAACCGAGTTACTTAATGGCATGGATGAAGGTGAAGATGCAATGACCGGG
ASCRP3000862	79.5	38	46	43.5	40.5	39	6.10174	5.5429	5.95571	5.54633	5.59191	5.95829	P	P	P	P	P	P	hsa_circRNA_407043	chr8	+	16955966	16977910	sense overlapping	NM_181723	MICU3	AATGAAGGAAAAGGTACTTAAAACAGATGCTGAGGAACTTGTCTCCAGAAGCTATTGGGA
ASCRP3000863	283	575.5	224.5	445.5	260	162	7.92322	8.89552	8.4263	8.48004	8.2907	8.35466	P	P	P	P	P	P	hsa_circRNA_100339	chr1	+	151611363	151641111	exonic	NM_030918	SNX27	AATGACAATGACCTTGCTGTTACCTACTTCTTTCATCAGGAACCACGTGAATGTTGAGGG
ASCRP3000864	23.5	21	24	27	27	25	4.58555	4.52767	4.86397	4.91799	4.9929	5.09257	A	A	P	P	P	P	hsa_circRNA_406607	chr5	-	58764121	58828560	intronic	ENST00000309641	PDE4D	AATGACACCATACCAGATACTGCATCTTGAATGGGGTTTCTGAAAGTCTGAGGAGTGAAC
ASCRP3000865	62	73	49	126	75	38	5.75811	6.24124	6.12948	6.76831	6.47048	5.91644	P	P	P	P	P	P	hsa_circRNA_102607	chr2	-	8910799	8917022	exonic	NM_020738	KIDINS220	AATGACATTAAAAACCATCTACGAAAGGACACTTACCGAAGAAGGCAGATGCAGAGGACC
ASCRP3000866	215.5	229	113	363	155.5	85	7.53665	7.62781	7.40215	8.19234	7.52473	7.27388	P	P	P	P	P	P	hsa_circRNA_104601	chr8	-	42294506	42295095	exonic	NM_006749	SLC20A2	AATGACGTGAGGAAGAGCACTGTCCATGACCCATGGCTCTGTGAAATCGCCCATCTCCAA
ASCRP3000867	945	651	494	1481	544	554	9.69069	9.06851	9.59755	10.2248	9.33367	10.2701	P	P	P	P	P	P	hsa_circRNA_001795	chr8	-	42294506	42323435	exonic	NM_006749	SLC20A2	AATGACGTGAGGTTCCGCTGTGTGGCAGCTGATTGCTTCCTTCCTGAGGCTTCCAATCTC
ASCRP3000868	115	170	111	148	122	86	6.61567	7.22302	7.35176	6.96846	7.2014	7.27388	P	P	P	P	P	P	hsa_circRNA_103738	chr4	+	129752887	129773423	exonic	NM_024900	JADE1	AATGAGATGGTGTTCTGTGACAAATGCAACATCTGTGTGCACCAGGCTGCCTGCTGTTTC
ASCRP3000869	416	374.5	192	548	217	203	8.50011	8.31645	8.1948	8.77811	8.03072	8.70201	P	P	P	P	P	P	hsa_circRNA_102479	chr19	+	17308600	17311638	exonic	NM_004145	MYO9B	AATGAGCTCAAGTACCTGGACGAGTTCCTGCTCAACAAGGGAGAGGCGCACCTCCTTCTC
ASCRP3000870	2069	1146	1063.5	1275	1253.5	827.5	10.8395	9.83948	10.7003	10.0052	10.4842	10.8828	P	P	P	P	P	P	hsa_circRNA_047713	chr18	+	48584494	48586286	exonic	NM_005359	SMAD4	AATGAGCTTGCATTCCAGCCTCCCATTTCCAATCATCCTGGTCAGCCTGCCAGTATACTG
ASCRP3000871	82	36	55	81	89	66	6.10174	5.44878	6.25442	6.20964	6.70442	6.85326	P	P	P	P	P	P	hsa_circRNA_406249	chr3	+	32180078	32181858	exonic	NM_015141	GPD1L	AATGAGGTGGCTGCAGAGAAGTTCTGTGAGACCACCATCGGTTGCCATGTCAAATCTTAG
ASCRP3000872	300	172	78.5	229	102	104	8.0063	7.23105	6.85603	7.54997	6.93348	7.5796	P	P	P	P	P	P	hsa_circRNA_104358	chr7	-	44465498	44467302	exonic	uc010kye.3	NUDCD3	AATGAGTTTAAGATTCAGGAGCAGTTCCAGAAAAATCCCGACAGTTACAATGGTGCTGTC
ASCRP3000873	484	542	240	983.5	290	153.5	8.73831	8.80846	8.51552	9.62268	8.46186	8.26787	P	P	P	P	P	P	hsa_circRNA_102512	chr19	+	34706028	34706566	exonic	NM_015578	LSM14A	AATGATAACAAGAGACAAGTAGGTCGCTCAAGCCCTCAGTTAGACCCTTTGAGAAAAAGC
ASCRP3000874	53	41	28	82.5	29	30	5.51863	5.56761	5.0665	6.23007	5.09726	5.54805	P	P	P	P	P	P	hsa_circRNA_001509	chr22	+	51024958	51033691	exonic	TCONS_00029632	XLOC_014288	AATGATCCAGAAGAGAAGGACAAGTTGACGATTGAGAGGGTTAATGTCAGAGGAGTTGGT
ASCRP3000875	209	141	131	191	92.5	44	7.49148	6.99509	7.63387	7.2998	6.8003	6.08884	P	P	P	P	P	P	hsa_circRNA_104613	chr8	+	42914234	42932507	exonic	NM_002027	FNTA	AATGATCGTGCTGTATTGGAGAGAGAAGTCCAGGACAGAGCAGAATGGGCTGATATAGAT
ASCRP3000876	29	38	28	41	34	28	4.75836	5.44878	5.12738	5.43587	5.38691	5.26714	P	P	P	P	P	P	hsa_circRNA_407234	chr9	-	123632934	123636251	intronic	ENST00000312189	PHF19	AATGATGATAGGCATCTCAGAGTGGTTGGGGAGATTCAGTGAGTTTTCCTAACATTTCGG
ASCRP3000877	1405	2297	511.5	2353	1078.5	420.5	10.2746	10.8646	9.65575	10.9082	10.3002	9.88198	P	P	P	P	P	P	hsa_circRNA_103525	chr3	+	183361267	183369064	exonic	NM_017644	KLHL24	AATGATGTCCCCAAGGACTAGGCCACGCAGGTGTGGAAATTAAAAGAACACACATATTTT
ASCRP3000878	705	391.5	381	733	658	317	9.28478	8.37049	9.22931	9.18393	9.58707	9.43875	P	P	P	P	P	P	hsa_circRNA_104205	chr6	+	144086397	144086935	exonic	NM_014721	PHACTR2	AATGCAAAATGCTGGCTCCTCTCATTCAAAAAAAACAACTGGCTCTAAAGCATCAGCTTC
ASCRP3000879	37	39	25	42	26	21	5.06889	5.5429	4.93119	5.45792	4.86397	4.65717	P	P	P	P	A	A	hsa_circRNA_011914	chr1	+	41232267	41232646	exonic	NM_001142588	NFYC	AATGCAAGTCAGGGGAAGCCTCGAAGGTGCCTGAAAGAAACCTTACAGGTGCAGCTGAAT
ASCRP3000880	273	459	198.5	389	190	91.5	7.85873	8.59291	8.24771	8.30382	7.80348	7.39335	P	P	P	P	M	P	hsa_circRNA_005704	chr20	+	10536878	10541468	exonic	NM_001009608	SLX4IP	AATGCAGAATTCACAAGATCCAATCCCTTGTCCTTAAAAGTGTGGGAATTTTGCTGTCCT
ASCRP3000881	59	50	44	43	34	44	5.67427	5.79755	5.86098	5.47964	5.29803	6.08884	P	P	P	P	P	P	hsa_circRNA_406761	chr6	-	35565024	35614627	sense overlapping	NM_004117	FKBP5	AATGCAGCGGGAAGAACAATGTATTTTATATCTTGGACCAAGGTGTTTGCTGACTAGCAC
ASCRP3000882	540	1014.5	523.5	728.5	452	205.5	8.90709	9.65406	9.69486	9.18007	9.08328	8.72739	P	P	P	P	P	P	hsa_circRNA_407027	chr7	-	151167656	151195266	exonic	ENST00000478470	RHEB	AATGCAGCTTTTTTGGAATCTTCTGCTAAAGAAAATCAGGTTCCTCAAGCCAGGACCTAC
ASCRP3000883	165	345	65	270	82	52	7.1225	8.21827	6.53066	7.77668	6.60829	6.39629	P	P	P	P	P	P	hsa_circRNA_100929	chr11	+	85961337	85967554	exonic	NM_003797	EED	AATGCAGTGTATAAAGGATGACGCTGTCAGTATAGAAAGTGGTACAAACACTGAACGCCC
ASCRP3000884	39	39.5	28.5	50	38	27	5.16808	5.50104	5.15913	5.70686	5.52125	5.16808	P	P	P	P	P	P	hsa_circRNA_092545	chr4	+	89396991	89415482	exonic	NM_016323	HERC5	AATGCCATCATTGGAAGACTTGAAAGAACTCAGTCCTGATTTGGGAAAATAACCACCTGC
ASCRP3000885	460	304	326	671	247.5	402.5	8.66695	8.05473	8.99783	9.06851	8.21693	9.82303	P	P	P	P	P	P	hsa_circRNA_104391	chr7	+	72398922	72400649	exonic	NM_172020	POM121	AATGCCATTACCAGTTCCTACAGCTCCACTCGAGGCATCTCACAGGCGCCATGATAGCAG
ASCRP3000886	586.5	282	352	329	541	307	9.0149	7.94078	9.11853	8.0499	9.32182	9.38564	P	P	P	P	P	P	hsa_circRNA_404980	chr12	-	26780965	26808785	exonic	NM_002223	ITPR2	AATGCGGAGACATCTGCCAGTGGATCTCCAGACACTTTACTACCATCAGATATGATTCTA
ASCRP3000887	395	1084	199	635	237.5	77	8.42479	9.76064	8.25061	8.991	8.14556	7.08697	P	P	P	P	P	P	hsa_circRNA_101102	chr12	+	70193988	70195501	exonic	NM_022456	RAB3IP	AATGCGGAGGACCAAAGCTGACTTATCCTTGTATAATGAATTCCGATTGTGGAAGGATGA
ASCRP3000888	1322.5	514	655	591	740	450.5	10.1834	8.74729	9.98799	8.88556	9.77425	9.97578	P	P	P	P	P	P	hsa_circRNA_103054	chr20	-	35312815	35317187	exonic	NM_022477	NDRG3	AATGCTGCCTCCTGTTCTTACCCACCTAAGGAACATGATATAGAAACAACTCATGGTGTG
ASCRP3000889	233	134	82	160	119.5	90.5	7.65271	6.94978	6.91234	7.06798	7.1521	7.35225	P	M	P	P	P	P	hsa_circRNA_403286	chr5	+	904262	908576	exonic	NM_004237	TRIP13	AATGCTGTCTTGACCCAAATTGATCAGATTAAAAGGTCCTCCTGGCACTGGAAAAACATC
ASCRP3000890	52.5	36	33.5	43	36	27	5.50986	5.41536	5.40971	5.47964	5.43031	5.09257	P	P	P	P	P	P	hsa_circRNA_405339	chr15	-	50209130	50226379	exonic	NM_024837	ATP8B4	AATGCTGTGGAAGTGAGAGAAGAACTCAGGAAAAAGAGCCTGTGGATTTCTCAGTCAAAT
ASCRP3000891	670	189.5	303	288	295	339	9.21015	7.37657	8.88877	7.86922	8.48262	9.53853	M	P	P	P	P	P	hsa_circRNA_406961	chr7	+	77201159	77202117	intronic	uc010ldr.1	PTPN12	AATGCTTAAAAGTGTACCCACCACTGCGCCCTGTCTGTATTCTTAAATAGCACAGTTTTC
ASCRP3000892	273	280	121	360	138	54	7.85873	7.93079	7.47761	8.17261	7.35323	6.4477	P	P	P	P	P	P	hsa_circRNA_003615	chr11	-	77823695	77832220	exonic	NM_024079	ALG8	AATGCTTTGGACAAAGTGCTGTCTGTCATCGGTGCTGTAAATGCATTGATGGAAAAAAAG
ASCRP3000893	254.5	228	214.5	173	197	91	7.76088	7.62029	8.35441	7.16668	7.87555	7.34413	P	P	P	P	P	P	hsa_circRNA_077760	chr6	-	122779664	122779826	exonic	NM_020755	SERINC1	AATGGAAGAACAACTGAATAAGATACCATGTTTGTGTGGAAGTGCCCCGTGTTTGCTATG
ASCRP3000894	342	229.5	171	403	323	99.5	8.21275	7.6375	8.02211	8.33915	8.62015	7.49304	P	P	P	P	P	P	hsa_circRNA_003661	chr11	+	82917099	82922472	exonic	NM_182603	ANKRD42	AATGGGGTTGTAGCATAGAAGATGTGGACTACAATGGAAACCTTCCAGTGTCTTCATTGG
ASCRP3000895	972	3394	921	2183	1452	589	9.72666	11.5074	10.5043	10.7534	10.6622	10.3742	P	P	P	P	P	P	hsa_circRNA_003234	chr11	-	13435076	13466728	exonic	NM_032320	BTBD10	AATGTAGAGATCTCAGTTATGGGTGCTACATGTGTGCTTTCAGAGCAGTAGTGTGAGGAA
ASCRP3000896	115	84.5	76.5	119	72	70	6.60088	6.41285	6.83757	6.6913	6.47048	6.90165	P	P	P	P	P	P	hsa_circRNA_001480	chr5	+	43615949	43645612	exonic	NM_012343	NNT	AATGTCAACGGCTTCTGCATATACAGCAGGTGCGAGCCCCTATGGTTAATCCAACATTAG
ASCRP3000897	33	37	28	29	30.5	22	5.03262	5.51161	5.188	5.08551	5.23132	4.85846	P	P	P	P	P	A	hsa_circRNA_043472	chr17	-	37885408	37886014	exonic	NM_032339	MIEN1	AATGTCAGCTATTGGCAGTAAAGTGGCGCTACAAACACTAAGTGCCTTTGAGATAGAGAT
ASCRP3000898	39	51	33.5	45.5	45	28	5.13196	5.81829	5.43402	5.59854	5.77137	5.16808	P	P	P	P	P	P	hsa_circRNA_104365	chr7	+	45688268	45701813	exonic	NM_021116	ADCY1	AATGTCATGACCTGCGAGGACGATGACAAGGAGAACCACTGTCGCCGCATCAAGATTCTC
ASCRP3000899	243.5	436	152	300.5	217	149	7.71774	8.52316	7.83961	7.92783	8.01469	8.22525	P	P	P	P	P	P	hsa_circRNA_006499	chr5	-	102432244	102433485	exonic	NM_017676	GIN1	AATGTCCCACCTTAAGCCCTACATAAGAGAATCCAGTGAACAAGATCAATATTGAACTGT
ASCRP3000900	148.5	58	70	72	72	71	6.99068	5.97495	6.65755	6.07939	6.42968	6.96718	P	P	P	P	P	P	hsa_circRNA_016598	chr1	+	224918163	224918276	exonic	NM_152495	CNIH3	AATGTCCCTCTACTTTTCTATCACTTCTGGAGCTGGTGCTGCCAGAATACTCCATCCATA
ASCRP3000901	312	462	244	456.5	241.5	152.5	8.06823	8.60541	8.54414	8.50783	8.16858	8.24004	P	P	P	P	P	P	hsa_circRNA_102036	chr17	+	30689932	30696801	exonic	uc002hhl.1	ZNF207	AATGTCGCAAGGTGGCCGTTACTGATCTTACTTCATCCAGTCTAATAGAATGATGCCAAT
ASCRP3000902	97.5	46	62	117	124.5	91	6.3626	5.70839	6.45868	6.66152	7.19211	7.363	P	P	P	P	P	P	hsa_circRNA_102903	chr2	-	210962809	211019335	exonic	NM_152519	KANSL1L	AATGTCTGGCTAATGGCATTTACAGGAGGTTTCCAATACTTATCTACAGGAATCGCCATG
ASCRP3000903	125.5	106	70	156.5	93	84	6.74459	6.65914	6.63596	7.0638	6.77015	7.22784	P	P	P	P	P	P	hsa_circRNA_400678	chr10	+	127683985	127697119	exonic	NM_145235	FANK1	AATGTGAATGTGAAGGACAGAAATGGAAAGACGCCCCTTATGGAGAGCCCATAAGTAGTG
ASCRP3000904	36	23	23	26	27	23	5.06889	4.80211	4.71018	4.96751	5.04238	4.85846	P	A	P	P	P	A	hsa_circRNA_055708	chr2	-	97541618	97586999	exonic	NM_001122646	FAM178B	AATGTGAGGTTTCTTTGTGCACATTAAAGTCTTCTTTCAGCATCACTCCAGGAACTGTGC
ASCRP3000905	418	369	192	516	356.5	182	8.50563	8.2962	8.1948	8.684	8.75566	8.545	P	P	P	P	P	P	hsa_circRNA_065768	chr3	+	50000008	50114685	exonic	NM_005777	RBM6	AATGTGATTAGTACTGCTATAACCAGAATTTGGTAGAAAAAGGATTTACTTGTTGGGGCC
ASCRP3000906	77.5	198.5	48	116	68	37	6.03608	7.42074	6.00833	6.67648	6.3694	5.81474	P	P	P	P	P	P	hsa_circRNA_054469	chr2	+	47635539	47657080	exonic	NM_000251	MSH2	AATGTTATACAGGCTCTGGAAAAACATGAAGGAGCAAAGAATCTGCAGAGTGTTGTGCTT
ASCRP3000907	227	176	175	199	193.5	169	7.6111	7.26948	8.06584	7.35053	7.83646	8.42747	P	P	P	P	P	P	hsa_circRNA_406821	chr6	+	109175427	109197553	exonic	NM_032131	ARMC2	AATGTTCAAAGGAACAACATCTTTACCATCTCATCTCAAGAATGGAGGGGTGTGGTGTCT
ASCRP3000908	297	142	122	242.5	155.5	109	8.00474	6.99509	7.47761	7.6379	7.51534	7.65271	P	P	P	P	P	P	hsa_circRNA_000917	chr19	+	19603114	19607028	exonic	NM_017660	GATAD2A	AATGTTCCCAACACCAGCCTGCTCGTCAACATCCCACAGTGACATGAAGTCCGAGAGGAG
ASCRP3000909	35	40	39	34	33	27	4.98279	5.56761	5.68521	5.23345	5.34808	5.19896	P	P	P	P	P	P	hsa_circRNA_406750	chr6	-	30695948	30697798	intronic	ENST00000376389	FLOT1	AATGTTCCCAAGTGTGAGGTCTCAGGTTGGAGCTGAGGAGAATTGCTAGGTTCCTGTGTT
ASCRP3000910	70	61	39	61	47	43	5.90311	6.0639	5.72894	5.83594	5.73722	6.08884	P	P	P	P	P	P	hsa_circRNA_102783	chr2	+	97024782	97026448	exonic	NM_015341	NCAPH	AATGTTGACACTCTGGTCCAGCTTCACCTCAAACCAGGCACCAGGGGAAGAAATGATTTC
ASCRP3000911	328	53	127	78	114	235	8.14329	5.88152	7.56739	6.16789	7.0852	8.92665	P	P	P	P	P	P	hsa_circRNA_004097	chr10	-	46753787	47232156	sense overlapping	NM_031912	SYT15	AATGTTTAGGGGTAAGTCTGCTTTTTTTCTATTTTTAATAAAAAGATATATTACAGAAGA
ASCRP3000912	1488	1499.5	559.5	2580.5	679	381	10.3581	10.2518	9.79759	11.0415	9.62694	9.74289	P	P	P	P	P	P	hsa_circRNA_100190	chr1	-	42730785	42744343	exonic	NM_014947	FOXJ3	AATGTTTCCTTAAAGTGCCTCGATCTAAGGATGACCCTGGAAAGGATGACATCTGAACTG
ASCRP3000913	104	59	49	75	57	53	6.4477	5.99394	6.02873	6.1122	6.08884	6.47949	P	P	P	P	P	P	hsa_circRNA_091053	chrX	-	71492452	71496084	exonic	NM_001007	RPS4X	AATTAAAAATATTGTGGCAGGATTAATAGCAGCTCGTGGTCCCAAGAAGCATCTGAAGCG
ASCRP3000914	78.5	42	52	70	64	71	6.04824	5.63125	6.16118	6.02873	6.25442	6.94328	P	P	P	P	P	P	hsa_circRNA_091412	chrX	-	118750908	118754014	exonic	NM_145799	SEPT6	AATTAAAACAAGAAGCTTTAATTTGGGCTTCCTGTAGACACCCTTTTCCTGCGCAACAGA
ASCRP3000915	597.5	147	221	182	200	256	9.03589	7.04085	8.3951	7.24326	7.89184	9.10215	P	P	P	P	P	P	hsa_circRNA_406457	chr4	-	25193245	25198922	antisense	NR_037934	SEPSECS-AS1	AATTAAAGAGAGTGTTTTAGGGCACTGAACTTCATCTCCTCATTCCTACCCTCCTGGTCT
ASCRP3000916	64	36	44	36	50	45.5	5.80545	5.41536	5.88152	5.23345	5.91975	6.11104	P	P	P	P	P	P	hsa_circRNA_058992	chr2	+	242092890	242122439	exonic	uc002wat.1	PPP1R7	AATTAAATCTTGCCACACTGTCTTGACAGGCGGGTCGAGTCTGAAGAATCCGGCGATGAA
ASCRP3000917	38.5	23.5	25	48	57	28	5.10194	4.84736	4.99541	5.54633	6.0639	5.23345	P	A	P	P	P	P	hsa_circRNA_000028	chr3	-	71100058	71100343	intronic	ENST00000318789	FOXP1	AATTAAGCCAAATGACTAACAGTAATTAAAATGGAAATGGCACAGGGAGGGAAGGCATGT
ASCRP3000918	52	36	27	33.5	30	27	5.49572	5.38307	5.0665	5.2504	5.14788	5.30007	P	P	P	P	P	P	hsa_circRNA_405354	chr15	+	56665638	56704634	exonic	NM_198524	TEX9	AATTAAGGCAAAATAACAAGGCGTTTAAATGCAGAATTGCAGGCAAAAACAGCTGACGTG
ASCRP3000919	207	110.5	90.5	111	117	40	7.48792	6.70442	7.0638	6.62138	7.12365	5.91644	P	P	P	P	P	P	hsa_circRNA_403615	chr6	-	45073658	45290704	exonic	NM_181356	SUPT3H	AATTAATCTGAAACTGCTTATCAATAACAGCTGTAGCACTGTGGCTTTTCTCCATGGACT
ASCRP3000920	102	146.5	63	135	85	58	6.4477	7.03658	6.47949	6.83792	6.65358	6.55644	P	P	P	P	P	P	hsa_circRNA_401099	chr12	-	123818599	123834988	exonic	NM_018183	SBNO1	AATTACATATGCAGCCCAGATGGTGGAGCCAGGGCAAGATTTACTGCTTGCTGCTTTGAG
ASCRP3000921	99	210	109.5	83	91.5	100.5	6.39343	7.50169	7.35176	6.26905	6.78003	7.54074	P	P	P	P	P	P	hsa_circRNA_004564	chr2	-	204354306	204356042	exonic	NM_203365	RAPH1	AATTACTGAGAGTTTGGATTCTGACAAGCCCATGGAACCAGTAAAAAGATCTCCTCTTCG
ASCRP3000922	388	204	149	218	199	124	8.39152	7.45541	7.82272	7.49282	7.88406	7.89992	P	P	P	P	P	P	hsa_circRNA_101760	chr16	-	23543977	23563625	exonic	NR_003501	EARS2	AATTCAACAGGCTTCTTGCACCTGGGTGGCCTCCGCACTGCCTTGTACAACTACATCTTT
ASCRP3000923	36.5	28	29	33	34	29	5.09022	5.00043	5.188	5.23345	5.38691	5.36957	P	P	P	P	P	P	hsa_circRNA_001705	chr7	-	47331552	47344601	exonic	NM_022748	TNS3	AATTCAGCAGCTGAGCTGTTGAAGCAGGGGGCAGAACCACGAAGCTGCCCTGAGACGCTC
ASCRP3000924	46	23	28	38	29	40	5.35201	4.80211	5.12738	5.38115	5.17475	5.95829	P	A	P	P	P	P	hsa_circRNA_404761	chr10	+	69881194	69882097	exonic	NM_032578	MYPN	AATTCCACCACCTCAAGTAAGCATGCAAGACGACAGCATAGAAGCTTCTACTTCCATATC
ASCRP3000925	284	372	223.5	275.5	328	220	7.92553	8.30458	8.3951	7.80598	8.64619	8.83827	P	P	M	P	P	P	hsa_circRNA_102973	chr2	+	242346951	242352836	exonic	NM_014808	FARP2	AATTCCATCAGAAGCACGTGGCCAAAGAATGTGGTGCTTCGCCTAGCTGTAAAATTTTTT
ASCRP3000926	132	141	51	86	69.5	40	6.8039	6.98563	6.12948	6.3231	6.41895	5.93752	P	P	P	P	P	P	hsa_circRNA_023948	chr11	+	85961337	85968638	exonic	NM_003797	EED	AATTCCATCCAAGAGATCCAAATCTTCTCCTGTCAGTAAGTAAAGGATGACGCTGTCAGT
ASCRP3000927	635	2061	676	1150.5	848.5	321	9.12687	10.7156	10.0349	9.87346	9.972	9.46774	P	P	P	P	P	P	hsa_circRNA_013729	chr1	+	117910084	117957453	exonic	NM_006699	MAN1A2	AATTCCTAGATGGGCAAAGATGGATTGAAGACAACCTTGATTTCAGTGTGGCAACAGCGG
ASCRP3000928	31	35	27	34	37.5	26	4.88582	5.40215	4.99541	5.22061	5.44878	5.16808	P	P	P	P	P	P	hsa_circRNA_043108	chr17	+	33585669	33588115	exonic	NM_144975	SLFN5	AATTCGGAATGTCTGAAAGAGCAGCAGAAACGCTACTTTCCAGGAGAACATTTCAGGATA
ASCRP3000929	164.5	121	94	171	117	118	7.12881	6.79959	7.12938	7.15238	7.14532	7.77558	P	P	P	P	P	P	hsa_circRNA_101254	chr13	-	41515056	41518061	exonic	NM_172373	ELF1	AATTCTTCCGTTCAGAGTATTAGGAAGAAAAACTAAACCACCACGACCAGATTCCCCAGC
ASCRP3000930	70	29	52	52	40.5	40	5.90311	5.17475	6.22472	5.66007	5.59191	5.91644	P	P	P	P	P	P	hsa_circRNA_015816	chr1	+	200080329	200090083	exonic	NM_003822	NR5A2	AATTCTTGGTGCTCTTTAGTTTAGGTTGATGACCAAATGAAGCTGCTTCAGAACTGCTGG
ASCRP3000931	123	189.5	57	160.5	92.5	60	6.68663	7.3613	6.34791	7.05478	6.79093	6.62138	P	M	P	M	M	P	hsa_circRNA_407259	chrX	+	1404670	1409402	exonic	NM_006140	CSF2RA	AATTCTTTGATTCACTTTTGGACACAAAGAAAATAGATCTGCGAACAGTGGCACCAGCCT
ASCRP3000932	125	89	45	128	90	38	6.7386	6.44678	5.91777	6.79454	6.75353	5.81474	P	P	P	P	P	P	hsa_circRNA_004950	chr3	+	196533449	196539722	exonic	NM_002577	PAK2	AATTGAAAAATCCCAACATCGTTAACTTTTTGGACAGCTGAATGCCAAGGGAACAGAAGC
ASCRP3000933	252.5	134	73.5	260	118	74	7.76659	6.93085	6.77638	7.72287	7.14532	7.05025	P	P	P	P	P	P	hsa_circRNA_004752	chr1	+	43239233	43241150	sense overlapping	NM_024097	C1orf50	AATTGAAGACATGCTGATGAATTCATCCGAGCAAATGCCACCAACAAGCTGACAGTCATA
ASCRP3000934	67	36	51	58	54	43	5.80545	5.41536	6.16118	5.84154	6.00147	6.04096	P	P	P	P	P	P	hsa_circRNA_001913	chrX	-	19701940	19713859	exonic	NM_031892	SH3KBP1	AATTGAAGTAGAAAATGACTTTCTGCCGGTAGAAAAGGTAGAGGAAGGATGGTGGGAAGG
ASCRP3000935	1321	289	106	498	376	147	10.1807	7.98226	7.27828	8.63121	8.83266	8.19467	P	P	P	P	P	P	hsa_circRNA_405819	chr19	+	58290118	58291514	intronic	uc002qqb.2	ZNF587	AATTGAATGTCATACATCAAATAGCTGCATACATTCCAGGTTGTTGGCATGGAGGGGAAG
ASCRP3000936	828	2316	320	2328	510	230	9.51944	10.8787	8.96725	10.885	9.24531	8.90291	P	P	P	P	P	P	hsa_circRNA_103116	chr21	+	30693541	30702014	exonic	NM_001186	BACH1	AATTGAGAAGCTGGTTGATGATAATTAGAAGCATGCTTTCCACTGAACTTCCCGACAACA
ASCRP3000937	376	239	258	564	464	396	8.35	7.69278	8.65547	8.81897	9.12141	9.79235	P	P	P	P	P	P	hsa_circRNA_407020	chr7	-	140449086	140494267	exonic	NM_004333	BRAF	AATTGATGACTGGACAGTTACCTTATTCAAACATCAACAACAGGGACCAGGCCCCAAATT
ASCRP3000938	275	321	145	275	153	107	7.88338	8.11394	7.78051	7.80813	7.50765	7.62131	P	P	P	P	P	P	hsa_circRNA_101868	chr16	+	71954641	71955356	exonic	NM_014761	IST1	AATTGCAAAGAATTACAACGTACCCTATGAACCTGACTCTGTGGTCATGGTTGCTGATCA
ASCRP3000939	81	101.5	69	81	63.5	43	6.05549	6.59094	6.70442	6.21612	6.24388	5.99959	P	P	P	P	P	P	hsa_circRNA_013128	chr1	+	91973410	91973954	exonic	NM_003503	CDC7	AATTGCAGCTGAACTTCAGTGCCTAACAGTGGCTGGGTGTTAAAAAAGATATTGAGAAGC
ASCRP3000940	250	475.5	157	295	295	116.5	7.7434	8.63787	7.90995	7.90227	8.47802	7.78342	P	P	P	P	P	P	hsa_circRNA_404790	chr10	+	93579026	93602148	exonic	NM_025235	TNKS2	AATTGCCGCGATACCCAAGGCAGACATTCAACACCTTTACATTTAGCAGGTGAATATAAG
ASCRP3000941	145	52	57	77	66	69.5	6.92427	5.86236	6.31708	6.17789	6.29684	6.93085	P	P	P	P	P	P	hsa_circRNA_051241	chr19	+	42363987	42375484	exonic	NM_001022	RPS19	AATTGCCTCATTCGTAAGTACTTTCGCCATCATAGTATTCTCCACCACTGTTCCTTCCAG
ASCRP3000942	439	505	301	365	432	190	8.58291	8.72493	8.87987	8.19972	9.02054	8.60613	P	P	P	P	P	P	hsa_circRNA_104749	chr9	+	20907148	20933102	exonic	NM_017794	FOCAD	AATTGCTGCTTTGACACTAGTCTTGAATACAAGTTCATATCCAGCTTTCAGAGTGGCACC
ASCRP3000943	37	22	23	26	24.5	23	5.06889	4.62505	4.86397	4.96751	4.90735	5.00293	P	A	P	P	A	A	hsa_circRNA_101961	chr17	-	5118219	5126751	exonic	NM_207103	SCIMP	AATTGGCCTTCTCTAGAAGACTCTTGATTCCACTGCAATGAGCTGGTGGAGGAATAATTT
ASCRP3000944	395	1030	359	925.5	711	501	8.42479	9.67239	9.14574	9.53097	9.71336	10.108	P	P	P	P	P	P	hsa_circRNA_403150	chr4	-	77977114	77987558	exonic	NM_006835	CCNI	AATTGGGATCTTCACACAGCCACACCATTGGATTTTCTTCATATTGTAGCTACAGCAAGC
ASCRP3000945	132	137.5	41	161	53.5	43	6.8039	6.9614	5.70762	7.08815	5.99268	6.08884	P	P	P	P	P	P	hsa_circRNA_104111	chr6	-	42941740	42942776	exonic	NM_000287	PEX6	AATTGGGCAAGTAGAGATCCTGGAAGGAAGTCCAGAGAAACTGCCCAGAGGTACTTGGAA
ASCRP3000946	102	114	83	164	104	66	6.39343	6.74832	6.92228	7.09344	6.97484	6.87663	P	P	P	P	P	P	hsa_circRNA_103003	chr20	+	18523662	18531819	exonic	NM_006363	SEC23B	AATTGTCATTTATCTTGGTGAGTTGGGCAGATGTACAGAGTCAGCTCAGGCACATAGAAG
ASCRP3000947	71	33	41	43	47	30	5.90311	5.38307	5.72894	5.46882	5.83454	5.33623	P	P	P	P	P	P	hsa_circRNA_406012	chr2	-	197986055	197987516	exonic	NM_153697	ANKRD44	AATTGTTAGTAAACAACGGGGCAGATGTTAACATTCAGGCCACTTGGATGTTGTAGCATT
ASCRP3000948	226.5	68.5	197	117	128	180	7.6111	6.15389	8.22512	6.68663	7.24696	8.53088	P	P	P	P	P	P	hsa_circRNA_001646	chr6	+	144843115	144854396	exonic	NM_007124	UTRN	AATTGTTGCAGAAGTGAAGGATAGGCAGCCAAGGCAATCCCTATTCAACAGAGGAAAATG
ASCRP3000949	142.5	296	82	209	149	68	6.93085	8.01856	6.92228	7.42588	7.46088	6.90165	P	P	P	P	P	P	hsa_circRNA_008640	chr2	-	62100136	62107529	exonic	NM_006430	CCT4	AATTTAAATGGTTCTGGCAAACTGCTCAAGCTGGTGGAGCTGTCTAAGGCTCAAGATATA
ASCRP3000950	115	159	66	170	91	31.5	6.61567	7.13908	6.58677	7.15997	6.7602	5.46882	P	P	P	P	P	P	hsa_circRNA_401230	chr14	-	35036891	35037219	exonic	NM_021249	SNX6	AATTTAGTGGAACTGGCAGAGTTAGAACTGAAGCATGCAAAGGATCTCCTGTATCGAAGG
ASCRP3000951	278	142	132	211.5	145.5	98	7.89975	6.99509	7.63387	7.44808	7.41183	7.50125	P	P	P	P	P	P	hsa_circRNA_008629	chr10	+	90653627	90665417	sense overlapping	NM_020799	STAMBPL1	AATTTATAACGCCCAAGGATGTGACCTTCTCTTGGATTTTCCTGATTATTATGAGAGGCA
ASCRP3000952	89	124	58	144	93	67.5	6.22365	6.84909	6.37327	6.93085	6.79093	6.8643	P	P	P	P	P	P	hsa_circRNA_407153	chr9	+	6493825	6499931	exonic	NM_152896	UHRF2	AATTTCAGATGGACCGAGGTGATGAGTTCACATACACTGGAAGCGGTGGTAAAAATCTTG
ASCRP3000953	195	120	158	262	106	99.5	7.3881	6.79959	7.89975	7.73853	7.0132	7.50919	P	P	P	P	P	P	hsa_circRNA_029352	chr12	-	125396193	125396954	exonic	uc001ugu.1	UBC	AATTTCATTGCACTTTCCTTTCAATAAAGTTGTTGCATTCCCGTGGGATGCAGATCTTCG
ASCRP3000955	79	166	45	78.5	59	46	6.00771	7.18387	5.86098	6.19986	6.15501	6.17123	P	P	P	P	P	P	hsa_circRNA_402372	chr2	-	136620176	136622733	exonic	NM_005915	MCM6	AATTTCTCAATTTGGGGGGAAAGAGCTCAGAGATGAGGAACAGACAGCTGAGAGCATTAA
ASCRP3000956	101	104	54	130	53	41	6.43479	6.63515	6.25442	6.81568	5.95118	5.86373	P	P	P	P	P	P	hsa_circRNA_102161	chr17	+	61417461	61432751	exonic	NM_025185	TANC2	AATTTCTCTGTGATCCGAGGTGGTTGCCTATCACTATTGTCAAGCAGATAATGCCTACAC
ASCRP3000957	158	95	83	100	79	63	7.07632	6.52719	6.94067	6.47949	6.56408	6.69826	P	P	P	P	P	P	hsa_circRNA_100404	chr1	-	176145045	176153828	exonic	NM_022457	RFWD2	AATTTCTTGGCCCCATCTGCTTTGATATGATTGAAGAAGCATACATGACAAAATGTGGCC
ASCRP3000958	68.5	65	50	65	62.5	51	5.83594	6.08294	6.12948	5.96344	6.26488	6.36357	P	P	P	P	M	P	hsa_circRNA_042688	chr17	-	27041298	27043076	exonic	NM_031934	RAB34	AATTTCTTTGTTACGAGCACTTATTTAAGATCTCCAAGGTCATTGTGGTGGGGGACCTGT
ASCRP3000959	90	152	54	106	69	32	6.26697	7.09872	6.25442	6.55388	6.35478	5.43772	P	P	P	P	P	P	hsa_circRNA_008564	chr10	-	70246900	70276600	exonic	NM_152707	SLC25A16	AATTTGAAAAGTGCCTGTATTGCTGGATGCTGTGCCAAAACAACAGTTGCTCCATTGGAT
ASCRP3000960	82.5	55	37	61	41	41	6.14088	5.92965	5.60514	5.83594	5.57436	5.95829	P	P	P	P	P	P	hsa_circRNA_006482	chr16	+	67070541	67116211	exonic	NM_022845	CBFB	AATTTGAAGATAGAGACAGGTCTCATCGGGAGGAAATGGAGGCTTTTGTGGCCACAGGAA
ASCRP3000961	123.5	94.5	66	143	76	61	6.70826	6.51804	6.55857	6.91367	6.47048	6.68352	P	P	P	P	P	P	hsa_circRNA_038416	chr16	-	21475023	21475314	exonic	NR_027155	SMG1P3	AATTTGACTACAATTGGAAATGCCAAAAACTCACTAATAGGGGTTGTTGCTGTAGCCCGT
ASCRP3000962	170	145	82	108.5	59	64	7.18166	7.04085	6.94067	6.57042	6.11568	6.77125	P	P	P	P	P	P	hsa_circRNA_400038	chr17	+	75085353	75085553	intronic	ENST00000392476	SEC14L1	AATTTGCAGTAACAGGTGTGAGCATTCTAGCAGCAGTTTGATGATCGTATGTCAAGCATG
ASCRP3000963	73	39	52	39	42	53	5.90311	5.44878	6.14202	5.35201	5.5429	6.43154	P	P	P	P	P	P	hsa_circRNA_406042	chr2	+	209204860	209207276	intronic	ENST00000264380	PIKFYVE	AATTTGCATATATTATTAAAACCAGTGGCTCTTAGCAGGGGGGTTATTTTTCCTTAGTTG
ASCRP3000964	165.5	133	81	100	90	51	7.13908	6.92228	6.86911	6.47949	6.75353	6.36357	P	P	P	P	P	P	hsa_circRNA_407269	chrX	+	15833799	15836765	exonic	NM_005089	ZRSR2	AATTTGGAACCTCACCTGAGGGGCAATGTATATGTTCAGTACCAGTCATGTTCACGTAAA
ASCRP3000965	766.5	881	546	1433.5	812	406	9.38995	9.46036	9.75254	10.1767	9.91161	9.82714	P	P	P	P	P	P	hsa_circRNA_102855	chr2	+	173433468	173460751	exonic	NR_103729	PDK1	AATTTGGAAGCAAAATCACCAGGACAGCCAATACAAGTGGTTTATGTACCATCCCATCTC
ASCRP3000966	35	58	37	44.5	43	31	4.92856	5.99394	5.63771	5.51863	5.70532	5.36957	P	P	P	P	P	P	hsa_circRNA_070397	chr4	+	88362980	88370405	exonic	NM_024047	NUDT9	AATTTGTTGCAATAAAAAGGAAAGACTGTGGAGAATGGGCAATCCCAGGGAAATCCTGCA
ASCRP3000967	484	1250	228	758	316	135	8.73897	9.97323	8.45182	9.22931	8.59031	8.04156	P	P	P	P	P	P	hsa_circRNA_100217	chr1	-	51032748	51061888	exonic	NM_007051	FAF1	AATTTTATAACCTGGGCTTGGGATCTGACAAAGGACTCCAACAGAGCAAGATGTGTCTTG
ASCRP3000968	1167	2664	860	1791	1602	744.5	10.0009	11.0904	10.4046	10.4835	10.8092	10.7367	P	P	P	P	P	P	hsa_circRNA_005433	chr4	+	119529812	119549381	exonic	NR_109983	LOC729218	AATTTTCATATAAGTGGATTCCAGAGGGGTGACAGCAAAACCTGGACCTACCATGAAAGA
ASCRP3000969	607	1142	490	1023.5	421	255	9.06147	9.83506	9.58566	9.69766	8.98603	9.07714	P	P	P	P	P	P	hsa_circRNA_102786	chr2	-	100078957	100081447	exonic	NM_016316	REV1	AATTTTTAGTGGAGTTGCCATCTATGTTAATGGATACACAGAAGCTCCACCATGAGGCGA
ASCRP3000970	413	495.5	322.5	334	360.5	137	8.495	8.69216	8.97524	8.073	8.76739	8.05232	P	P	P	P	P	P	hsa_circRNA_059550	chr20	+	19867164	19983103	exonic	NM_001242581	RIN2	AATTTTTGAAATATCCTTCTTTCAGTGGTGTTGTTGAAAGGGCTTGGCAGCTCCCAAATG
ASCRP3000971	327	234	204	435.5	263	161	8.14329	7.65947	8.29057	8.44666	8.3162	8.34199	P	P	P	P	P	P	hsa_circRNA_002850	chr10	-	123661905	123683844	exonic	NM_007041	ATE1	AATTTTTGAGTCTTTACCAGAGAATGCATCACACAAGTTAGAGGCATGTGGGCACATTCC
ASCRP3000972	120	30	78.5	230.5	66.5	68.5	6.67648	5.19896	6.84561	7.5714	6.33308	6.88886	P	P	P	P	P	P	hsa_circRNA_103320	chr3	-	33633886	33686395	exonic	NM_015097	CLASP2	ACAAAAATGGTGTCTCAATCACAGCATAAAAGCTTCGATGATGAAGAATCAGTGGATGGA
ASCRP3000973	537	265.5	166	380	208	70.5	8.89485	7.85873	7.9821	8.26449	7.96247	6.93085	P	P	P	P	P	P	hsa_circRNA_011717	chr1	+	38273472	38275126	exonic	NM_198446	C1orf122	ACAAAACACCTTCAGTAGAGCCTTGATTAAAAGGAAACCTGCAGACTCTCTCGGCCACGC
ASCRP3000974	133	1331	145	365	195	128	6.79093	10.0702	7.76898	8.20326	7.85216	7.93898	P	P	P	P	P	P	hsa_circRNA_103687	chr4	+	87593517	87622954	exonic	NM_006264	PTPN13	ACAAAAGAAACTTCAGGTTCTGAGGGAAGCCATGAATGTAGAAGTAAGCCTAGCTGATCC
ASCRP3000975	98	55	34	81	43.5	30	6.3626	5.90578	5.45974	6.22365	5.68677	5.43772	P	P	P	P	P	P	hsa_circRNA_405308	chr15	-	33357157	33384404	intronic	ENST00000561249	FMN1	ACAAAAGACACAGAAGAAAAAGTGGGACTGAAGTACACTGAAGCAGGTTAGCATCAGGAA
ASCRP3000976	153	293	79.5	198	134	76	7.02863	8.00131	6.83757	7.35861	7.3185	7.08697	P	P	P	P	P	P	hsa_circRNA_077417	chr6	-	99347143	99375698	exonic	NM_012160	FBXL4	ACAAAAGTAGAGGTAAAAGAATGTCACATGTCAGCATTTGTACCTGAAGTCAGCATGCAA
ASCRP3000977	55	33	34	34	30	33	5.61172	5.31222	5.50986	5.26714	5.14788	5.60514	P	P	P	P	P	P	hsa_circRNA_000242	chr10	-	70864370	70864480	antisense	NM_002727	SRGN	ACAAACACATCCACTAGCTCTGCAAACACATTCAAAGGTATTGACAGCACAACTGTGTTT
ASCRP3000978	143	42	39	162	92.5	42	6.92427	5.60185	5.72894	7.09344	6.8003	6.04096	P	P	P	P	P	P	hsa_circRNA_104083	chr6	+	22020567	22020771	exonic	NR_015410	CASC15	ACAAACAGACAGAAGAAGGAAGTGGCTAATGGATCTGCATTTACTGCTCAACCACATCTA
ASCRP3000979	508.5	188	193	578	204.5	229.5	8.80792	7.35861	8.20625	8.845	7.93866	8.89981	P	P	P	P	P	P	hsa_circRNA_008025	chr3	+	76483440	76483669	intronic	ENST00000475034	ROBO2	ACAAACCGAGTCCTCAAAGAGTACAAAGATATAATAAGCTTTCCAATTTGTTGGCACCCA
ASCRP3000980	381.5	47	97	174	85	49	8.36636	5.72667	7.19047	7.18387	6.65358	6.29173	P	P	P	P	P	P	hsa_circRNA_104317	chr7	-	16341045	16348252	exonic	NM_001101417	ISPD	ACAAACGAGATCTCTATGCGGCTGAATCGATTATTAAGGTGTAGTGACTATGACTTGGAA
ASCRP3000981	1660	1382	694	1972.5	1072	454	10.5369	10.1391	10.0871	10.629	10.2962	9.98063	P	P	P	P	P	P	hsa_circRNA_100226	chr1	-	51868106	51874004	exonic	NM_001981	EPS15	ACAAACTTGGATTTTTTCCAGTCTGATCCTTTTGTTGGCAATCTCTTCTCTGAAAGCTGA
ASCRP3000982	61	32	27.5	49	33.5	37.5	5.70609	5.31222	5.09726	5.59854	5.26714	5.79322	P	P	P	P	P	P	hsa_circRNA_404525	chr1	+	67423741	67428843	exonic	NM_020948	MIER1	ACAAAGAAAATGAAAAAGGAAGGCGACATGCCAATTCATGAACTTCTCAGCCTTTATGGT
ASCRP3000983	54	46.5	50	59	40	28	5.55999	5.73572	6.16118	5.85268	5.60843	5.16808	P	P	P	P	P	P	hsa_circRNA_406916	chr7	+	23163395	23166829	intronic	ENST00000479288	KLHL7	ACAAAGAAGAATGGCTGAAATATAGAAAACGTTGTGTGACGTGATCCTCATGGTCCAGGA
ASCRP3000984	84	22	45	27	41	45	6.14881	4.62505	5.88152	4.96751	5.57436	6.14881	P	A	P	P	P	P	hsa_circRNA_402784	chr3	+	12182150	12192826	exonic	NM_003178	SYN2	ACAAAGAGATGGGCCAAGTGCTTTCGGGGCAAAAAAGTCCTTGGAGATTATGATATCAAG
ASCRP3000985	122.5	100	139.5	423.5	252.5	135	6.70826	6.62097	7.73063	8.40943	8.24771	8.02612	P	M	P	P	P	P	hsa_circRNA_008417	chr5	-	94244955	94259726	exonic	NM_024717	MCTP1	ACAAAGATGCTGGGAAAAGGGATGATTTCATTGGCAGGAACTTTCAGAAAATGAAGTGGT
ASCRP3000986	110	77.5	66	83.5	115	67	6.54618	6.30699	6.58677	6.27578	7.11297	6.87663	P	P	P	P	P	P	hsa_circRNA_058197	chr2	-	217536827	217542954	exonic	NM_000599	IGFBP5	ACAAAGCATTTATTTAATAAAGTTATGCATTCAGTTAGGCCCCTGCCGCAGACACATGGA
ASCRP3000987	82	138	100	122	126	61	6.13291	6.95754	7.21818	6.72389	7.23211	6.71132	P	P	P	P	P	P	hsa_circRNA_008757	chr4	+	76725286	76726456	exonic	NM_003715	USO1	ACAAAGCCAGCTGACTGAAAAGGACTCTATGATTGAAAATATGGATCTCCAACTTGAGGA
ASCRP3000988	341	238	124	265	170	121	8.19863	7.69278	7.52799	7.75421	7.65232	7.82396	P	P	P	P	P	P	hsa_circRNA_092420	chr15	+	64404771	64415745	exonic	NM_003099	SNX1	ACAAAGTTACAACACAGAGTAAACATCAGTCTCCAAAGATAACTACATCCCTTCTTCCCA
ASCRP3000989	42	39	31.5	31	30.5	25	5.2567	5.5429	5.2837	5.12509	5.17475	4.92856	P	P	P	P	P	P	hsa_circRNA_025597	chr12	-	21788274	21810728	exonic	NM_001174097	LDHB	ACAAATAAAATTAACTATTGTAGTGTGCTCCGCACGACTGTTACAGAGGTCTCCAGAGCC
ASCRP3000990	103	72.5	55	79	66	75	6.4477	6.21612	6.25442	6.1933	6.31708	7.0611	P	P	P	P	P	P	hsa_circRNA_103010	chr20	-	25282854	25290211	exonic	NM_015600	ABHD12	ACAAATACATTTACAAGAGCCCTGAGCTGCCACGGATACTGAGGTTGGGGTGACTCAGTG
ASCRP3000991	27	22	21	30.5	31	26	4.71324	4.72238	4.51372	5.10194	5.2504	5.23345	P	A	A	P	P	P	hsa_circRNA_406822	chr6	+	109232101	109258202	exonic	NM_032131	ARMC2	ACAAATACCAGAAGAAGCAGCTTAAAGTGAGTAGAAAGAATCTTCTTAATGTCTGCAAAC
ASCRP3000992	428	333	273	277.5	243	249	8.5392	8.16942	8.75427	7.82802	8.19316	9.047	P	P	P	P	P	P	hsa_circRNA_407331	chrX	-	129917520	129943235	intronic	ENST00000370935	ENOX2	ACAAATACTCCTTCAGCTGCACATAAATCAACTCCTCCTCTGTAATGGAACAGCTAGTGC
ASCRP3000993	419	594	129.5	329	349	161	8.51749	8.93536	7.61089	8.05774	8.72293	8.35466	P	P	P	P	P	P	hsa_circRNA_104981	chrX	-	10534927	10535643	exonic	NM_000381	MID1	ACAAATTGAAGATAGCTGATCAGCTTCCTTGGGTTTTGCTGATGACACAAGAGAGCTTTG
ASCRP3000994	129	182	102	109	107	77	6.76094	7.32151	7.23371	6.58844	7.00261	7.10717	P	P	P	P	P	P	hsa_circRNA_044796	chr17	+	56780556	56798173	exonic	NM_058216	RAD51C	ACAACAAAGATTGATAGAAATCAGGCCTTGCTTGTTCCTGCATTAGAACACCGAAAAGCT
ASCRP3000995	34	25	24	24	21.5	26	4.99792	5.00043	4.93119	4.86122	4.68859	5.00293	P	P	P	A	A	P	hsa_circRNA_405238	chr14	+	58897365	58910893	exonic	NM_014749	KIAA0586	ACAACAAATAGATATTCAGGATTTTTCTAAAGACGTTGCAGTGCAAGTGTTGCCTTTGGA
ASCRP3000996	125	200	90	129	131	61.5	6.72578	7.4421	7.02863	6.79454	7.2998	6.7602	P	P	P	P	P	P	hsa_circRNA_100274	chr1	-	93070863	93073284	exonic	NM_005665	EVI5	ACAACACATTGCTGAGCTTGAAATCCAGAACCAGATCAATAGTAACCATCTTCGAAGAGC
ASCRP3000997	215	201	111	270	170	106.5	7.53384	7.4421	7.35886	7.79177	7.66935	7.62943	P	P	P	P	P	P	hsa_circRNA_000412	chr12	+	58340777	58347472	exonic	NM_033276	XRCC6BP1	ACAACACCACCAGTGCTGTTAACAAAGATAGACACTTTTCTTGCGAAGACTGTAATGGAA
ASCRP3000998	43.5	24	23	31	28	26	5.28781	4.90735	4.79347	5.08551	4.90735	5.16808	P	P	A	P	P	P	hsa_circRNA_405499	chr16	-	81124205	81124712	exonic	ENST00000564477	GCSH	ACAACAGAAAATGGCATTGGAACAGTGGGAATCAGCAATTTTGCACAGGTTAAATCATTT
ASCRP3000999	33	27	23.5	30.5	29	27.5	4.92856	5.10194	4.83056	5.1836	5.09726	5.13196	P	P	P	P	P	P	hsa_circRNA_404569	chr1	+	114449617	114450813	exonic	NM_022836	DCLRE1B	ACAACATAACATAAAGATTGGTATCTAAGCAATGGATCCAAGCCCTGGAGGTTGGTGAGA
ASCRP3001000	146.5	199	79	164	76	48	6.94945	7.43424	6.86911	7.1028	6.5298	6.17123	P	P	P	P	P	M	hsa_circRNA_104273	chr6	-	170852688	170858201	exonic	NM_002793	PSMB1	ACAACATCATCGGTGGACTTGATGAAGAAGTACTATACTGGCAATTGCTGGAGAAGATTT
ASCRP3001001	1126	3021	990	1507	1062	524	9.94261	11.3074	10.6083	10.2493	10.2854	10.1724	P	P	P	P	P	P	hsa_circRNA_083957	chr8	+	37971709	37974243	exonic	NM_004674	ASH2L	ACAACCAAAAACAGAGCAGTGCTGTGTCTACTAGTGGGAATTTAAATGGATATTATACCA
ASCRP3001003	48	26	31	36	33	36	5.34019	4.93643	5.2504	5.35201	5.32227	5.81474	P	P	P	P	P	P	hsa_circRNA_406999	chr7	+	117874484	117899943	sense overlapping	NM_019644	ANKRD7	ACAACCCAAGAACACCTTTGCACCTAGCCTGTGCTAATGGACATACAGATGTTGTACTTT
ASCRP3001004	54	74	37	68	56	44	5.56677	6.25547	5.63771	6.01516	6.0639	6.13005	P	P	P	P	P	P	hsa_circRNA_400718	chr11	-	17118603	17121516	exonic	NM_002645	PIK3C2A	ACAACCCAGATAAACATTATATGATTCCTTCAGGGTTACCAGAACTTACAAGTATTCAAG
ASCRP3001005	653.5	1112	472.5	1172	854.5	344	9.16814	9.80136	9.53939	9.89883	9.97928	9.56797	P	P	P	P	P	P	hsa_circRNA_047274	chr18	+	21645975	21663045	exonic	NM_153211	TTC39C	ACAACGACTAGAGAATGCCATGATGACATTTGAGGAAGAAAAAATGCAGTTGGCATGTGA
ASCRP3001006	186	135	142	161	169	80	7.32201	6.94067	7.74059	7.07454	7.66935	7.14956	P	P	P	P	P	P	hsa_circRNA_403356	chr5	-	74041502	74046492	exonic	NM_032380	GFM2	ACAACTGAAGCAAGGAATGCCTTAATTGAACAAGTCATGTGGACTTTACCTTGGAGGTTG
ASCRP3001007	134	225	146	148.5	82	54	6.847	7.60143	7.79754	6.97803	6.58636	6.46686	P	P	P	P	P	P	hsa_circRNA_101403	chr14	-	75513078	75516421	exonic	NM_014381	MLH3	ACAACTGTGGCTGTGGATGTTGTACTTGAGAATGGCAATTATTTCCAGTCAGAGAAGGAA
ASCRP3001008	97.5	111	75	96	126.5	79	6.35478	6.70826	6.76831	6.43386	7.26114	7.10717	P	P	P	P	P	P	hsa_circRNA_103912	chr5	-	92889466	92899169	exonic	NR_021490	NR2F1-AS1	ACAACTTGCAGCTCATCTCTATTGATGCAGGTAGATGAAACTCAAGAGAAAAGGTGTGGA
ASCRP3001009	58	27.5	30	38	29	34	5.61172	5.13196	5.2504	5.34217	5.19896	5.54805	P	P	P	P	P	P	hsa_circRNA_405123	chr13	-	25463453	25487229	exonic	NM_018451	CENPJ	ACAAGAAAAATTATCTTCCAATGCAAGGTGTTGGAAATCAATAGCTCTTCTAGCCTTTGC
ASCRP3001010	22	26	27	148.5	27.5	21	4.54493	4.97007	5.12738	6.96589	5.0665	4.65717	A	P	P	A	P	A	hsa_circRNA_405091	chr12	-	122995655	122999774	exonic	NM_023012	RSRC2	ACAAGAAATAGCTGCAGAGATAGAAAGAAGAGAATTGAAAAGCCGAGAAGATTTAGCAGA
ASCRP3001011	409	292	142	1088.5	202.5	126	8.48206	7.99551	7.73534	9.79145	7.91826	7.89992	P	P	P	P	P	P	hsa_circRNA_102510	chr19	+	34685382	34706566	exonic	NM_015578	LSM14A	ACAAGAGACAAGTAGTTCGATCCTTTGGTACAGAAGACAGACCGACAGATCGTCCAATAC
ASCRP3001012	749	946	386	1289	573.5	379	9.36816	9.55652	9.24134	10.0217	9.40374	9.73562	P	P	P	P	P	P	hsa_circRNA_104807	chr9	-	86293355	86297981	exonic	NM_013438	UBQLN1	ACAAGAGCAGGCCTCAGGATCATTCAGCTCAGCAAACAAATACAGCTGGAAGCAATGTTA
ASCRP3001014	125	459.5	141	377	232	98.5	6.74459	8.5954	7.74452	8.2611	8.1213	7.50919	P	P	P	P	P	P	hsa_circRNA_005606	chr16	+	1675973	1682366	exonic	NM_020825	CRAMP1L	ACAAGATCACCAAGTACATCGACTTTGATCATGGAGCTGAAGGTGGTGGATCATCGTCTG
ASCRP3001015	99.5	77	135.5	70	83.5	68	6.38866	6.29786	7.69568	6.0627	6.61485	6.83932	P	P	P	P	P	P	hsa_circRNA_104167	chr6	-	106727535	106740981	exonic	NM_004849	ATG5	ACAAGCAACTCTGGATGGGATTGCAAAATGGCATTATCCAATTGGTTTGCTATTTGATCT
ASCRP3001016	73.5	68	75	52	59	38.5	5.96985	6.16286	6.80461	5.72818	6.14088	5.84014	P	P	P	P	P	P	hsa_circRNA_406817	chr6	-	105243453	105291173	exonic	NM_020771	HACE1	ACAAGCCTTGCTGAAGTTGCTACAACAAATGGTCATAAACTGCTTAGGCAGAAGAAATGT
ASCRP3001017	140	114	61	77.5	78	69	6.91566	6.74832	6.50486	6.18672	6.54533	6.87663	P	P	P	P	P	P	hsa_circRNA_101891	chr16	+	84872027	84872341	exonic	NM_031476	CRISPLD2	ACAAGCTTCGGGGCCAGGTGCAGCCTCAGGCCTCCAACATGGAGTACATGAGCTCAAGCG
ASCRP3001018	453	163	189	269.5	176.5	171	8.63404	7.17668	8.18354	7.7876	7.72154	8.45833	P	P	P	P	P	P	hsa_circRNA_407041	chr8	-	16353301	16372347	sense overlapping	ENST00000518026	MSR1	ACAAGGAAAGAAATCTCTCTGGGCCCTGCTTCTGTTTCTCAAAAGGTTACTTTTGTTGTT
ASCRP3001019	214	111	123	131	194	71	7.52842	6.71857	7.52799	6.82596	7.86631	6.94328	P	P	P	P	P	P	hsa_circRNA_092389	chr11	+	66281876	66287219	exonic	NM_024649	BBS1	ACAAGGAGCTCCTGGTGCTTGACCCCGAGGCCTTCACCATTTTAGCCAAGCTGGTGGTAG
ASCRP3001020	215	186.5	137	284	220.5	118.5	7.53384	7.3547	7.68306	7.85025	8.02642	7.7988	P	P	P	P	P	P	hsa_circRNA_000110	chr1	-	114372213	114377061	exonic	NM_012411	PTPN22	ACAAGGAGTAAGGAGAATTCTCACCAAATGTTCCCAAATCCTTATCCTCAGCTGTGAAGG
ASCRP3001021	34	31.5	26	30	27.5	22	4.88582	5.2567	4.93119	5.12509	5.0129	4.76722	P	P	P	P	A	A	hsa_circRNA_007278	chr3	+	12343019	12353952	intronic	ENST00000397015	PPARG	ACAAGGCCATTTTCTCAAACGAGAGTCAGCCTTTAACGGGTAGATATGTGTTAATAAGCA
ASCRP3001022	42	31.5	30	30	26	29	5.2567	5.29803	5.30616	5.12509	5.04238	5.33623	P	P	P	P	A	P	hsa_circRNA_405570	chr17	+	35783608	35785431	intronic	ENST00000590005	TADA2A	ACAAGGGAAGAAACAATTTTTGTGGGTGATAATGATGATCCCTCTGATAAGCCACCTTGC
ASCRP3001023	26	21	22.5	27	35	24	4.72541	4.72238	4.83056	5.00792	5.38691	4.92856	P	A	A	P	P	P	hsa_circRNA_405130	chr13	-	34094094	34098509	sense overlapping	NM_001243476	STARD13	ACAAGTAAAGCAAGGATTCTATAAACCTGGAGAGTAATCCTAAGAAAAATCATCAGAAGA
ASCRP3001024	44	38	48	43	50	42	5.32227	5.51161	6.02873	5.51863	5.891	6.01702	P	P	P	P	P	P	hsa_circRNA_057753	chr2	-	202195192	202195556	exonic	NM_139163	ALS2CR12	ACAAGTATTTGAAGAATATGTTTCGTACGTATCAGGGAGCTCAAAGAGGCCCATGAAGCA
ASCRP3001025	1514.5	2864.5	1934	2328	3007.5	1280	10.3959	11.2086	11.4591	10.8755	11.577	11.5706	P	P	P	M	P	P	hsa_circRNA_102034	chr17	+	30500849	30503232	exonic	NM_018307	RHOT1	ACAAGTCGATGGATTCCTCTCATAAATGAAAGAACAGACAAAGACAGCAGGTTCCTCCCC
ASCRP3001026	483	1001	230	847.5	306.5	141	8.7415	9.63961	8.46583	9.386	8.55089	8.11755	P	P	P	P	P	P	hsa_circRNA_104072	chr6	-	17665469	17669259	exonic	NM_005124	NUP153	ACAAGTGCAGTCCTCTTGATAGGAGTGGGATAGATATCACAGATTTTCAGGCCAAAAGAG
ASCRP3001027	177.5	276	114	299	156	64	7.25065	7.9171	7.41653	7.92553	7.54975	6.8003	P	P	P	P	P	P	hsa_circRNA_102806	chr2	-	114486977	114493435	exonic	NM_025181	SLC35F5	ACAAGTTGGATATTCCAATGTTCTTTGTGGTTTTTGGCAAATTTGTCATATCAAGAAGCA
ASCRP3001028	33	36	34	37	37.5	31	4.88582	5.41536	5.45974	5.35201	5.44878	5.43772	P	P	P	P	P	P	hsa_circRNA_406488	chr4	-	76852366	76857388	exonic	NM_014435	NAAA	ACAAGTTTACAGTTTCTGGTGATGAACGAGGTTCTGCACCAGTATTGTGGCTCAAGACTC
ASCRP3001029	37	25	21	24	22	23	5.03262	5.00043	4.6218	4.79347	4.65399	4.96494	P	P	A	A	A	A	hsa_circRNA_404880	chr11	-	38891626	38906764	intergenic			ACAATAACATTTCCAAGATAGGAAGAAAGCGAGGGTTCAAAACGGAGAAGATGAAGCTGA
ASCRP3001030	61	41	46	73	49	43	5.73647	5.5429	5.91777	6.1122	5.86236	6.04096	P	P	P	P	P	P	hsa_circRNA_030067	chr13	+	41890981	41910892	exonic	NM_024561	NAA16	ACAATACAGAAAAGAAATGTTATGAACAGAAGCAGTACAAAAATGGCCTCAAGTTTTGCA
ASCRP3001031	114	50	59.5	78.5	58	52.5	6.58093	5.81829	6.41614	6.18672	6.10174	6.3261	P	P	P	P	P	P	hsa_circRNA_030069	chr13	+	41892941	41910892	exonic	NM_024561	NAA16	ACAATACAGAAAAGAGACTTTGGCTATGAAAGGATTAACACTGAACTGTTTAGGAAAAAA
ASCRP3001032	102	129	45	127	69	47	6.40625	6.88344	5.93621	6.76831	6.37954	6.20964	P	P	P	P	P	P	hsa_circRNA_100642	chr10	+	89653781	89653866	exonic	NM_000314	PTEN	ACAATATTGATGATGTAGTAAGATATTTATCCAAACATTATTGCTATGGGATTTCCTGCA
ASCRP3001033	124	116	58.5	114	90.5	42.5	6.70826	6.75946	6.37327	6.66152	6.73559	5.98004	P	P	P	P	P	P	hsa_circRNA_405138	chr13	-	43500471	43538275	exonic	NM_033255	EPSTI1	ACAATCCTCAACATGGGTGGAAGCCAGTCAGAAACTGAAGTCAGACAGAAACAACAACTC
ASCRP3001034	243	125	74	252	72	91.5	7.69781	6.84352	6.74608	7.67916	6.39248	7.35225	P	P	P	P	M	P	hsa_circRNA_407107	chr8	-	99676157	99735197	intronic	ENST00000518165	STK3	ACAATCCTTTGAACAAAAGGGATTCTTAACAGATACCACTGAAGGAAGTGCTAGCTGTGA
ASCRP3001035	33	37	21	32	25.5	21	4.94166	5.48502	4.51372	5.12509	4.90735	4.71934	P	P	A	P	P	A	hsa_circRNA_405879	chr2	-	55433405	55436967	exonic	NM_152385	CLHC1	ACAATGAATACATTTAAGGGCATGACTCTTCAAGAATCCATGAATCTAGATGCTCTCACT
ASCRP3001036	118	194.5	60	143.5	83	52.5	6.63596	7.40475	6.43108	6.93773	6.60829	6.43154	P	P	P	P	P	P	hsa_circRNA_103122	chr21	-	34953607	34958487	exonic	NM_017613	DONSON	ACAATGCAAATGCTTAAGACTTCACATGTATCATTCTCCGAGCCTGATATTCCGTCCTCA
ASCRP3001037	125	135	100	90.5	122.5	56	6.7386	6.93085	7.2014	6.38866	7.19649	6.55644	P	P	P	P	P	P	hsa_circRNA_103043	chr20	-	34295041	34301018	exonic	NM_004902	RBM39	ACAATGTTTCCAACTCTCTAACATGTTTAACCCTCAAACGTACAGGTTTGCAGATTCCGC
ASCRP3001038	689.5	384	253	329	984.5	144.5	9.24993	8.34643	8.61321	8.05774	10.1847	8.18396	P	A	P	P	A	P	hsa_circRNA_008584	chr18	+	7754370	7755918	intronic	ENST00000332175	PTPRM	ACACAAAACTTGTTCTCCCTCTAGTGTTCCACTTGCACAGGGGTACTTGAATCTAAAACA
ASCRP3001039	284	151	120	661	206	98.5	7.93506	7.07454	7.47761	9.04821	7.9494	7.46451	P	P	P	P	P	P	hsa_circRNA_103317	chr3	-	33441680	33467233	exonic	NM_014517	UBP1	ACACAAGACTGTTCTCTAATTTTTCAGTGATGTCTTGGCATTGCCCATTTTCAAGCAGGA
ASCRP3001040	109	80.5	50	48	61	56	6.49645	6.34791	6.02873	5.63448	6.19221	6.5298	P	P	P	P	P	P	hsa_circRNA_024295	chr11	+	111907996	111910121	exonic	NM_001931	DLAT	ACACAAGTAAAAGGTTTTGAAGTACAGGAAGAAGGTTATCTGGCAAAAATCCTGGTCCCT
ASCRP3001041	722	501.5	393	595	703	234	9.31316	8.70662	9.26473	8.89695	9.69312	8.93388	P	P	P	P	P	P	hsa_circRNA_405016	chr12	+	64485055	64509673	exonic	NM_020762	SRGAP1	ACACAAGTGAAGATGGCCTCCAAATGTTCCCCCTAAGCCCCAGAAACACAGGAAGTCCAG
ASCRP3001042	87	31.5	37	40	35.5	41	6.23114	5.29803	5.60514	5.38115	5.36957	5.8883	P	P	P	P	P	P	hsa_circRNA_100688	chr10	+	117221450	117278834	exonic	NM_207303	ATRNL1	ACACAATACAATCATGGACCTTGTGCAGTTTTTTGTCACCTTCTTCAGACAGCCTTTTGA
ASCRP3001043	57	35	35.5	54	40	36	5.6361	5.38307	5.49038	5.70686	5.59191	5.71908	P	P	P	P	P	P	hsa_circRNA_000483	chr13	+	50054354	50057699	exonic	NM_031915	SETDB2	ACACAATGGGAAAAAAATGAACAAAATGTGCATGTCTTCAACTGACAGCAAGGAATGCCA
ASCRP3001044	233	272	117	547.5	170	95	7.64232	7.88796	7.43285	8.77729	7.66935	7.45586	P	P	P	P	P	P	hsa_circRNA_406747	chr6	+	25450125	25472749	exonic	NM_017640	LRRC16A	ACACAATTAACCTTGCTGGCAACCCACTGGAGGATAGAGGAGAATCATGAAAAAAGTCTC
ASCRP3001045	111	64	70	77	55	75	6.54618	6.07226	6.63596	6.15332	5.9349	7.0611	P	P	P	P	P	P	hsa_circRNA_101363	chr14	+	62187099	62188541	exonic	NM_001530	HIF1A	ACACACAGAAATGGATAAGTTCTGAACGTCGAAAAGAAAAGTCTCGAGATGCAGCCAGAT
ASCRP3001046	303	425.5	280	637	260	355	8.01283	8.47532	8.78866	9.00018	8.29798	9.63321	P	P	P	P	P	P	hsa_circRNA_045234	chr17	+	61882430	61884014	exonic	NM_007372	DDX42	ACACACAGCCCACTCCAATACAGTGCCAGATTGACTATCCACCATTTGAAAAAAACTTTT
ASCRP3001047	534	933	406	1938	299.5	397	8.88123	9.53627	9.3119	10.5914	8.51311	9.79235	P	P	P	P	P	P	hsa_circRNA_405815	chr19	-	57967026	57967550	sense overlapping	NM_020633	VN1R1	ACACACCATCATGGGATACCTCAGACAATGGCAGCTTTTGGATTGAAATATTTGCTGAAT
ASCRP3001048	43.5	23	25	31	29	29	5.29803	4.90735	4.99541	5.0665	5.12279	5.30007	P	A	P	P	P	P	hsa_circRNA_000445	chr12	-	118583263	118583380	antisense	NM_002567	PEBP1	ACACAGATCTCAGGTTTCTATTTTTATTCAACTACAAGCAAACAGCACAATTAATGCAAC
ASCRP3001049	135	119	87	158	87.5	60	6.83792	6.77601	7.02863	7.059	6.69207	6.65039	P	P	P	P	P	P	hsa_circRNA_003233	chr2	-	9675962	9683414	exonic	NM_003183	ADAM17	ACACAGATGGGGCCGAATATAACATAGAGAGAAGCTTGATTCTTTGCTCTCAGACTACGA
ASCRP3001050	46	19	28	26	26	26.5	5.3102	4.3592	5.12738	4.91799	4.93381	5.13196	P	A	P	A	A	P	hsa_circRNA_405899	chr2	+	63832532	63832739	intronic	ENST00000233114	MDH1	ACACAGGGTTGATTTAGTGATTTGCACAGGTCACTCTATTTTATTTTTGTTGCCTGATGA
ASCRP3001051	1135	1362.5	639.5	1625.5	558	336	9.95615	10.1194	9.94903	10.3672	9.36586	9.52445	P	P	P	P	P	P	hsa_circRNA_102658	chr2	-	32142994	32157204	exonic	NM_015955	MEMO1	ACACAGTATTGAAATGCATTTGCCTTATACAGCTAAAGCCATGGAAAGCCATGCAGGATA
ASCRP3001052	61.5	60	41	59	47	30	5.70609	5.99394	5.72894	5.86236	5.83454	5.30007	P	P	P	P	P	P	hsa_circRNA_001066	chr15	+	72789131	72848248	sense overlapping	NM_005744	ARIH1	ACACAGTTATTGCATATTGGGTACTTCCAGAAGTATGAATTCAGTGATGCAAAGGACAGG
ASCRP3001053	67.5	147	52	83.5	73	42	5.81331	7.05056	6.09237	6.26175	6.4477	5.95829	P	P	P	P	P	P	hsa_circRNA_102117	chr17	-	47388673	47390207	exonic	NM_014897	ZNF652	ACACATGAAAACACACACTGTGTGTTTCCTGTAACAAATCGTTCAAGAAACTCTGGTCCC
ASCRP3001054	441	526	104	638	109	72	8.58979	8.78303	7.26479	8.99399	7.02555	7.00261	P	P	P	P	P	P	hsa_circRNA_405408	chr15	-	82218013	82218366	exonic	TCONS_00023758	XLOC_011550	ACACATGAAGAGAAAATGGATGTAATAACCAAGGACTGCCTGATAGGGCCAGAAAGGATG
ASCRP3001055	36	45.5	23	43	27	19	5.09022	5.68832	4.79347	5.45792	4.90735	4.35529	P	P	A	P	P	A	hsa_circRNA_103816	chr5	-	37342650	37350367	exonic	NM_004298	NUP155	ACACATGCAGGCTGAAGCAGGGTGGTTTAGCCAAAGATGTAGGAAAATAAACCACTCAAA
ASCRP3001056	60811	50979	71414	62048	77766.5	43520	15.7892	15.3978	16.1612	15.7263	15.9572	16.5885	M	M	M	M	P	M	hsa_circRNA_101010	chr12	+	9073580	9074346	exonic	NM_004426	PHC1	ACACCACCTCCCCACCCCTCAACCAGTCTCAGGCCCAGATGTATCTACGGGCCACAATTG
ASCRP3001057	1216	1209	460	959	679	399	10.0633	9.92066	9.49282	9.58566	9.62694	9.79979	P	P	P	P	P	P	hsa_circRNA_100033	chr1	-	8555122	8601377	exonic	NM_012102	RERE	ACACCACTCTGAATGCACTGAACACAAGGGAAGTGTAACATCTCCCATTTTTCTGACATA
ASCRP3001058	85	125	40	65	61.5	32	6.17789	6.84909	5.63771	5.98131	6.17789	5.43772	P	P	P	P	P	P	hsa_circRNA_100995	chr11	-	134054531	134055421	exonic	NM_015261	NCAPD3	ACACCAGCAGAGGAGCAGCCGATATTTAAATAAGGCTTTTCATATCTGGTCCAAGAAAGA
ASCRP3001059	2640	719	751.5	3332.5	1055	717	11.1911	9.18428	10.2167	11.4271	10.2755	10.6782	P	P	P	P	P	P	hsa_circRNA_007444	chr5	+	95091099	95099324	exonic	NM_014899	RHOBTB3	ACACCAGGAAAGAAAAAATGCCTGTCTTAAAGGCTGAAGCGTCACATTATAACTCTGACT
ASCRP3001060	787	579.5	574	715	619.5	348	9.44262	8.90291	9.82956	9.15301	9.50263	9.58216	P	P	P	P	P	P	hsa_circRNA_004466	chr12	+	112303053	112308984	exonic	NM_003668	MAPKAPK5	ACACCCCAGTTCACCCCTTATTATGTAGCACCCCAGGAAACTTCCATTTTAGAAGAATAC
ASCRP3001061	81	182	66	80	45.5	36	6.13291	7.32876	6.58677	6.18672	5.75217	5.66324	P	P	P	P	P	P	hsa_circRNA_401899	chr17	+	79653341	79655857	exonic	NM_004712	HGS	ACACCTACCAGATCATGAAGGTGGAGGAGCAAAATATGCTGTGAATTCCATCAAGAAGAA
ASCRP3001062	789.5	276	359.5	371	474	401	9.44475	7.91062	9.15505	8.23073	9.15217	9.79596	P	P	P	P	P	P	hsa_circRNA_000025	chr1	-	21295966	21307720	exonic	NM_003760	EIF4G3	ACACCTACTCCTCCTCAGTTTTTCCAGAGGCCTCAAATACAGCCTCCTAGAGCTACCATC
ASCRP3001063	175	62	98	71	65	110	7.23796	6.04763	7.16668	6.07939	6.2763	7.66954	P	P	P	P	P	P	hsa_circRNA_405492	chr16	-	72651081	72651452	exonic	ENST00000570152	AC004158.2	ACACCTAGATTTCTTCCTGCGTGAATCCAGTTGAGAACCTTTTTGTGATGAAAACGAGAT
ASCRP3001064	166.5	114.5	139	379	374	217	7.15632	6.75353	7.72078	8.25061	8.82746	8.83362	P	P	P	P	P	P	hsa_circRNA_104785	chr9	-	39165929	39178357	exonic	NM_033655	CNTNAP3	ACACCTATTATTTTGGAGAATCTGAGGTGGTTTATTTTGATGGACAAAGTGCTCTGCTGT
ASCRP3001065	1507	779.5	575	858	754	327	10.3797	9.30215	9.83764	9.40941	9.81197	9.48249	P	P	P	P	P	P	hsa_circRNA_034804	chr15	+	42579888	42589854	exonic	NM_198141	GANC	ACACCTCTCAGGTTCCTCTCCTGGCTGAAATTTATGGTATAGAAGGAAACATTTTCAGGC
ASCRP3001066	241	469.5	112	300	137	69	7.69278	8.6227	7.3881	7.92553	7.33795	6.90165	P	P	P	P	P	P	hsa_circRNA_102047	chr17	-	35640167	35646430	exonic	NM_198838	ACACA	ACACCTGAAGACCTTAAAGCCAATGCAGACTTTGAAATACTCGTGGGATATGAAGTGGAG
ASCRP3001067	172	283.5	107	237	154	79	7.209	7.95587	7.31674	7.6037	7.53059	7.14956	P	P	P	P	P	P	hsa_circRNA_406466	chr4	-	39843567	39851272	exonic	NM_001100399	PDS5A	ACACCTGTAAAGAATATTGACCCAGTAAAGAATAAGGTGCCTATGGTTCATGCTTGAAGT
ASCRP3001068	158	71	47	117.5	78	59	7.07632	6.18506	6.02873	6.66941	6.54533	6.65039	P	P	P	P	P	P	hsa_circRNA_104571	chr8	+	25156459	25159970	exonic	NM_024940	DOCK5	ACACCTGTGGACTCCGAAGACCTTTTGGAGTGGCAGTCAATCCTGCAGAACCTCGATTTG
ASCRP3001069	103	101	54	108	66	54	6.46232	6.6087	6.19385	6.57757	6.2763	6.41614	P	P	P	P	P	P	hsa_circRNA_004187	chr14	-	78023383	78043258	exonic	NM_004863	SPTLC2	ACACGAAGGCCCTGGAAGAAAATTCTCATCCTTGTGGAAGGAATATATAGGTATACAGGG
ASCRP3001070	39	22	26	24	25	31	5.10194	4.72238	5.0665	4.65399	4.93381	5.49572	P	A	P	A	A	P	hsa_circRNA_104899	chr9	+	119109304	119130033	exonic	NM_002581	PAPPA	ACACGGGTAGAGACGGGACCCAGCGTCACAGTGACCTGTACAGAGGGCAAGTGGAATAAG
ASCRP3001071	85	57	50	57.5	35	32	6.17789	5.92965	6.07702	5.78452	5.38691	5.54805	P	P	P	P	P	P	hsa_circRNA_068293	chr3	+	183901269	183901879	exonic	NM_004068	AP2M1	ACACGTGTGACTTCGTCCAGTTACAAACCCAATAAACTCTGTAGAGTGGAGTGCCATTCG
ASCRP3001072	48	31	37	52	34.5	37	5.43587	5.27441	5.63771	5.70686	5.32227	5.66324	P	P	P	P	P	P	hsa_circRNA_404778	chr10	+	76315125	76360251	sense overlapping	NM_001123	ADK	ACACTATAATGGCTACAGGTGTCAGATCCAGCTAGCAGTGCCATAAGCCAGAATTATAGA
ASCRP3001073	78.5	87	51.5	57	50	35	6.02873	6.41942	6.07702	5.83594	5.891	5.76991	P	P	P	P	P	P	hsa_circRNA_406697	chr5	-	150075067	150076453	exonic	NM_018047	RBM22	ACACTATATGTTGGTGGTCTAGGTGATACCATTACTGAGACAGATTTAAGGCCTGCCCAT
ASCRP3001074	589	274	213.5	549	371	175	9.02232	7.90394	8.34249	8.77409	8.80739	8.47577	P	P	P	P	P	P	hsa_circRNA_103350	chr3	-	47468936	47470160	exonic	NM_012235	SCAP	ACACTCAAAGTATGTGGGTGCCCCGGTGGCTTATGTCCAGCAGATATTTGTGAAGTCCTC
ASCRP3001075	546	623.5	271	869	329	201	8.92203	9.00214	8.73963	9.43349	8.64429	8.68964	P	P	P	P	P	P	hsa_circRNA_008913	chr16	-	75636982	75656362	exonic	NM_012091	ADAT1	ACACTCCCTCAGGTCGATGGCCAGGTGGTCTTCATAAACTATACTGCCTTGTGATGCCTC
ASCRP3001076	107	122	56.5	84.5	54	48	6.52545	6.82596	6.26905	6.27578	6.03363	6.20964	P	P	P	P	P	P	hsa_circRNA_004070	chr1	-	46751033	46752171	exonic	NM_006369	LRRC41	ACACTCTCCTACAATGAGTGTGACATGTTGGCGAGCCAAGTTTATGGAGGCCTTTTTTTC
ASCRP3001077	627.5	710	288	1370.5	344	348	9.10061	9.16563	8.81844	10.1172	8.70969	9.58873	P	P	P	P	P	P	hsa_circRNA_008805	chr17	+	36614345	36619623	exonic	NM_001199417	ARHGAP23	ACACTCTGGAGCTGTCTATCATGCCCAAGGACGAGGACATCCTCCAGCTGCTGCCACTGG
ASCRP3001078	182.5	318.5	195	342	300	114	7.28498	8.11191	8.20625	8.10596	8.51661	7.74452	P	P	P	P	P	P	hsa_circRNA_104493	chr7	+	131113791	131113904	exonic	NM_013255	MKLN1	ACACTGAAAAAGAGAGACTGTTTATTTGTTTGGTGGCTGGGATGGAACACAAGATCTTGC
ASCRP3001079	109	153	55	119.5	66.5	39	6.51585	7.09168	6.25442	6.7048	6.30699	5.91644	P	P	P	P	P	P	hsa_circRNA_031939	chr14	-	52977957	53011089	exonic	NM_020784	TXNDC16	ACACTGAACATTCACCTGTTTATTAAGACAATGAAAGCACCTCTGTTGATAACATAGATC
ASCRP3001080	62	65.5	57.5	54.5	37	33	5.72818	6.10407	6.33308	5.74172	5.50633	5.54805	P	P	P	P	P	P	hsa_circRNA_067864	chr3	-	167422629	167438061	exonic	NM_007217	PDCD10	ACACTGAGAGCCGCTTTCATCAAGATCAGTGTGTTTTTTGTGTCCAATTCTTTTATCACC
ASCRP3001081	384	434	182	1286	227	226	8.37629	8.51234	8.11942	10.0201	8.08943	8.88894	P	P	P	P	P	P	hsa_circRNA_071374	chr4	+	166141085	166160051	exonic	NM_007246	KLHL2	ACACTGCAGAAATTCAGGTTACAGAAGAAAATGTACAGATGCACAAAGCAGGGTCATCAG
ASCRP3001082	653.5	1931.5	369	893	512	286	9.17315	10.607	9.18366	9.47834	9.25282	9.27408	P	P	P	P	P	P	hsa_circRNA_102109	chr17	+	45740454	45752148	exonic	NM_002265	KPNB1	ACACTGGTGGAAGGTACGAGTGGCTGCTTTACAGAATCTGGTGAAGATAATGTCCTTATA
ASCRP3001083	75	126	59	133	77	56	5.98004	6.84909	6.37327	6.81568	6.5298	6.57127	P	P	P	P	P	P	hsa_circRNA_000804	chr17	-	73946854	73952028	exonic	NM_004035	ACOX1	ACACTGTCATGATGCTCCAGACGGCTAGTTGGAAAGACTTCAAATCATGCAATAGTTCTT
ASCRP3001084	165	67.5	172	247	566	144	7.13908	6.14542	8.03072	7.66501	9.38192	8.15824	P	P	P	P	P	P	hsa_circRNA_002375	chr12	-	88898935	88939642	exonic	NM_000899	KITLG	ACACTGTTACTTTCGTACATTGACTTGGATTCTCACTTGCATTTATCTTCAGCTGCTCCT
ASCRP3001085	39	33	26	37	34	27.5	5.12049	5.35201	4.99541	5.35201	5.36957	5.13196	P	P	P	P	P	P	hsa_circRNA_072915	chr5	+	72147070	72201272	exonic	NM_002270	TNPO1	ACACTTAAGCTGCAGTCCCAAAATTAGGGAAACTGGAACAACTTAATCAGTATCCAGACT
ASCRP3001086	73	75	45	52	47.5	35	5.95313	6.24124	5.91777	5.72818	5.79033	5.66324	P	P	P	P	P	P	hsa_circRNA_006409	chr10	+	102697158	102703885	exonic	NM_018121	FAM178A	ACACTTCCTGAAACCAACATTTTAAATGTGGTTAAGATGATGTCAGTTCATACAGACTGT
ASCRP3001087	106	64.5	62.5	85	57	53	6.49112	6.08884	6.46957	6.28249	6.03363	6.41614	P	P	P	P	P	P	hsa_circRNA_005874	chr13	+	31204971	31205611	exonic	NM_005800	USPL1	ACACTTCTATATACCAGTCAATTGAGTGGTGTTAAAGTGCATCTATCCTTTGGGCTCTAA
ASCRP3001088	102	51.5	75	110	87.5	51	6.42363	5.79755	6.74608	6.60005	6.69207	6.29173	P	P	P	P	P	P	hsa_circRNA_405165	chr13	-	95768175	95822882	exonic	NM_005845	ABCC4	ACACTTGGATGATTTGCTGCCGCTGACGTTTTTAGATTTCATCCAGGTGTATTTGTCAAA
ASCRP3001090	30.5	47	27	28	29.5	27	4.86946	5.72667	5.12738	5.00792	5.12279	5.23345	P	P	P	P	P	P	hsa_circRNA_001083	chr17	-	59961931	59975100	sense overlapping	NM_020748	INTS2	ACAGAAACAGCAGGTTCTTGTGGTTGAACCTAACAGACACTTAACAGAGTACACCTGAAC
ASCRP3001091	38	91	25	43	42	55.5	5.13196	6.48128	4.93119	5.47964	5.60843	6.47949	P	P	P	P	P	P	hsa_circRNA_407252	chr9	-	136273891	136278041	exonic	NM_020385	REXO4	ACAGAAATATAAACCTTTCAAGAGTCAAGTAAAGGGAAGACATCTGGTTTGACGACGTGG
ASCRP3001092	67	61.5	40	45	43	46	5.84154	6.05669	5.68521	5.54118	5.70532	6.13005	P	P	P	P	P	P	hsa_circRNA_404233	chr9	-	111637174	111644467	exonic	NM_003640	IKBKAP	ACAGAAGACTTCGGTTCCTGTTCTTGGATTATGAAGAAGCTGTGCTCTTGCTGTTAGAAG
ASCRP3001093	139	62	90	56.5	48	71.5	6.8919	6.03608	7.05599	5.82396	5.83454	6.97803	P	P	P	P	P	P	hsa_circRNA_403961	chr7	-	148516069	148516779	exonic	uc011kuj.2	EZH2	ACAGAAGATTCATTGAATGGCACCTGCAGAAGCTTTTCATGCAACACCCAACACTTATAA
ASCRP3001094	32	43	20	40	30	28	4.92856	5.65531	4.6218	5.40783	5.0665	5.30007	P	P	A	P	P	P	hsa_circRNA_057073	chr2	+	172782046	172844276	exonic	NM_003642	HAT1	ACAGAAGCTACAGACTGGATATTAAAAGAAGACTAATTAGCCCATATAAGGATTTGGTGC
ASCRP3001095	279.5	285	175	246	219	143	7.91162	7.95361	8.06584	7.65271	8.02257	8.14414	P	P	P	P	P	P	hsa_circRNA_101372	chr14	-	68151731	68157138	exonic	NM_016026	RDH11	ACAGAAGGTCTTGAGATTCTAAGTGGGAATCATTTCAGGTCACTTCCTCCTAACCCATCT
ASCRP3001096	201	322	122	323.5	235	164	7.42681	8.12245	7.50213	8.03348	8.13105	8.36782	P	P	P	P	P	P	hsa_circRNA_102772	chr2	+	85270686	85276771	exonic	NM_020122	KCMF1	ACAGAATTCCCAGTTTCTTTTAACAAGATTTGTCCAATATGTGCAGCGTTACCTGGAGGC
ASCRP3001097	39	32	26	39	27.5	24	5.19896	5.35201	5.0665	5.34217	4.96237	5.00293	P	P	P	P	P	P	hsa_circRNA_092527	chr3	-	49051181	49051358	antisense	NM_018031	WDR6	ACAGACAGTAGTGTCCTCACTACATGTGATCACAATGTCAGTCAAGCCTGGCTGAGGATC
ASCRP3001098	74	46	46	96.5	63	53	5.98004	5.72667	5.99079	6.4477	6.25442	6.46686	P	P	P	P	P	P	hsa_circRNA_405691	chr18	-	52937061	52946887	exonic	NM_003199	TCF4	ACAGACAGTATAATGGGTCTATGCTCCATCAGCAAGCACTGCCGACTACAATAGGGACTC
ASCRP3001099	459.5	703.5	202	703.5	386	152.5	8.66478	9.15653	8.27254	9.13488	8.88097	8.25665	P	P	P	P	P	P	hsa_circRNA_000175	chr1	-	205585605	205593019	exonic	uc021pid.1	ELK4	ACAGACATTCAACATGATTGCATTTGAACTCATTGCTATGGACAGTGCTATCACCCTGTG
ASCRP3001100	335	855.5	301	358	420.5	109	8.1609	9.42162	8.87987	8.16454	8.98207	7.65271	M	P	P	M	P	P	hsa_circRNA_026232	chr12	+	50824277	50829407	exonic	NM_052879	LARP4	ACAGACCCTGATCTAATTCTTGAAGTGTTAAGATGAGAAAGCAATTCAGCAGTTTCTACA
ASCRP3001101	201	241	109	308.5	154	78.5	7.43424	7.69723	7.34537	7.96183	7.51862	7.13908	P	P	P	P	P	P	hsa_circRNA_101387	chr14	+	71479716	71479919	exonic	uc010are.1	PCNX	ACAGACTCACACTTTTGGCCCTGTTTGATAGATTCGATTGAATAGACTATTGACCATTGA
ASCRP3001102	215.5	92	115	94	135	59	7.5256	6.47589	7.40876	6.40483	7.3185	6.65039	P	P	P	P	P	P	hsa_circRNA_405555	chr17	-	26918715	26926848	intronic	ENST00000481916	RP11-192H23.4	ACAGACTGACACATCTCACAGTGGGGTTTCCCGTGCATAGGAGATCCAAGACAGCAGAAG
ASCRP3001103	824	937	408	953.5	578	306	9.50605	9.54616	9.31718	9.58216	9.414	9.38564	P	P	P	P	P	P	hsa_circRNA_067100	chr3	-	124997967	125032500	exonic	NM_021964	ZNF148	ACAGAGACATGTCTTCATTCATACAGGCAGTTATACTTAAGCATGAACATTGACGACAAA
ASCRP3001104	190	74	161	193	167	223	7.34955	6.24124	7.94143	7.32051	7.65947	8.86817	P	P	P	P	M	P	hsa_circRNA_104798	chr9	+	82267507	82268990	exonic	NM_007005	TLE4	ACAGAGACTCCATCAAGCAACAACTCCAGGCCCAGCATTTATCACATGGACATGGTCTCC
ASCRP3001105	68	65	47	79	53	42	5.87197	6.1122	6.02873	6.20964	6.00147	6.04096	P	P	P	P	P	P	hsa_circRNA_101866	chr16	-	71772844	71773244	exonic	NM_001128	AP1G1	ACAGAGCTAGATATGACGGACTTTGTTTTCCAAGCTGCAGTACCAAAGGTGCTCCAGCTG
ASCRP3001106	63	31	33.5	33.5	30.5	25	5.75811	5.27441	5.43402	5.22061	5.23132	5.00293	P	P	P	P	P	P	hsa_circRNA_407313	chrX	+	102730028	102741511	intergenic			ACAGAGCTCATCAGTGTGACATGCATAAAGGAATTTCTTATTGAGCCCCAGGAAGAAGAA
ASCRP3001107	398	763	213.5	734	252	155	8.4416	9.26889	8.35441	9.1904	8.25061	8.28365	P	P	P	P	P	P	hsa_circRNA_100785	chr11	+	34093272	34093534	exonic	NM_005898	CAPRIN1	ACAGAGGAGTTTCATGGCACTAAGTCAAGATGGTAAGCTTGATGATTACCAGGAACGAAT
ASCRP3001108	36	28	26	25	30	23	5.06889	5.19896	4.93119	4.86122	5.19896	4.76722	P	P	P	A	P	P	hsa_circRNA_407215	chr9	-	107587026	107587963	intronic	ENST00000374736	ABCA1	ACAGAGGTGCAGAATGTACGTACACTGCTTTGGGCATCTGTTTGGAAAATATGACTTCTA
ASCRP3001109	64.5	72	44	72	57	37	5.77284	6.20964	5.99079	6.0627	6.08884	5.76991	P	P	M	P	P	P	hsa_circRNA_407173	chr9	+	35657761	35658017	antisense	NR_003051	RMRP	ACAGAGTCCTCAGTGTGTAGCCTAGGATACAGGCCTTCAGCACGAACCACAATGAGCCCC
ASCRP3001110	76.5	96	57	154.5	83	49	5.98953	6.55175	6.34791	7.03047	6.60829	6.3261	P	P	P	P	P	P	hsa_circRNA_104233	chr6	+	155095122	155099179	exonic	NM_014892	SCAF8	ACAGAGTGTTGAGAAGTTTATTCAGAAATTGTATTCCCTGAATGACTATAAACCACCCAT
ASCRP3001111	33	24	29	26	31.5	24	4.96237	4.93643	5.30616	4.91799	5.23132	5.00293	P	P	P	P	P	P	hsa_circRNA_077544	chr6	-	107531642	107533486	exonic	NM_020381	PDSS2	ACAGATCGGAGAGGAAAGTTATATCACAGATGATATTGGAATATCGACTTGGAAGGAGCA
ASCRP3001112	85	41.5	46	49.5	51	38	6.17789	5.58191	6.00833	5.64893	5.891	5.91644	P	P	P	P	P	P	hsa_circRNA_100826	chr11	-	61039146	61042056	exonic	NM_152718	VWCE	ACAGATCTGGTCGCCTGGTGACCCCTGTGAGTTATGCATCTGCCAGTGAGATGCTATTTC
ASCRP3001113	75	53	38.5	58	48	44	5.98004	5.86236	5.72894	5.83594	5.83454	6.04096	P	P	P	P	P	P	hsa_circRNA_047820	chr18	+	56601664	56648849	exonic	NM_018181	ZNF532	ACAGATGCCACCAATGAGGAGGAAACAGAAATAAAAGAAGACACTAAGAAGACTTGCACT
ASCRP3001114	61	36	41	37	42	29	5.70609	5.38307	5.80617	5.35201	5.67112	5.36957	P	P	P	P	P	P	hsa_circRNA_406688	chr5	+	141765092	141770616	intronic	ENST00000510311	AC005592.2	ACAGATGGAAAAGGCGGCTCTCTGACTAGTGAAAGGGATCACAGTATAAGACAGTGAATA
ASCRP3001115	761	577	210	682.5	426	210	9.38456	8.90048	8.33108	9.09454	9.00931	8.76121	P	P	P	P	P	P	hsa_circRNA_001508	chr5	+	80071512	80088663	exonic	NM_002439	MSH3	ACAGATTTATCATTTATGATAGAAATAAAGAACTCTGCTGTATCTTGTATACCAACTGAT
ASCRP3001116	1780	2227.5	850	1959	1523	1056	10.6434	10.8092	10.3927	10.6121	10.7261	11.2376	P	P	P	P	M	P	hsa_circRNA_018225	chr10	+	38726471	38734535	exonic	NR_024497	LINC00999	ACAGCAAAACGAAGTGACCTCACAATGACTCAAGCTACCACATGCTGTTGATTGTGAAAT
ASCRP3001117	57	31	28.5	38.5	39	32	5.6361	5.23558	5.21631	5.39836	5.57436	5.54805	P	P	P	P	P	P	hsa_circRNA_000603	chr15	+	56680669	56687032	exonic	NM_198524	TEX9	ACAGCAACAGTTGTCTTCAGTAGAAAGGAGGTCTGTTACCATCTGAAGGGATAGTTCATC
ASCRP3001118	26.5	22	19	22	23	23	4.73748	4.72238	4.57214	4.65399	4.68859	4.76722	P	A	A	A	A	A	hsa_circRNA_404129	chr9	+	5066677	5081861	exonic	NM_004972	JAK2	ACAGCAACTTGGCAAGGATGGATTTTGCCATTAGTAAACTGAAGAAAGCAGGTAATCAGA
ASCRP3001119	91	207	58	143	89	52	6.23114	7.47941	6.34791	6.91367	6.73559	6.39629	P	P	P	P	P	P	hsa_circRNA_404718	chr10	+	12159671	12160917	exonic	NM_018706	DHTKD1	ACAGCAAGAGATGAGCAAATACAAACATGTTAAAGGCAGCCGTGTCAACTCTTCAAGAAA
ASCRP3001120	163	485	106.5	177	130	58	7.11326	8.6626	7.27828	7.19813	7.27828	6.58927	P	P	P	P	P	P	hsa_circRNA_000234	chr10	-	35349801	35360267	exonic	NM_003591	CUL2	ACAGCAAGGGTGCAGACTATATGGACTGCTTATATAGATTTCAACACTACACTTGCACAA
ASCRP3001121	230	151	60.5	249	122	85	7.62902	7.08815	6.41614	7.67916	7.20629	7.25223	P	P	P	P	P	P	hsa_circRNA_406746	chr6	+	21108631	21144254	intronic	ENST00000378624	CDKAL1	ACAGCACAATTTTAGTAGAAAAAGCAAAGGACAAAAGATCTTTCTCGGGTGTTTCATTCT
ASCRP3001122	527	413.5	305	301	303.5	303.5	8.86353	8.44643	8.89771	7.93047	8.52556	9.35812	P	P	P	P	P	P	hsa_circRNA_402458	chr2	+	208589523	208598771	exonic	NM_152523	CCNYL1	ACAGCACAGTCAGCCAGCCTAATCTTAGAACCACAGTAAAATGATTTAGCTTTGGAGTCA
ASCRP3001123	43	23.5	32	31	29	28	5.2567	4.84736	5.36374	5.08551	5.09726	5.23345	P	A	P	P	P	P	hsa_circRNA_406802	chr6	-	77981056	77983024	intergenic			ACAGCAGTAACAGTGAAAACTAAACATAGCTGTACCAAGGTATGAGCCTTGCAAGAAGAC
ASCRP3001124	456	617.5	677.5	776	595	246	8.64329	8.98619	10.0394	9.25846	9.45911	9.02563	P	P	P	P	P	P	hsa_circRNA_404062	chr8	-	74650518	74652103	exonic	NM_014393	STAU2	ACAGCAGTTTGGTCAATATTGTCTTAACATGCTTCAAATAAATCAGAGGCTGCCTACCAC
ASCRP3001125	136.5	403	90	227	140.5	87	6.85152	8.41037	7.08077	7.52907	7.39121	7.27388	P	P	P	P	P	P	hsa_circRNA_401911	chr18	+	9117835	9122679	exonic	NM_021074	NDUFV2	ACAGCATACTGGAGGCCATTCAGAAAAAGCTTGGGAAGACATGTAAGGAATTTGCATAAG
ASCRP3001126	57.5	52.5	68	141.5	60	51	5.62477	5.85268	6.63596	6.90734	6.14088	6.3261	P	P	P	P	P	P	hsa_circRNA_088200	chr9	-	117819431	117819704	exonic	NM_002160	TNC	ACAGCCACGACAGCCAAAGAACCTGAAATTGGAAACTTAAATGTTTCTGACATAACTCCC
ASCRP3001127	825	179	309	327	289	357.5	9.50891	7.28498	8.9179	8.04445	8.45902	9.65535	P	P	P	P	P	P	hsa_circRNA_059880	chr20	+	32354656	32358098	exonic	NM_032819	ZNF341	ACAGCCTCCTGCCACAGCACAGCCCCAAGAAGGACAATGCCGTCTACAAGGTTGGGCCAG
ASCRP3001128	651	370	409	274	415	305	9.16395	8.30103	9.32745	7.79754	8.96917	9.38564	P	P	P	P	P	P	hsa_circRNA_008046	chr14	+	31103152	31112611	exonic	NM_016106	SCFD1	ACAGCCTCTTCTGCTTTTTTGTTACTCTGGGCTTTTACACTCTGATCGAGATCCTATTCC
ASCRP3001129	65	33	40	40	51	25	5.78597	5.31222	5.72894	5.43587	5.91975	5.00293	P	P	P	P	P	P	hsa_circRNA_406479	chr4	-	54811039	54817857	antisense	uc003haa.3	PDGFRA	ACAGCGAAAAGACCTACAGCACTCTGCAAAAGGCATTCTTCACCAAAGTGTGTCTCCTTG
ASCRP3001130	1831	2545	966	2169	1437	968	10.6848	11.0044	10.5752	10.7367	10.6535	11.0841	P	P	P	P	P	P	hsa_circRNA_020596	chr11	-	133587	139152	exonic	uc001lnx.4	LOC100133161	ACAGCGAAACGAAGTGAGCTCACAATGACTCAAGCTGCCACATACTGTTGATTGTGAAAT
ASCRP3001131	1325	2288	689	1597.5	1038	655	10.1868	10.8505	10.0783	10.3412	10.2518	10.5526	P	P	P	P	P	P	hsa_circRNA_003163	chr1	-	222652709	224149975	sense overlapping	NM_003268	TLR5	ACAGCGAAACGAAGTGAGCTCACAATGACTCAAGCTGCCACATAGTGTTGATTGTGAAAT
ASCRP3001132	1236	2183	679	1561.5	1051	655.5	10.0889	10.7798	10.0499	10.3035	10.2667	10.5542	P	P	P	P	P	P	hsa_circRNA_092375	chr1	-	224142178	224149975	intronic	TCONS_l2_00001800	XLOC_l2_001331	ACAGCGAAATGAAGTGAGCTCACAATGACTCAAGCTGCCACATAGTGTTGATTGTGAAAT
ASCRP3001133	162.5	174	93	370.5	133	102	7.1092	7.25748	7.09168	8.22646	7.32801	7.54074	P	P	P	P	P	P	hsa_circRNA_042451	chr17	-	20907514	20910300	exonic	NM_015276	USP22	ACAGCGAAGGCGATTTGAACACTCAGCCAAGCTGCGGCGGAAGATCACCACGTATGTGTC
ASCRP3001134	37	80	30	74	47	33	5.06889	6.31708	5.30616	6.1122	5.77137	5.60514	P	P	P	P	P	P	hsa_circRNA_407104	chr8	+	95879503	95888375	exonic	NM_017864	INTS8	ACAGCGTTTAAATCTCTGCAAGAACAAAACAGGAGGACATTGTGAATGATATTACAGCTG
ASCRP3001135	211	212	137	333	255	170	7.50036	7.52581	7.677	8.06764	8.26813	8.43432	P	P	P	P	P	P	hsa_circRNA_101851	chr16	+	69279504	69304188	exonic	NM_006750	SNTB2	ACAGCTACCCACTTGTTGCCACCAGTCAAGTTCATCCGAGAAGTAACACCATATATCAAG
ASCRP3001136	101.5	42.5	34	41	40	23	6.41332	5.58191	5.40971	5.40783	5.57436	4.85846	P	P	P	P	P	A	hsa_circRNA_100283	chr1	-	94360169	94363454	exonic	NM_002061	GCLM	ACAGCTGTTGACTCACAATGATCCAAAAGCAAAACTGTTCATTGTAGAATCAAACTCTTC
ASCRP3001138	1184	630	407.5	645.5	608.5	223	10.0265	9.02547	9.32483	9.01358	9.48025	8.85965	P	P	P	P	P	P	hsa_circRNA_028319	chr12	-	112370389	112381173	exonic	NM_138341	TMEM116	ACAGGACACCAAGCTTCACATGGCCCTTTATGTTCTCCAGATATTCTACATTTCCTCATT
ASCRP3001139	30	26	25	25.5	30	26	4.81925	5.10194	4.86397	4.79347	5.19896	5.09257	P	P	P	A	P	P	hsa_circRNA_019548	chr10	+	102739604	102740986	exonic	NM_017893	SEMA4G	ACAGGACATAGAGAGAGGAAATCGAGGCTGTGAGAGCAGCAGGGATACAGGAAGACCCTG
ASCRP3001140	495	852	369	446	269.5	162.5	8.76822	9.41382	9.18366	8.48341	8.35098	8.3717	P	P	P	P	P	P	hsa_circRNA_092490	chr2	+	120830753	120836157	exonic	NM_020909	EPB41L5	ACAGGAGTCCTTGTTTTTGAAGGAGATACCAAAATTGGCTTATTTTTTTGCATTGGTTGG
ASCRP3001141	534	775	229	509.5	378	231	8.88123	9.29452	8.45182	8.65785	8.83266	8.90291	P	P	P	P	P	P	hsa_circRNA_006314	chr15	+	72810407	72837305	exonic	NM_005744	ARIH1	ACAGGATATGCCTTGTCAGATCTGCTACTTGAACTACCCTAACTCGAATCCAGCAACTAT
ASCRP3001142	44	33	35.5	51.5	41	27	5.23132	5.35201	5.58023	5.7206	5.60843	5.30007	P	P	P	P	P	P	hsa_circRNA_101277	chr13	+	76301164	76335174	exonic	NM_005358	LMO7	ACAGGATTTATCAAATCGAGTCACTGTCAATTTGATTAATAAGCTTAAACCTGGCGTCAT
ASCRP3001143	429	733.5	154	1428.5	284	195.5	8.545	9.21623	7.87008	10.1731	8.4284	8.63384	P	P	P	P	P	M	hsa_circRNA_007209	chr8	-	135612678	135622898	exonic	NM_020863	ZFAT	ACAGGCACATCTTAAAGTTCACACAGCACTGGTAACGAGTCTGACCTTGAACTAGAAAAG
ASCRP3001144	53	29	29	28	31	35.5	5.54376	5.19896	5.12738	5.00792	5.2504	5.68755	P	P	P	P	P	P	hsa_circRNA_405028	chr12	+	72955944	73015531	exonic	NM_013381	TRHDE	ACAGGCATCAACACTTATTTCAGATTGGATTTCCAGCAACAGGAACAGGATTATTTAACC
ASCRP3001145	30	24	26	25	29	27	4.85846	4.93643	5.0665	4.86122	5.09726	5.16808	P	P	P	A	P	P	hsa_circRNA_400081	chr4	+	152021740	152022080	intronic	ENST00000274065	RPS3A	ACAGGCTTGACTTTGCGTAAGTAGCTTATTCTTGGTTTGTATTTTCCTTAAGTTGGCGCT
ASCRP3001146	82.5	136.5	55.5	167	56	40	6.0912	6.95431	6.26905	7.13452	6.08884	5.91644	P	P	P	P	P	P	hsa_circRNA_037977	chr16	+	14738130	14743830	exonic	NM_016561	BFAR	ACAGGGAAAGGTTTTTATCTGAACGAGTAAATGGAAGATTAATGATGTTTTGCAGCAGTT
ASCRP3001147	88	64	42	58.5	57	36.5	6.23114	6.09589	5.83944	5.86236	6.08884	5.79322	P	P	P	P	P	P	hsa_circRNA_404886	chr11	+	48175347	48177671	exonic	NM_002843	PTPRJ	ACAGGGAAGAGATCTGAAGCTTGTTGGAATTAGTCAACCTAAATATGCAGCAGAACTGGC
ASCRP3001148	34	24	27	25	39	34	4.92856	4.86946	5.188	4.79347	5.60843	5.60514	P	P	P	A	P	P	hsa_circRNA_401419	chr15	+	57743697	57746016	exonic	NM_032866	CGNL1	ACAGGGAGAAGGGAGCTCTGATTGAGGCTTGTAATTCCACATCTGAAGTCAAAGATCTAT
ASCRP3001149	33	19.5	25	23.5	21	21	4.99792	4.39331	4.86397	4.76722	4.49253	4.65717	P	A	A	A	A	A	hsa_circRNA_069847	chr4	+	57355553	57361560	exonic	NM_006947	SRP72	ACAGGGAGATTTGAAAAAGAAGAAAAAGAAAAAGAAGGGTATCTGCATTAGTTACCATGT
ASCRP3001151	135	237	61	155	85.5	47	6.81675	7.67837	6.43108	7.0445	6.66152	6.20964	P	P	P	P	P	P	hsa_circRNA_405317	chr15	+	40933576	40943017	sense overlapping	NM_144508	CASC5	ACAGGGCATTTATCCACAACAGTGTTTCTCAAGCTTGAATACTACCATAATTTTTAGATT
ASCRP3001152	189.5	197	71	208	93	74	7.34265	7.42074	6.72578	7.41653	6.79093	7.03689	P	P	M	P	P	P	hsa_circRNA_104304	chr7	-	6465618	6472590	exonic	NM_139179	DAGLB	ACAGGGCTGCAGTACAGGGACTTCATCCACGTCAGCTTCCATGACAAGGACACAGATCTG
ASCRP3001154	65.5	50	44	82	53.5	48	5.78597	5.79755	5.83944	6.22365	5.95958	6.29173	M	P	P	P	P	P	hsa_circRNA_407257	chr9	+	140109659	140109825	intronic	ENST00000344894	NDOR1	ACAGGTGAGGGCAGCCTTGGGCCTGGTGGTTGGAGCCCAGGACCGGCCCTGGGAAAGCTG
ASCRP3001155	37	22	29	25	27	41	5.04966	4.52767	5.21631	4.79347	4.9929	5.95829	P	A	P	A	P	P	hsa_circRNA_029998	chr13	-	36822742	36828280	exonic	NM_001144981	CCDC169	ACAGGTGGATCAACTGCCTAGGATGCAAGAGAATCTAGTGAAAACGAATCCTTAAACACA
ASCRP3001156	51	25	30	31	33	32	5.49572	4.93643	5.30616	5.12509	5.29803	5.49572	P	P	P	P	P	P	hsa_circRNA_062993	chr22	+	33254003	33259028	exonic	NM_000362	TIMP3	ACAGTAAAGTGGTTTTATTTCTATCACAGTCGCGTCTATGATGGCAAGATGTACACGGGG
ASCRP3001157	29	25	22	29	29	24	4.75836	5.00043	4.66667	5.08551	5.04238	4.88853	P	P	A	P	P	A	hsa_circRNA_404684	chr1	+	235498556	235506198	sense overlapping	NR_036605	GGPS1	ACAGTAAATAGATTAGCTTTGAAGTTTAAATCCAATGGAGAAGACTCAAGAAACAGTCCA
ASCRP3001158	2080	5977	1746.5	1913.5	1268	417	10.8528	12.359	11.3113	10.5694	10.4941	9.85341	P	P	P	P	P	P	hsa_circRNA_104479	chr7	-	128655032	128658211	exonic	NM_012470	TNPO3	ACAGTAGTATCTCTATTGGTTCATGCATGGGAGATCTCAGACCAGTTGTTACAGATCCGG
ASCRP3001159	287	159	160	317	133	93	7.95409	7.13053	7.90995	7.99786	7.2998	7.42004	P	P	P	P	P	P	hsa_circRNA_079518	chr7	-	17890448	17937069	exonic	NM_015132	SNX13	ACAGTATCTTAGATCTCTAGATACAGCTGGTGATGGCCAGTCTATCCATATGGGGATGGG
ASCRP3001160	574.5	273.5	299	555	496	360	8.99257	7.89589	8.86979	8.79309	9.20269	9.65734	P	P	P	P	P	P	hsa_circRNA_104736	chr9	-	16435552	16437522	exonic	NM_017637	BNC2	ACAGTGGCTGGTTGCAATGCTGCATTCCCCTCTCGCCGAAGCCGAGACAGGATGCTGCTG
ASCRP3001161	54	27	40	35.5	35	29	5.54376	5.05449	5.72894	5.28781	5.38691	5.30007	P	P	P	P	P	P	hsa_circRNA_030788	chr13	-	101997616	102031004	exonic	NM_052867	NALCN	ACAGTGGCTTTAATGAGATAGGGGGATAGTTCCTATGTGAAAGATCGCTGGTGTGTTTTT
ASCRP3001162	1307	822	699.5	1121	1154	450.5	10.1609	9.36622	10.1024	9.82427	10.4023	9.97259	P	P	P	P	P	P	hsa_circRNA_100423	chr1	+	198247090	198266370	exonic	NM_133494	NEK7	ACAGTGTGACTACCCACCTCTTCCTTCAGATCACTATTCAGAAGAACATTTTAAGAAGCA
ASCRP3001163	194	269	401	288	304	83	7.3881	7.87487	9.29036	7.86631	8.52556	7.22784	P	P	P	P	P	P	hsa_circRNA_405952	chr2	-	122125405	122135069	sense overlapping	NM_015282	CLASP1	ACAGTGTGCTGTGCTGCAGGTTATCCCTAGGCTAAAAGAGAACTCTGTATGAGTTAAATG
ASCRP3001164	57	48	58.5	59	48.5	44.5	5.61172	5.74919	6.3626	5.85268	5.87607	6.0639	P	P	P	P	P	P	hsa_circRNA_404635	chr1	+	193332350	193334904	sense overlapping	NR_125789	LINC01031	ACAGTGTGTCAGGAGGTGTTTCTAGAGAGCTATCTTATCACCAACATCACCAAGTATGCT
ASCRP3001165	124	132.5	77.5	144	78	52	6.72578	6.90801	6.79598	6.94067	6.54533	6.41614	P	P	P	P	P	P	hsa_circRNA_404693	chr1	+	243542022	243589860	exonic	NM_006642	SDCCAG8	ACAGTGTGTCCAGCATGGGAGAGTACATGAGACGATGAAGCAAAGGAAATAGAGAAATTG
ASCRP3001167	115	35	73	35.5	44	100	6.60088	5.38307	6.74608	5.28781	5.63771	7.50125	P	P	P	P	P	P	hsa_circRNA_100752	chr11	-	5367002	5368140	exonic	NR_038321	OR51B5	ACAGTTAGATCTCATCTCTATGGGTGGAAGATGTTGAGAAGGAACAACATGATCTAAGTC
ASCRP3001168	566	856	263	662	366	207.5	8.97333	9.41951	8.68848	9.0541	8.79119	8.73211	P	P	P	P	P	P	hsa_circRNA_009110	chr18	-	19144163	19148055	exonic	NM_052911	ESCO1	ACAGTTGATTATAAATTTCAGCCAATGTTTGGAATCCAAGCTAGAAAACAGTCCAGTGGA
ASCRP3001169	87	51	67	109	99.5	61	6.1944	5.83874	6.59923	6.56324	6.87698	6.68352	P	P	P	P	P	P	hsa_circRNA_103894	chr5	+	74639677	74640157	exonic	NM_000859	HMGCR	ACAGTTGTCATTCACTTCTTAGACAAAGAATTGACAGGCTTGAAGATGTTTTGAGCAGTG
ASCRP3001170	319	286	103	357	234.5	150	8.0972	7.96022	7.26479	8.16454	8.12819	8.22525	P	P	P	P	P	P	hsa_circRNA_100279	chr1	+	93301746	93303190	exonic	NM_000969	RPL5	ACATAAAGAACAGCGTAACTCCAGACATGCTTCTCAATAGGTTTGGCATGGACAAGATCT
ASCRP3001171	313	193	155	191	172	137.5	8.073	7.40238	7.8888	7.29267	7.69568	8.0881	P	P	P	P	P	P	hsa_circRNA_406007	chr2	+	190584297	190585513	exonic	NM_144708	ANKAR	ACATAAAGGCCTCCCATATCTTATCAGATTTCTGAGTTCTGATTCAGGCACCATTCCTGC
ASCRP3001172	761.5	699	173.5	1039.5	418	236	9.3872	9.15019	8.05171	9.71988	8.98056	8.94904	P	P	P	P	P	P	hsa_circRNA_102862	chr2	+	179400458	179407088	exonic	NR_038272	TTN-AS1	ACATACTCATTTCCTTCGGTGATCACAGGATCTGGTTTGCCACTGAAAGGAATCTTGATG
ASCRP3001173	54	58	42	84.5	115	47	5.536	5.97495	5.80617	6.26905	7.0993	6.20964	P	P	P	P	P	P	hsa_circRNA_000982	chr2	+	24357988	24369956	exonic	NM_001145710	FAM228B	ACATAGAAAGTGAATTTTGTAGAAGGAGAAGGTTTTAGCTAAAGAAGATACTGAGGCAGC
ASCRP3001174	165	64.5	82	53	47	95.5	7.13452	6.05669	6.92228	5.72818	5.77137	7.44647	P	P	P	P	P	P	hsa_circRNA_092585	chr9	-	125895123	125923347	exonic	NM_018387	STRBP	ACATAGCTCCAGAAAATGTTTCGATGAAAGATCCTCCGGACTTATTGGACAGGCAGAAAT
ASCRP3001175	627	427	267	654	395	161	9.09937	8.49434	8.72795	9.03544	8.90709	8.32922	P	P	P	P	P	P	hsa_circRNA_402346	chr2	+	113258782	113260758	exonic	NM_153712	TTL	ACATATAATAAGGTGAAGGCATTCTCATCTCCTCAGAGGCTTCAGAGCTTCTCGATTTCA
ASCRP3001176	39	23	24	30	28	34	5.16808	4.72238	4.86397	5.12509	5.0665	5.60514	P	A	P	P	P	P	hsa_circRNA_063878	chr22	+	50563820	50566936	exonic	NM_018995	MOV10L1	ACATATAATAGCTTCTGAACATGTCAAATTACAAGGAGAAGTTTTCGACTTTGCTGTGGC
ASCRP3001177	61	34	33	33	35	32.5	5.72818	5.31222	5.40971	5.16696	5.43031	5.46882	P	P	P	P	P	P	hsa_circRNA_035484	chr15	+	59397283	59417244	exonic	NM_004701	CCNB2	ACATATATTGAGGAAAAATAAAGCGATTGGTTTTTCTTAAGGTAGGGCCGCCCAATGGGG
ASCRP3001178	220	217	90	293.5	119	84.5	7.56316	7.56232	7.05599	7.89622	7.15969	7.23876	P	P	P	P	P	P	hsa_circRNA_070520	chr4	-	103226145	103236987	exonic	NM_022154	SLC39A8	ACATATGGTCAGTGTTTAACTGCTGAAGAGATCTTTTCCCTTCATGGCTTTTCAAATGCT
ASCRP3001179	162.5	133	62.5	153	54	65	7.12881	6.92228	6.46957	6.9954	6.04824	6.74534	P	P	P	P	P	P	hsa_circRNA_061372	chr21	-	30428647	30437426	exonic	uc002yna.3	CCT8	ACATATTGTTACTGTCAAGGCTCTGGTATCAGTTCCTCTTCAGTATTGCATGGCATGGTT
ASCRP3001180	332	251	117	324	242	107	8.1609	7.7618	7.44578	8.03072	8.1874	7.64673	P	P	P	P	P	P	hsa_circRNA_406427	chr3	+	197559067	197566268	exonic	NM_032773	LRCH3	ACATCAAAACAGCCTACAGATGAATTTTCAGATCTGCCTCTTCGAGTAGCAGAGATTACT
ASCRP3001181	56	39	27	45.5	36	36.5	5.57856	5.5429	5.0665	5.54118	5.36957	5.71908	P	P	P	P	P	P	hsa_circRNA_101235	chr13	-	25049609	25052414	exonic	NM_006437	PARP4	ACATCAAAGGGAGAATCATAGACACTGTAGCCCAGTACAAGTATCAAGTACTCACACCCG
ASCRP3001182	553	701	338	549	560.5	359	8.94059	9.15019	9.05922	8.78112	9.36792	9.65734	P	P	P	P	P	P	hsa_circRNA_103642	chr4	+	54249939	54256040	exonic	NM_030917	FIP1L1	ACATCAAGACAGGGGGAAGAGTTTATGGAACTACAGAAAGTGACTGAGACCGAAGATGAT
ASCRP3001183	509	137.5	235	208	156	240	8.80953	6.9614	8.48139	7.42588	7.53513	8.97651	P	P	P	P	P	P	hsa_circRNA_406076	chr2	+	243056789	243081039	exonic	NR_130699	LOC728323	ACATCAAGAGACCTATCAAGACCTGTATCCAGGAAAAGTATCTTAAATAGCGAAGATGGA
ASCRP3001184	75	168	31	73	51	36	5.95829	7.21657	5.2504	6.09413	5.91975	5.76991	P	P	P	P	P	P	hsa_circRNA_007658	chr9	+	36597218	36643080	exonic	NM_014791	MELK	ACATCACAGAAACAACAGGCAAACAATGGAGGATTTAATTTCACTGGAAAATTTGCTGTT
ASCRP3001185	51	21.5	28	20	22	24	5.49572	4.62505	5.188	4.58889	4.65399	5.00293	P	A	P	A	A	P	hsa_circRNA_007021	chr6	-	143238332	143247159	intronic	ENST00000367603	HIVEP2	ACATCACATACGAAACTGTATGATAAAGAAGAGTCGTATCAGCTGAGCAGTCGTGATTGT
ASCRP3001186	43	26	24	32	31	25	5.23132	5.05449	4.71018	5.12509	5.14788	5.00293	P	P	A	P	P	P	hsa_circRNA_100424	chr1	+	201681944	201687883	exonic	NM_020443	NAV1	ACATCACTACCGGACCCAGAGTCCCAGAGAAAGAGGACAGTGCAGAATGTCCTGGATCTC
ASCRP3001187	118	89	58.5	114	85.5	53	6.62463	6.4605	6.3626	6.62625	6.66152	6.43154	P	P	P	P	P	P	hsa_circRNA_001483	chr5	-	54562965	54568003	exonic	NM_019030	DHX29	ACATCACTGTTAACCCTAGAGATTGTTTTAGCAACCAATATTGCAGAGACGGGTATCACT
ASCRP3001188	153	231	69	94	122	59	7.02863	7.63387	6.6472	6.38866	7.18497	6.55644	P	P	P	P	P	P	hsa_circRNA_009725	chr1	+	10460449	10480201	exonic	uc001arc.3	PGD	ACATCAGACTGAGTCTGTGCTTTTAATAGGACTGTCTCCAAAGTTGATGATTTCTTGGCC
ASCRP3001189	261.5	634	170	316.5	196	86	7.80491	9.03307	8.02211	7.99063	7.85873	7.27388	P	P	P	P	P	P	hsa_circRNA_402193	chr2	+	30775358	30791042	exonic	NM_001304446	LCLAT1	ACATCCAAGAACTACAGGCTTTACTTTTGTGGTAGACCGTCTAAGAGAAGCACAGTCACA
ASCRP3001190	4326	2180	2814	3248	5779	1652	11.8413	10.7774	12.0588	11.3936	12.3205	12.0558	P	P	P	P	P	P	hsa_circRNA_063981	chr22	-	50904191	50904269	exonic	NM_002972	SBF1	ACATCCACCTCCTCCCTGAAGATGCAGGTCCTGGACCCGGAGCTGGAGTTGGCTGACCTC
ASCRP3001191	227	497	82.5	242	150	103	7.61498	8.69883	6.91234	7.61784	7.45586	7.56232	P	P	P	P	P	P	hsa_circRNA_004926	chr20	-	61485367	61491660	exonic	NM_006602	TCFL5	ACATCCAGGAAAGACATGGAGATTCTCTTAAAAAGTTTGGTAACTCTCATTCGACATCCA
ASCRP3001192	746	554.5	515	707	627	392	9.36136	8.84613	9.66604	9.13602	9.51133	9.77476	P	P	P	P	P	P	hsa_circRNA_100118	chr1	-	28365349	28369161	exonic	NM_001990	EYA3	ACATCCCTCGCTCATCCAATGATTATACCTCACAAATGTATTCTGCAAATCAAGTAAGCA
ASCRP3001193	448	1092	165	926	236	192	8.61883	9.7759	7.96808	9.53869	8.13105	8.63121	P	P	P	P	P	P	hsa_circRNA_102532	chr19	+	34942885	34955036	exonic	NM_005499	UBA2	ACATCCTTCATAGGAGAAGAAACGAATGCATCAGATCAACAGAATGAACCCCAGTTAGGC
ASCRP3001194	1130	3654.5	580	2089	557	269	9.94846	11.6085	9.84245	10.6892	9.36391	9.17606	P	P	P	M	P	P	hsa_circRNA_102525	chr19	+	34922765	34955036	exonic	NM_005499	UBA2	ACATCCTTCATAGGTTGCCAAGGAAAGTGTACTGCAGTTTTACCCGAAAGCTAATATCGT
ASCRP3001195	50.5	50	43	61	47	33	5.42285	5.77137	5.83944	5.91644	5.80474	5.66324	P	P	P	P	P	P	hsa_circRNA_103158	chr22	-	19187244	19189004	exonic	uc021wle.1	CLTCL1	ACATCGTCATTCATGCAGATGAGCTGGAGGAGCTGATGTGCTATTACCAGGTTGGAGACC
ASCRP3001196	39	28	26	27	29	27	5.13196	5.10194	5.0665	4.96751	5.12279	5.16808	P	P	P	P	P	P	hsa_circRNA_405663	chr18	+	14763684	14764089	exonic	NM_001145029	ANKRD30B	ACATCTACAAAAGCAAGTACAAATGAAGGAACATCTACAGGAACACCTGATGAGGCTGCA
ASCRP3001197	47	61	42	78	59	45	5.39836	6.02873	5.88152	6.22365	6.14088	6.17123	P	P	P	P	P	P	hsa_circRNA_103169	chr22	-	22057658	22065197	exonic	NM_013313	YPEL1	ACATCTACTGCGAGAACTGCAAGACCACGCTCGGGTGGAAATACGTTACGTTTTTCTCTC
ASCRP3001198	174	102	80	90.5	65	45	7.22784	6.61362	6.88412	6.35821	6.25442	6.17123	P	P	P	P	P	P	hsa_circRNA_055999	chr2	+	109405307	109411177	exonic	NM_144978	CCDC138	ACATCTGAAATTGCAGGTGATTTGGATATCTACTCTGGAGATAAAGTTGGTTCATCGTTA
ASCRP3001199	26	21	19	21	19	26	4.72541	4.66667	4.37438	4.58889	4.36673	5.16808	P	A	A	A	A	P	hsa_circRNA_406708	chr5	+	167937585	167938576	sense overlapping	NM_002887	RARS	ACATCTGGCACAGTCAGATGAAAAGTGGAAAAAGTTTAAAACACGTTCGGGTGAAACAGT
ASCRP3001200	516.5	114	187	186	112.5	157	8.82676	6.72881	8.15697	7.26114	7.03414	8.29288	P	P	P	P	M	P	hsa_circRNA_004889	chr15	+	57383986	57387361	intronic	ENST00000560190	TCF12	ACATCTTTTTGGCACATCACTAGGGTTTTACAGACAGCCCTCATTACAGTGATCACTTGA
ASCRP3001201	34	47.5	28	27.5	34	25	4.98279	5.79755	5.12738	4.82774	5.38691	5.00293	P	P	P	P	P	P	hsa_circRNA_001767	chr7	-	148809228	148815440	exonic	NM_001001661	ZNF425	ACATGAAGAATACTGGAAAGTTGCTATGTTTTGGTAACTGTGACATTTGATGATGTGGCC
ASCRP3001202	265	163.5	159	237.5	245	139.5	7.82626	7.16389	7.90995	7.60576	8.19876	8.09134	P	P	P	P	P	P	hsa_circRNA_101814	chr16	+	53189837	53191453	exonic	NM_025134	CHD9	ACATGACAGAAATCACCTATGTTTACAGCGACAGGATTTTGACACTTCATGACATGTCAT
ASCRP3001203	426	446.5	231	675	439	259	8.52882	8.55089	8.45788	9.07521	9.05342	9.10869	P	P	P	P	P	P	hsa_circRNA_007460	chr17	+	28811231	28819771	exonic	NM_004871	GOSR1	ACATGACCACCTTCGAAATTCTGATACAACACCCCTTTTAAATGGATCAAGCCAAGACAG
ASCRP3001204	69.5	36	40	40	35	37	5.87197	5.44878	5.72894	5.40783	5.38691	5.76991	P	P	P	P	P	P	hsa_circRNA_103616	chr4	+	26614790	26622310	exonic	NM_018317	TBC1D19	ACATGAGGAAAGCACAGGCCAGTCTTCAGAGACCTGAGATTAAACTTGAATCACTGAAAG
ASCRP3001205	92	93	38	56	105	44	6.26697	6.49112	5.68521	5.77284	6.97484	6.13005	P	P	P	P	P	P	hsa_circRNA_008399	chrX	+	48433555	48435497	exonic	NM_006743	RBM3	ACATGCACATAATATAGGACTTGAACTGCCATGTCCTCTGAAGAAGGAAAGCTCTTCGTG
ASCRP3001206	297	160	211	183	191	128	7.99566	7.14532	8.32097	7.25381	7.82343	7.95909	P	P	P	P	P	P	hsa_circRNA_103311	chr3	+	30029633	30032700	exonic	NM_001003792	RBMS3	ACATGCACCTGCATATTCTTACCAACAGTCTAATATATGACTGCTGCTGCTCCTATGCAA
ASCRP3001207	98	150	71	129	76	52	6.3694	7.06679	6.65755	6.77638	6.5298	6.39629	P	P	P	P	P	P	hsa_circRNA_405209	chr14	-	39623414	39628754	exonic	NM_001079537	TRAPPC6B	ACATGCATCTAAGGAAAACGGACGATGTATTACTAAGCTGGAAAACATGGGGTTTCGAGT
ASCRP3001208	8352	18706.5	11405.5	12363	12134	1713.5	12.8298	14.2641	13.6533	13.5889	13.1799	12.1184	P	P	P	P	P	P	hsa_circRNA_104327	chr7	-	23015828	23023664	exonic	NM_032581	FAM126A	ACATGCCCAGTGTTTCTCTTCAGTCACTGTGTCAAATTTGTTCAAGACATTACCAGAAAC
ASCRP3001209	70.5	30	30	76	46.5	48	5.8937	5.27441	5.2504	6.15332	5.80474	6.3261	P	P	P	P	P	P	hsa_circRNA_025988	chr12	-	46751970	46760951	exonic	NM_018976	SLC38A2	ACATGCTTAATCCTGAGGTCTTTATTATATGAACAATTGGGATATAAGGCATTTGGATTA
ASCRP3001210	860.5	438	406	406	439	251	9.57556	8.51967	9.3119	8.3549	9.04298	9.0541	P	P	P	P	P	P	hsa_circRNA_006471	chr19	-	11623870	11625036	exonic	NM_016581	ECSIT	ACATGGAGCCTGACCTTAGTGCCAGGGTCACCATCTACCAGGTCCCTCGCCGGCTCCCTC
ASCRP3001211	47	33	25	34	21	22	5.39836	5.31222	4.93119	5.16696	4.41779	4.80785	P	P	A	P	A	A	hsa_circRNA_100170	chr1	-	36212366	36212593	exonic	NM_022111	CLSPN	ACATGGAGGAACTTCTGAACCTTTGTTCAGGAAAATTCACTTCTCAGGGTTCTTAAATGT
ASCRP3001212	494	301	163.5	295	251	164.5	8.77033	8.04126	7.96102	7.88711	8.23885	8.36782	P	P	P	P	P	P	hsa_circRNA_003613	chr1	-	52283737	52299842	exonic	NM_002525	NRD1	ACATGGGCACTTCCTCCTCAACAGCAACATTACAGTGGTATTCATGGGTAGTTTGAAATA
ASCRP3001213	243	194.5	101	236.5	157	117	7.70992	7.40238	7.19047	7.59087	7.56062	7.77558	P	P	P	P	P	P	hsa_circRNA_404106	chr8	+	126021212	126021585	exonic	NM_003129	SQLE	ACATGGTTGAAAAAATTTACCCACAAATACCTGGAACTCCATGCTCCACTGACTGTTGTT
ASCRP3001214	178	227.5	83	164	97.5	49.5	7.25433	7.62375	6.93085	7.08815	6.86362	6.34594	P	P	P	P	P	P	hsa_circRNA_102372	chr18	+	51797729	51813781	exonic	NM_007195	POLI	ACATGTAATTCAGAAATTAGGGACAGGAGTTCATGATCAAGTGTTGCCCACACCAAATGC
ASCRP3001215	121.5	109	66	92	68	48	6.67099	6.69903	6.57337	6.37906	6.2763	6.25337	P	P	P	P	P	P	hsa_circRNA_054963	chr2	+	64796225	64800202	exonic	NM_017657	AFTPH	ACATGTACATCTGATCAGTTCCAGGGAATTGCTAGATGTGTGGACTGAGCTACAGGATAT
ASCRP3001216	654	972	813	820.5	730.5	302.5	9.16939	9.59972	10.3357	9.33032	9.7523	9.35635	P	P	P	P	P	P	hsa_circRNA_101103	chr12	+	70671911	70704797	exonic	NM_014515	CNOT2	ACATGTACTACAGCCAGTCTTCTATGTTTCCACATCGGTCAGAAAAAGATAGGGAGACGT
ASCRP3001217	217	134	102	202.5	99	91	7.55103	6.94067	7.2496	7.39335	6.90165	7.38211	P	P	P	P	P	P	hsa_circRNA_404493	chr1	+	43239233	43241193	sense overlapping	NM_024097	C1orf50	ACATGTAGGTGACTCACAAACTTCTTGGAAAGAGACCCTGTGTGAATGCTGATGAATTCA
ASCRP3001218	386	261.5	279	567	328	175	8.38638	7.83891	8.78212	8.82746	8.64619	8.48453	P	P	P	P	P	P	hsa_circRNA_102338	chr18	-	29210921	29238052	exonic	NM_004775	B4GALT6	ACATGTATATATTATCCCGAAGGCAATAATTCAAGTGATTATCTTGTTCAAACAACAACG
ASCRP3001219	61	28.5	33	45	30.5	40	5.72818	5.17475	5.45974	5.58191	5.17475	5.95829	P	P	P	P	P	P	hsa_circRNA_104626	chr8	-	54891584	54923052	exonic	NM_006756	TCEA1	ACATGTGGCAAATGTAAAAAGAAGAATTGCACTTACACACAGGCTGGAGCATTGGATTTG
ASCRP3001220	114.5	61	53	77	68	54	6.62138	6.02873	6.19385	6.17789	6.3694	6.46686	P	P	P	P	P	P	hsa_circRNA_104995	chrX	+	47100675	47100849	exonic	NM_004651	USP11	ACATGTGTTCAAGTGCCTCAGCAATGTGCCACAGCTCACCGAGTACTTCCTCAACAACTG
ASCRP3001221	81.5	48	70.5	55	68	50	6.10174	5.78452	6.67099	5.77284	6.39248	6.30699	P	P	P	P	P	P	hsa_circRNA_001454	chr4	+	154524454	154533552	exonic	NM_015196	KIAA0922	ACATGTTTTCTGAGAAACAGGACATACCTTTCGTAGAGTTTGTCCCTGTTGGGTGTGATT
ASCRP3001222	105	116	72	98.5	72	57	6.47679	6.7386	6.63596	6.45685	6.4477	6.58927	P	P	P	P	P	P	hsa_circRNA_401201	chr13	-	111315797	111357918	exonic	NM_024537	CARS2	ACATTACTATTAAGGTATAGCTGTGGACCAACTGTATATGATCATGCGCACCTTGGCCAT
ASCRP3001223	106	109.5	80	116.5	73	46.5	6.45685	6.69285	6.85603	6.66941	6.4477	6.17123	P	P	P	P	P	P	hsa_circRNA_100883	chr11	-	72695132	72700142	exonic	NM_014824	FCHSD2	ACATTATGAAGTGTGTGGACCAGTTGACAAAGATCCAAACTGAATTACAAGAGACAGTGA
ASCRP3001224	155.5	36	95	60	65.5	145	7.04844	5.38307	7.13794	5.87743	6.26488	8.19467	P	P	P	P	P	P	hsa_circRNA_100289	chr1	+	100889777	100908552	exonic	NM_003672	CDC14A	ACATTATGAGGTAATCTATTTAAAGAAGACACCAGAAGAAGCCTACAGAGCACTCCTGTC
ASCRP3001225	87	26	43	35	43	49	6.1944	4.93643	5.83944	5.26714	5.67112	6.3261	P	P	P	P	P	P	hsa_circRNA_406313	chr3	+	100348441	100438902	sense overlapping	NM_006070	TFG	ACATTATTTGGAAAATCTACTTCCTCATCAAGCACCCCTACAGAGTTCTGCAGGAATGGT
ASCRP3001226	41	23.5	22	29.5	27	25.5	5.19896	4.93643	4.71018	5.02771	4.93381	5.04966	P	A	A	P	A	P	hsa_circRNA_066649	chr3	-	100082302	100087010	exonic	NM_014820	TOMM70A	ACATTCAAGCTCTTTACTTCAACTTCAGTGGAAGCAAGATCTGGATAGAGGTTTGGAACT
ASCRP3001227	59	49	53.5	77	41	34	5.6361	5.81829	6.20964	6.14202	5.57436	5.60514	P	P	P	P	P	P	hsa_circRNA_009128	chr16	-	11815432	11830089	exonic	NM_015914	TXNDC11	ACATTCATTAAAGAAAGTCGAGCAAAAGATGTGATAATACCAGCAAAGCCACCTGTCAGC
ASCRP3001228	73.5	78	33	52	51	37	5.95313	6.31306	5.45974	5.68521	5.95118	5.66324	P	P	P	P	P	P	hsa_circRNA_404345	chrX	+	24075537	24075871	exonic	NM_001415	EIF2S3	ACATTCCAGGGACCAAAGGGAACTTCAAATTAGTCAGGTACAATTGGTCATGTAGCTCAT
ASCRP3001229	80	44	38	83.5	56	53	6.07226	5.68832	5.70762	6.21612	6.0639	6.39629	P	P	P	M	P	P	hsa_circRNA_103346	chr3	+	47361142	47364198	exonic	NM_025010	KLHL18	ACATTCCTTCGAGAACGATTGGGGACCACAAATTCAGTGCCCACCGGATTGTCTTAGCAG
ASCRP3001231	129	68.5	107	58	53.5	122	6.78148	6.15389	7.29241	5.81474	5.95958	7.8589	P	P	P	P	P	P	hsa_circRNA_000283	chr11	-	33127112	33127610	exonic	NM_001326	CSTF3	ACATTGAACAGCTCTGGAGAGACTATAACAAGTATGAAGAGAGAAAAAATGGCTCAAGCA
ASCRP3001232	2293	3285	935	3212	1967	1079	10.9741	11.469	10.5276	11.366	11.096	11.2881	P	P	P	P	P	P	hsa_circRNA_101462	chr15	-	25650607	25654354	exonic	NM_000462	UBE3A	ACATTGAAGCTAGCCGAATAGTTATTAAGCCTACGCTCAGATCAAGGTAGCAGCTAGACT
ASCRP3001233	148.5	238	99	92.5	73.5	91	6.99509	7.69278	7.2014	6.39724	6.4605	7.363	P	P	P	P	P	P	hsa_circRNA_000532	chr14	+	45564423	45566208	exonic	NM_017922	PRPF39	ACATTGGACCCTGGTGATCCTGAGACAAACAATACAATAAGAGGATCGTTAACTGAAGAC
ASCRP3001234	1559	2102	802	2245	1304.5	700	10.4509	10.739	10.3121	10.7995	10.5276	10.6487	P	P	P	P	P	P	hsa_circRNA_102318	chr18	+	19353584	19359646	exonic	NM_020774	MIB1	ACATTGTAGTACAGTATCCAAGTGGCAATAGGTAACAGAAATCCAGGACTGGAGTGCATC
ASCRP3001235	57	55.5	34	50.5	29	28	5.61172	5.90578	5.50986	5.67427	5.09726	5.23345	P	P	P	P	P	P	hsa_circRNA_056879	chr2	+	162251588	162268226	exonic	ENST00000477232	PSMD14	ACATTTACAGTCATGTTGCTAAATTTGCATAAGAAGAGTTGGATGGAAGGTTTGACACTT
ASCRP3001236	1036.5	1032.5	1418	2952	885	1080	9.79903	9.67793	11.075	11.2336	10.0221	11.2906	P	P	P	P	P	P	hsa_circRNA_080788	chr7	+	75933300	75933614	exonic	NM_001540	HSPB1	ACATTTATCTTCTGTTTTTCTCAAATAAAGTTCAAAGCAACCACCTGTCAGCTGCCCCCC
ASCRP3001237	74	86	86	102	69	168.5	5.99771	6.39248	6.94067	6.49201	6.40672	8.40967	P	P	P	P	P	P	hsa_circRNA_076143	chr6	+	35436723	35438558	exonic	NM_007104	RPL10A	ACATTTGAATAAATTCTATTACCAGTTCGTTCCTGGAGACGGTGGAGTTGCAGATCAGCT
ASCRP3001238	96	24	107	26	31.5	48	6.34594	4.86946	7.3064	4.93905	5.23132	6.29173	P	P	P	A	P	P	hsa_circRNA_404664	chr1	-	223986428	223987600	intronic	ENST00000343537	TP53BP2	ACATTTGTGAAATTAGGTTATCTAGAACATCCTGTGTACCTACAAATATCCTGGTTTTTA
ASCRP3001239	50.5	29	35	25	26	24.5	5.45792	5.19896	5.60514	4.86122	4.90735	5.04966	P	P	P	P	P	P	hsa_circRNA_405035	chr12	-	88504978	88524995	exonic	NM_025114	CEP290	ACATTTGTTACAGTTGGCTCTTCGAAATGAGGAGGCAGAAAATGAAAACAGCAAATTAAG
ASCRP3001240	204	57	76	71	73	102	7.45403	5.97495	6.78803	6.04703	6.43664	7.54825	P	P	P	P	P	P	hsa_circRNA_406736	chr6	-	8093409	8095466	intronic	ENST00000379715	EEF1E1	ACATTTTTAAGATCACCTCGCCTGGCCAGTAAACTGTTTTTTTGTTCACCGACAATGTGT
ASCRP3001241	178	49	76	148	95	65	7.25433	5.77137	6.78803	6.96108	6.83792	6.77125	P	P	P	P	P	P	hsa_circRNA_030131	chr13	+	42739466	42742954	exonic	NM_152910	DGKH	ACCAAAATGTTGGACAGGTACACACTGCCTGCAAAGATTTATACCATCCAATATGTCCAC
ASCRP3001242	529.5	182	234.5	296.5	170	166	8.87039	7.33498	8.49211	7.89992	7.66935	8.39498	P	P	P	P	P	P	hsa_circRNA_101574	chr15	+	68434283	68439038	exonic	NM_016166	PIAS1	ACCAAACACGATTGTTGTTTCTTGGACTGCAGAAATTGGAAGACATCAGACAACAGTCAG
ASCRP3001243	183	325	108.5	272	153	137.5	7.30437	8.13818	7.33895	7.79177	7.50765	8.07494	P	P	P	P	P	P	hsa_circRNA_401790	chr17	+	37646809	37646986	exonic	NM_015083	CDK12	ACCAAAGGCAATCACACCACCTCAGCAACCATATAAAAAGAGACCAAATCCAAAAGAAAC
ASCRP3001244	40	36	26	49	32	28	5.16808	5.44878	4.96237	5.63448	5.29803	5.36957	P	P	P	P	P	P	hsa_circRNA_042330	chr17	-	18195958	18198099	exonic	NM_004618	TOP3A	ACCAAATACACCAACAACTTACAGGAGCTTGAGAAGCTGGCTTCTCGAAAGTTGAGAATA
ASCRP3001245	170.5	33	40	160	69.5	42	7.17558	5.38307	5.819	7.08815	6.37954	5.95829	P	P	P	P	P	P	hsa_circRNA_400275	chr1	+	82302569	82302742	exonic	NM_012302	LPHN2	ACCAAATACAGAAGATATGAAGATCAATGATGCAGACTGATGGTTTTGATGAAGCTGGGC
ASCRP3001246	122	106.5	45.5	230.5	41.5	35	6.68663	6.64078	5.93621	7.5714	5.63771	5.66324	P	P	P	P	P	P	hsa_circRNA_406770	chr6	+	38045815	38050233	intronic	ENST00000373391	ZFAND3	ACCAACAAAAAGATCCTGTGGTACAGGTTACAGTGAAGTGAGTATGCAGATTTGACCCAT
ASCRP3001247	138.5	47	46	76	56.5	37	6.8814	5.73572	6.02873	6.17789	6.08884	5.71908	P	P	P	P	P	P	hsa_circRNA_101562	chr15	-	66021409	66025156	exonic	NM_005848	DENND4A	ACCAACACTATTTCTCAGCATATTTCTCATTTTATGCATAAAGTTCCTTTTCCATCTCCT
ASCRP3001248	144.5	47	70.5	38	36	61	6.94067	5.74919	6.67099	5.38115	5.43031	6.65039	P	P	P	P	P	P	hsa_circRNA_024310	chr11	-	113612415	113614762	exonic	NM_004724	ZW10	ACCAACATATCACAAATTATTCCTGATTCTAAGATAAATGTGCCAGAGTTACCCACTCCT
ASCRP3001249	317.5	86.5	171	172	109	126	8.09075	6.38195	8.03072	7.16668	7.00822	7.92964	P	P	P	P	P	P	hsa_circRNA_104236	chr6	+	155095122	155136950	exonic	NM_014892	SCAF8	ACCAACCTGTTTGAAGAGTTTGGACAGATTGAATCCATTAATTTGTATTCCCTGAATGAC
ASCRP3001250	52	39	48	30	29	31	5.536	5.5429	6.02873	5.08551	5.14788	5.43772	P	P	P	P	P	P	hsa_circRNA_400060	chr20	-	17929987	17930267	intronic	ENST00000377759	SNX5	ACCAACCTTGGTTTACACAGCATTGGCATTTAATAAGAATATTTGGGCGCCTTCATTCAT
ASCRP3001251	256	922	166	464.5	196	117	7.78361	9.52543	7.9821	8.53639	7.87555	7.79177	P	P	P	P	P	P	hsa_circRNA_104518	chr7	-	148543588	148544397	exonic	NM_001203248	EZH2	ACCAAGAATGGAAACAGCGAAGGATACAGCCTGTGCACATCCTGACTTCTAATAATCATG
ASCRP3001252	548	680	339	579.5	699	278.5	8.92756	9.1181	9.06851	8.85369	9.67852	9.23138	P	P	P	P	P	P	hsa_circRNA_103251	chr22	+	46085591	46136418	exonic	NM_013236	ATXN10	ACCAAGACAAGAGAAACAGCACCCAGGACTATCTTCCAAAGAGTTCTGGATATCCTAAAG
ASCRP3001253	810	1249.5	699	866	1564	540.5	9.48204	9.96996	10.1006	9.42885	10.7598	10.2289	P	P	P	P	P	P	hsa_circRNA_103254	chr22	+	46125304	46136418	exonic	NM_013236	ATXN10	ACCAAGACAAGAGTTACACTGTTAGACCTTATGATAGCCAAGATAACGAGTGATGAGCCA
ASCRP3001254	104	54	72	92	73	63.5	6.46232	5.88152	6.70442	6.37906	6.42968	6.77125	P	P	P	P	P	P	hsa_circRNA_001991	chr5	+	80299959	80338802	sense overlapping	NM_006909	RASGRF2	ACCAAGCCAGGCACCTCTGATCACAGCCTAAGAGCATGTAAGGTTCTCTGGAAGGATTTG
ASCRP3001255	265	94.5	120	722	142	130	7.82626	6.51804	7.48881	9.1696	7.39716	7.9716	P	P	P	P	P	P	hsa_circRNA_004516	chr12	+	110922882	110925748	exonic	NM_013300	FAM216A	ACCAAGGAAACTGTTCATGCAAACAGATAGAATCAAAGATGGATACAAAGTGAACTCACA
ASCRP3001256	882	435	320	497	544	185	9.60719	8.51967	8.97237	8.62838	9.33367	8.56556	P	P	P	P	P	P	hsa_circRNA_048085	chr19	+	676388	683392	exonic	NM_005860	FSTL3	ACCAAGGAAATAAAGACTCAAGCCATTTGGGAAGTCGGTGCCGCTGCCGTCTCTGCGTTC
ASCRP3001257	294	233	86.5	166	158	82	7.97479	7.65331	6.98721	7.11789	7.54975	7.17002	P	P	P	P	P	P	hsa_circRNA_103474	chr3	+	130851588	130852800	exonic	NM_024800	NEK11	ACCAAGGCTATGACACAAAGTCGGACATCTGGAGGATACTTCATCGAGACTTAAAGTCAA
ASCRP3001258	849.5	806	265	2506	408	197	9.55833	9.33956	8.70567	11.0108	8.94205	8.66349	P	P	P	P	P	P	hsa_circRNA_104333	chr7	+	24663284	24690331	exonic	NM_016447	MPP6	ACCAAGTTATAGAGATACCATTACTCCTCAACAGCAATGCAGCAAGTCTTGGAAAACCTT
ASCRP3001259	341.5	298	246	469.5	386	261	8.20557	8.03195	8.57746	8.54457	8.88097	9.13145	P	P	P	P	P	P	hsa_circRNA_100492	chr1	-	233353644	233372726	exonic	NM_014801	PCNXL2	ACCAATACACAGAGATGCAGGTCAGCTCCTCCAGTACCACAACTTCTGAGAGTCAAGATC
ASCRP3001260	538.5	766	532.5	920.5	885.5	403.5	8.90006	9.27563	9.71121	9.52042	10.026	9.81864	P	P	P	P	P	P	hsa_circRNA_100491	chr1	-	233353644	233363117	exonic	NM_014801	PCNXL2	ACCAATACACCATGTGAGTCAGGATCTGGAAGCCTCGTCATGTTCTTCAACACAAGGAAA
ASCRP3001261	31	69	23	35	24	23	4.79347	6.17789	4.79347	5.30007	4.79347	4.92856	P	P	A	P	A	A	hsa_circRNA_105006	chrX	+	69561648	69573657	exonic	NM_012310	KIF4A	ACCAATACCAGTGTGGAACCATCAGAGAATCTACAATCCCTGATGGAGAAGAATCAGTCC
ASCRP3001262	918	497	467	520	567	277	9.66496	8.69458	9.5132	8.68751	9.39037	9.22791	P	P	P	P	P	P	hsa_circRNA_004646	chr1	+	162546566	162567648	exonic	NM_003115	UAP1	ACCAATCCAATGTGAAATCTCTCCTCTTATCTCCTATGCTGGAGAAGACTTTTCCAGATT
ASCRP3001263	117	64	66	75	67	61	6.62138	6.08294	6.54447	6.13348	6.31708	6.65039	P	P	P	P	P	P	hsa_circRNA_103810	chr5	-	32415073	32417897	exonic	NM_016107	ZFR	ACCACAGCAGTTACATATTCTGGATTCATACTCATATGTAAGGTCCACAGCTCCTGCTGT
ASCRP3001264	445.5	257	278	615	694.5	220.5	8.6086	7.80491	8.77335	8.94604	9.67539	8.84203	P	P	P	P	P	P	hsa_circRNA_103925	chr5	+	122881110	122893258	exonic	NM_004384	CSNK1G3	ACCACAGCTACATTTGGAATACAGATTCTATAAGCAGTTAGGATCTGGAGCTCTCTATCA
ASCRP3001265	27	25	26	35	29	28.5	4.54493	4.97007	4.99541	5.23345	5.04238	5.04966	M	P	P	M	P	M	hsa_circRNA_406543	chr4	+	144378832	144387378	exonic	NM_207123	GAB1	ACCACCACGTAAGGTCAAAGTCCTAAAATTTTAAGACTCAAACCCCATGGTTTAGAGCGA
ASCRP3001266	84	125	48	65	61	55	6.14881	6.83792	6.0579	5.98131	6.19221	6.5298	P	P	P	P	P	P	hsa_circRNA_101678	chr16	-	1872300	1873038	exonic	NM_005326	HAGH	ACCACCACTGGTCCAGCCCTGCTGGGAGTTTTCTGCCACACAGATTTGCGGAAGAACCTG
ASCRP3001267	237	333	126	612	208	132	7.67446	8.16942	7.55125	8.92896	7.95957	8.00505	P	P	P	M	P	P	hsa_circRNA_105003	chrX	-	62885765	62898452	exonic	NM_015185	ARHGEF9	ACCACCAGATGGTCCTCTGCAAGAAGCAAGATGGATTCTGGATATACTCTGAGTATTGTA
ASCRP3001268	64	37	27	38	26.5	27	5.78597	5.48502	5.12738	5.38115	4.96237	5.16808	P	P	P	P	A	P	hsa_circRNA_015169	chr1	+	169767997	169770112	exonic	NM_018186	C1orf112	ACCACCTGACATTGGAACAGACTTTCTTTTCACAAGTGTTACCAAAGGTTTGTTCTGAGT
ASCRP3001269	35	30	35.5	77	47.5	44	4.99792	5.23558	5.49038	6.1623	5.819	6.17123	P	P	P	P	P	P	hsa_circRNA_404991	chr12	-	31551108	31562318	exonic	NM_144973	DENND5B	ACCACGGCTAGGAGATTGAGCATCACTTCACTGACAGGAAAAAACAACAGAAGCTTTATA
ASCRP3001270	113.5	105	70	170	85	35	6.58093	6.65358	6.65755	7.15997	6.68663	5.66324	P	P	P	P	P	P	hsa_circRNA_403101	chr4	-	25831719	25836945	exonic	NM_015187	SEL1L3	ACCACTAGCATTGGACAGGATTTGAAAAGCTACCACAATCAGACCATTAGATGTGGTTGC
ASCRP3001271	255	1199.5	295	519.5	594	372	7.77631	9.90423	8.85576	8.69449	9.45911	9.70305	P	P	P	P	P	P	hsa_circRNA_007930	chr5	+	135483520	135489852	exonic	NM_005903	SMAD5	ACCACTATAAGAGAGTGGAGAGTCCAGAAAGGAAGCTGTTGAAGTTATTGAAGTACCTGT
ASCRP3001272	692	579	462	965	591	604	9.25708	8.90048	9.49554	9.59553	9.45146	10.4351	P	P	P	P	P	P	hsa_circRNA_102983	chr20	+	2928627	2945848	exonic	NM_002836	PTPRA	ACCACTCCAGAAACTTTCCCTCCTTCAGGACACATGTTCAAAGAGCATAATTAACTTTTT
ASCRP3001273	2529	12100	1625	7103.5	2302.5	1063.5	11.1342	13.6035	11.2212	12.6903	11.2765	11.2569	P	P	P	P	P	P	hsa_circRNA_003074	chr10	+	12123470	12133683	exonic	NM_018706	DHTKD1	ACCACTCCAGCTGAAAGAGGAAGGTCTTCTTTATACTGCAGTGATATTGTTGATCATGGC
ASCRP3001274	227	117.5	120	163	109	120	7.6207	6.77601	7.4966	7.09344	7.02555	7.79177	P	P	P	P	P	P	hsa_circRNA_103337	chr3	-	44986659	45000952	exonic	NM_016598	ZDHHC3	ACCACTGCAGATGCCAGTATGGACAGAATAGCTTATGATGCTTATCCCCACCCACCACTT
ASCRP3001275	239	204	145	267.5	198	91	7.67837	7.45541	7.76254	7.7688	7.89184	7.38211	P	P	P	P	P	P	hsa_circRNA_403676	chr6	-	99930628	99958106	exonic	NM_001080481	USP45	ACCACTTTCTCCTAAAGTTCTTTTTAATCAGCTTTGTCAGAATAAATAACAGATGCGGGT
ASCRP3001276	209	303	309	411	490.5	236	7.50036	8.0446	8.92088	8.37436	9.1893	8.94604	P	P	P	P	P	P	hsa_circRNA_102568	chr19	+	45766370	45769539	exonic	NM_031417	MARK4	ACCAGAAAAATATTGTACACAGGGACCTGAAGGTTGCCATCAAGATTATCGACAAAACCC
ASCRP3001277	40	36.5	26	43	40	25	5.19896	5.52908	5.02771	5.45792	5.5429	4.92856	P	P	P	P	P	P	hsa_circRNA_404874	chr11	+	33065295	33076271	exonic	NM_018393	TCP11L1	ACCAGAAAACAGGAAAGTGAATAAACTTAATTGAGAATGTCTGAAAACCTTGACAAGTCC
ASCRP3001278	87	117	85	99.5	94.5	47	6.23114	6.77601	6.95947	6.47499	6.81355	6.25337	P	P	P	P	P	P	hsa_circRNA_007809	chr14	+	50190591	50192487	exonic	NM_172193	KLHDC1	ACCAGAAATTAAAACTAATATATTTTGGTGGTTATGGGTGTAGGAGACACAGTGAACTCC
ASCRP3001279	69	36	41	60	54	36	5.88152	5.44878	5.80617	5.87743	5.9775	5.73873	P	P	P	P	P	P	hsa_circRNA_104171	chr6	+	109249290	109258202	exonic	NM_032131	ARMC2	ACCAGAAGAAGCAGGTGACTGCTACATTGAGAAACTTGGTTGATTCATCATTAGTAAGAA
ASCRP3001280	67	40	40	26.5	28	31	5.82255	5.5429	5.72894	4.96751	4.9929	5.49572	P	P	P	P	P	P	hsa_circRNA_405562	chr17	+	29311641	29311945	intronic	ENST00000443677	RNF135	ACCAGACATGGATGATTGGACATTTGGAATGCTTGAGTAGAGAAGAGCATCACAGAAGTT
ASCRP3001281	63	73	44	91	58.5	44	5.74919	6.22472	5.88152	6.36649	6.12948	6.08884	P	P	P	P	P	P	hsa_circRNA_403266	chr4	+	178272533	178274882	exonic	NM_018248	NEIL3	ACCAGAGCTTAAAAGCTGCAACCCTGGATATTCTAACAGCAAGCTACCGACTAGAAATAC
ASCRP3001282	239.5	474	159	331	241.5	150	7.68968	8.63131	7.91909	8.06375	8.16858	8.20462	P	P	P	P	P	P	hsa_circRNA_100671	chr10	-	103716353	103717489	exonic	NM_024541	C10orf76	ACCAGAGCTTTGACAACCTCTACTCCATGGCCTTGATAAATTTGCTGAAGTTCCTTATGT
ASCRP3001283	1129.5	1138	444	1834	1045	678.5	9.94846	9.82806	9.44216	10.5131	10.2635	10.5914	P	P	P	P	P	P	hsa_circRNA_100352	chr1	-	155408117	155408859	exonic	NM_018489	ASH1L	ACCAGAGGAAGAAGAGCAAGAGAATAATAAAAGTAAACGGAGTTCCCTCTCGAAGTCCAA
ASCRP3001284	95	34	47	59	45	42	6.33109	5.31222	5.95571	5.86236	5.75217	6.08884	P	P	P	P	P	P	hsa_circRNA_406606	chr5	-	58764121	58804477	intronic	ENST00000309641	PDE4D	ACCAGATACTGTTCCTTGATAGTTCCAATATCTGTAATCTTGTTGGTCTACCTGTGCAGT
ASCRP3001285	197	402	147.5	211	192.5	95	7.41183	8.41037	7.81099	7.42588	7.82873	7.43748	P	P	P	P	P	P	hsa_circRNA_104179	chr6	-	116966876	116982009	exonic	NM_145062	ZUFSP	ACCAGATATTGGCAGTAGAGGGTGCTCTTTCTCTAGAGGAGAAACTTACTGTGATCAACC
ASCRP3001286	51	66	43.5	151	77.5	38	5.46882	6.09589	5.88152	6.98753	6.55388	5.86373	P	P	P	P	P	P	hsa_circRNA_104836	chr9	-	99271954	99327765	exonic	NM_033331	CDC14B	ACCAGATCTGCTTCAAGGAAAAGCAGTGTTAAAAGATCGCCTTTGTTTTGCCATTCTCTA
ASCRP3001287	67	66.5	45	69	63	52.5	5.84154	6.13747	5.88152	6.02873	6.22365	6.37954	P	P	P	P	P	P	hsa_circRNA_001616	chr6	-	86235843	86251761	exonic	NM_020468	SNX14	ACCAGATGTAAATCTTGTATTTCAGACAACTTTTAAGAGGTGCAGAATCACCAACACGCA
ASCRP3001288	174.5	256	98	187	145	92	7.20575	7.79339	7.19047	7.27259	7.4354	7.39335	P	P	P	P	P	P	hsa_circRNA_102671	chr2	+	32735592	32738221	exonic	NM_016252	BIRC6	ACCAGCACTCCTGGACCAAGAGCTCTTTGAATTTGAATAGTCCTTTACTTTTTGGAAGAC
ASCRP3001289	105	67	54	109.5	93	62	6.49112	6.14542	6.25442	6.59426	6.77015	6.68352	P	P	P	P	P	P	hsa_circRNA_405136	chr13	-	41826780	41828756	exonic	NM_004294	MTRF1	ACCAGCAGATTATGGCCTAAATAAACAAGATGAAAAGCAGTTACAAGAACTTGCACTGGA
ASCRP3001290	1338	439	922	2668.5	1003	462	10.2008	8.5299	10.5096	11.0735	10.2126	9.99515	P	P	P	P	P	P	hsa_circRNA_008951	chr7	-	22999874	23030758	exonic	NM_032581	FAM126A	ACCAGCATGTCAATAAGGGGTCATAGGTGGAAAAGACATGGTTGAAGGTTTAGAACAGAT
ASCRP3001291	639	192	187.5	227.5	262	181	9.13844	7.39669	8.1683	7.54654	8.3162	8.53963	P	P	P	P	P	P	hsa_circRNA_001741	chr3	+	42132937	42134918	intronic	ENST00000484786	TRAK1	ACCAGCTAATCTTCCTACCCTTCAGTTCCCTTATGACTAGTGCCTTTGGAGTTTATGTCT
ASCRP3001292	133	139.5	86	290.5	144	92	6.8039	6.98563	6.97675	7.88711	7.43123	7.40428	P	P	P	P	P	P	hsa_circRNA_001814	chr8	+	95839490	95854716	exonic	NM_017864	INTS8	ACCAGCTATTTCTTAGACCAAATAAAGAGAAAATAGACTTTCTTCTTGAGTTTGTCTGTT
ASCRP3001293	31	20	19	23	23	19	4.88582	4.52767	4.35137	4.58889	4.65399	4.43821	P	A	A	A	A	A	hsa_circRNA_001407	chr4	+	42212390	42215180	intergenic			ACCAGCTCCTTGTCATGATTAAAAGCTGGAAGATACTCACCAAACAAACAAACAATGAAT
ASCRP3001294	429	263	214.5	492	318	153	8.5392	7.83594	8.34975	8.60757	8.60901	8.26162	P	P	P	P	P	P	hsa_circRNA_002863	chr2	-	69585460	69590802	exonic	NM_002056	GFPT1	ACCAGCTTTACTACCTTGGTGGAGAGAGTTATCCAACAATTGAGCAACAAGATATGGATT
ASCRP3001295	39	29.5	28	35	31	29	5.13196	5.17475	5.188	5.23345	5.23132	5.36957	P	P	P	P	P	P	hsa_circRNA_037933	chr16	+	12995476	13297406	exonic	NM_001145204	SHISA9	ACCAGGAAAAGAGCTCAACAAGTACGCCTCCTTAAAGGCAGTCGCTCTTCAGCGCACTTG
ASCRP3001296	97	126	52	141	78	52	6.35478	6.86327	6.12948	6.92361	6.5298	6.43154	P	P	P	P	P	P	hsa_circRNA_001309	chr5	-	177652366	177652583	intronic	ENST00000474052	PHYKPL	ACCAGGACGTGGTGGCATTTGATATATACCAAACAAACAAGCAAGTGACTGACTAGTTGA
ASCRP3001297	183	370	110	85	193	71	7.29369	8.29441	7.35886	6.2948	7.84799	6.93085	P	P	P	P	P	P	hsa_circRNA_018974	chr10	-	81813151	81816161	exonic	NR_027428	TMEM254-AS1	ACCAGGGAAAAACTGGCTGGACAGTCTCTTGTCCTGTGTTTGTAATTGATATTTGATATT
ASCRP3001298	101	50	39	59	58	41	6.42363	5.77137	5.70762	5.89505	6.14088	5.99959	P	P	P	P	P	P	hsa_circRNA_087331	chr9	-	84267098	84300811	exonic	NM_001303103	TLE1	ACCAGGTCTACCTCCTACACCTTAAATTGGAATGTGAGAAACTGGCAAGTGAAAAGACAG
ASCRP3001299	93	55	52	92	64	42	6.28352	5.86236	6.17789	6.36649	6.25442	5.99959	P	P	P	P	P	P	hsa_circRNA_000886	chr19	-	8601135	8604912	exonic	NM_012335	MYO1F	ACCAGTACCAGATGGGGAGCACCAAGGTCTTTGTCAAGAACCCAGAGTCGGGCCTTCCTC
ASCRP3001300	54.5	44	44.5	48	48.5	36	5.57856	5.68832	5.90043	5.60679	5.87607	5.76991	P	P	P	P	P	P	hsa_circRNA_058695	chr2	+	232952196	233199209	exonic	NM_152383	DIS3L2	ACCAGTCTCTTCTTTGCTGTTCTGGTCAAGGTAGTTAAACCAGAGAGCAATGACAAAGAA
ASCRP3001301	81.5	42	36	88.5	36	42	6.12259	5.63125	5.60514	6.34397	5.46882	6.04096	P	P	P	P	P	P	hsa_circRNA_103743	chr4	-	143003183	143067149	exonic	NM_003866	INPP4B	ACCAGTTACACAAGGACTTCTTTATCCGAGCGCTGGATTGCATGAGAAGGACAGGGTGTG
ASCRP3001302	533	421	247.5	518	388.5	127	8.88911	8.46798	8.59218	8.68751	8.88284	7.95909	P	P	P	P	P	P	hsa_circRNA_100544	chr10	-	7325865	7327916	exonic	NM_001018039	SFMBT2	ACCAGTTGGTTGGTGTCAAGAGAATAAATACAGAATGGACCCACCTTCAGCAATCAAAGA
ASCRP3001303	89.5	117	54	118.5	68	90	6.25547	6.77601	6.25442	6.6913	6.31708	7.32851	P	P	P	P	P	P	hsa_circRNA_040749	chr16	+	85839338	85840607	exonic	NM_001861	COX4I1	ACCAGTTTACCTGAATGTATCGCATTAAGTTCAAGGAGAGCTTTGCTGAGATGAACAGGG
ASCRP3001304	78	158	63	96	86	62	6.05549	7.13452	6.53066	6.43386	6.68663	6.74534	P	P	P	P	P	P	hsa_circRNA_405049	chr12	+	100598717	100601564	exonic	NM_022496	ACTR6	ACCAGTTTCAAGCAGTATTAAGAGTAAATGGGTTATTCCTAATTGTCAGTTCCGGTCAAA
ASCRP3001306	113.5	256.5	133	198	150	90	6.58093	7.80813	7.64773	7.34389	7.48792	7.32851	P	P	P	P	P	P	hsa_circRNA_100351	chr1	-	155340294	155340774	exonic	NM_018489	ASH1L	ACCATAGCTGTGACCCAAATTGTGAAATGCAGAAATGAATGATCTTTGCTGAGTGTTCCC
ASCRP3001307	26	20	22	23	26	22	4.65399	4.62505	4.79347	4.69788	4.9929	4.85846	P	A	A	A	P	A	hsa_circRNA_405251	chr14	-	68189385	68194936	sense overlapping	ENST00000394455	ZFYVE26	ACCATATACAGGAACGAGAAGAAGGAGGCATTCTGGAAGTGAAGATCATTGTTCCCAAAC
ASCRP3001308	88	54	60	68.5	74.5	38	6.23114	5.90578	6.37327	6.03608	6.4605	5.76991	P	P	P	P	P	P	hsa_circRNA_103334	chr3	+	43341245	43373802	exonic	NM_017719	SNRK	ACCATCCCATGTGTCTAAAGAGTGTAAAGAGAAAAAGAAGCAACTAACAAAACACTGTGA
ASCRP3001309	294.5	542	150	418	295	133.5	7.99346	8.81844	7.83961	8.39629	8.49167	8.03271	P	P	P	P	P	P	hsa_circRNA_101096	chr12	+	69210591	69218431	exonic	NM_002392	MDM2	ACCATCTACCTCATCTAGAAGGAGAGCAATTAGTGAGACAGGTTCTTTTTTATCTTGGCC
ASCRP3001310	41	35.5	28	43	32	25	5.19896	5.46701	5.12738	5.40783	5.2504	5.00293	P	P	P	M	P	P	hsa_circRNA_102727	chr2	+	61009820	61010344	exonic	NM_022894	PAPOLG	ACCATCTAGAGTGGTCTTGCAGTCACAGATGAAATTCTTCAAGGAAAGTCAGATTGGTCC
ASCRP3001311	289	255.5	181.5	453.5	268	143	7.94875	7.7876	8.10392	8.50033	8.34434	8.16983	P	P	P	P	P	P	hsa_circRNA_100889	chr11	+	76174864	76183884	exonic	NM_020193	C11orf30	ACCATCTGTGGTCATGTCAACAGTAGCACAAGGTGTAAGCTGTTCAGATGAAGATGAAAA
ASCRP3001312	63	51	34	33	37	36	5.78597	5.77137	5.45974	5.19896	5.38691	5.76991	P	P	P	P	P	P	hsa_circRNA_405232	chr14	-	52936754	52957723	exonic	NM_020784	TXNDC16	ACCATGAAAACAGACTGAAGTTGCTGAAGATCCTCAACAAGTTTCAACTGTCCATCTCCA
ASCRP3001313	624.5	138.5	136	343.5	74	81.5	9.10346	6.97803	7.68793	8.11017	6.47949	7.17834	P	P	P	P	P	P	hsa_circRNA_004666	chrX	-	154645235	154649223	sense overlapping	TCONS_00017391	XLOC_008269	ACCATGGCTCAGTGGAGTGTTTTACACAATCTGATTATATACATGAGTGCTTCGCTCCTG
ASCRP3001314	252	219	94	296	107.5	75	7.7477	7.55956	7.12938	7.91145	7.01877	7.03689	P	P	P	P	P	P	hsa_circRNA_103604	chr4	-	15626874	15646331	exonic	NM_012161	FBXL5	ACCATGGTCTCAGCTTTCTAAAACCAATTTTTCCAACAACAACGATTTCCGTGCTCTTCT
ASCRP3001315	214.5	568.5	134	514	157	121	7.53146	8.87501	7.67151	8.67824	7.54975	7.84171	P	P	P	P	P	P	hsa_circRNA_401640	chr16	-	70301561	70316687	exonic	NM_001605	AARS	ACCATTCCCGTTCTTTGGGGTGACTTTCAAGATGGACTCTACTCTAACAGCAAGTGAAAT
ASCRP3001316	208	232	129.5	420	251	190	7.4812	7.6375	7.57603	8.39474	8.22405	8.61229	P	P	P	P	P	P	hsa_circRNA_103662	chr4	+	76711302	76711950	exonic	NM_003715	USO1	ACCATTGATGACCATAAATACTGTATCAGAAGTTATTCGAGGCTGCCAAGTAAACCAAGA
ASCRP3001317	166	238	62.5	200	53	38	7.17169	7.68735	6.46957	7.35861	5.9775	5.84014	P	P	P	P	P	P	hsa_circRNA_100214	chr1	-	47761436	47767420	exonic	NM_003035	STIL	ACCATTGGTGGGAATATGAAGAAGGTGTAACATTGACAGTAGATCGCTTTGATCCTGGTC
ASCRP3001318	109	121	70	92	76	48	6.49112	6.79959	6.65755	6.39248	6.51059	6.29173	P	P	M	P	P	P	hsa_circRNA_103520	chr3	-	179310431	179319578	exonic	NM_020409	MRPL47	ACCATTTTCTCAGGAGCAGCATGGACCTGTCAGCAACTAAGGAACAAAAGTAATGAAGAT
ASCRP3001319	70	49.5	38.5	55	37	50	5.90311	5.78452	5.70762	5.77284	5.43031	6.3261	P	P	P	P	P	P	hsa_circRNA_005297	chr3	-	179310431	179316559	exonic	NM_020409	MRPL47	ACCATTTTCTCAGGTATGTCTTACTGAAAGAAAGAAACATGCTTCTAACCCTAGAGCAGG
ASCRP3001320	49	46.5	22	41	29	22.5	5.43587	5.70839	4.86397	5.45792	5.09726	4.96494	P	P	P	P	P	A	hsa_circRNA_081849	chr7	-	105105759	105111295	exonic	NM_019042	PUS7	ACCCAAAGCATAAAACTGAAAAGGGCTACTTGGTTAAATGCAGAGAAGAATGGGCAAAGA
ASCRP3001321	68.5	68	35	38	30.5	31	5.83594	6.14542	5.45974	5.35201	5.17475	5.60514	P	P	P	P	P	P	hsa_circRNA_404944	chr11	+	124856637	124858030	exonic	NM_025004	CCDC15	ACCCAAATGTCAGGACCAAGATTTTCTACCAAAATATCAGGAACTTGACTATGAGGAACC
ASCRP3001322	209	299	182	327	217.5	202	7.49148	8.03195	8.11942	8.04733	8.02642	8.70201	P	P	P	P	P	P	hsa_circRNA_003316	chr8	+	38677039	38678153	exonic	NM_006283	TACC1	ACCCAAGAAGGCAAAGTCGCGTTTAATAACAATCACAAGAAGCTGATGAACAGCTTGTAG
ASCRP3001323	29.5	20	23	31	33	27.5	4.80498	4.52767	4.74348	5.04724	5.2504	5.16808	P	A	A	P	P	P	hsa_circRNA_015890	chr1	-	201452657	201454504	exonic	NM_004078	CSRP1	ACCCAAGCTGATTTCTCATCTGGTCAATAAAGCTGTTTAGACCAGAATCCTGGCATAAGG
ASCRP3001324	196	321	97.5	284.5	148	116	7.40428	8.12245	7.19047	7.84433	7.45586	7.73628	P	P	P	P	P	P	hsa_circRNA_000581	chr14	+	102659799	102661457	exonic	NR_038354	WDR20	ACCCAATCAAAAAAGAAACTAGCAAACTTTTTAATGAGGAAACAATCCCATGAGGTTGGT
ASCRP3001325	57	25	20.5	45.5	52	38.5	5.59191	4.90735	4.46017	5.54633	5.95118	5.8883	P	P	A	P	P	P	hsa_circRNA_101339	chr14	+	32559707	32563592	exonic	NM_001173	ARHGAP5	ACCCACAAAGTGAAAGAAGATAAAAAGGAAGATGATCCCTATGATCTTGAAGATGTTTCT
ASCRP3001326	39.5	34	38	42	40	25.5	5.14788	5.31222	5.68521	5.44878	5.5429	5.13196	P	P	P	P	P	P	hsa_circRNA_002107	chr5	+	61846193	61897675	exonic	NM_016338	IPO11	ACCCACAGAACAAGATAAGAGGAAAAAGATGGTTGTGGAAAATGCCCTTAAAGTGAACCC
ASCRP3001327	55	74	35	84	41	31	5.61172	6.22472	5.55999	6.28249	5.57436	5.54805	P	P	P	P	P	P	hsa_circRNA_406767	chr6	+	36862279	36884350	exonic	NM_001286635	C6orf89	ACCCAGAACCTGTTGTGGGGAGTAAGGAATCATTGTAGTCAATCATTTTCCAGTTCTCAG
ASCRP3001328	291	243.5	112	449	176	98	7.96536	7.71469	7.39669	8.48899	7.7295	7.48702	P	P	P	P	P	P	hsa_circRNA_402857	chr3	-	49083857	49114471	exonic	NM_017730	QRICH1	ACCCAGATGTGCTCTACTATATTTTCCTGTGTATTCAAAAGGAACCCTAAGGACTCTGCA
ASCRP3001329	81	65	33	65	42	34	6.0912	6.08294	5.36374	5.96344	5.70532	5.60514	P	P	P	P	P	P	hsa_circRNA_406847	chr6	-	129823749	129879311	sense overlapping	uc003qbq.3	BC035400	ACCCAGGAGAGAAAAACAGGAGATTATGGACTGTTCTTTAAAAAGGGCAGCATAAGATCA
ASCRP3001330	477	451	208	578	272	155.5	8.71418	8.5681	8.30813	8.845	8.36661	8.28365	P	P	P	P	P	P	hsa_circRNA_402191	chr2	+	29140758	29152576	exonic	NM_015131	WDR43	ACCCAGGGCTTAGAAAGTAACGATTTTGAAATGCTAAATGCAGGTCCGATCAGAAAACAA
ASCRP3001331	294	68.5	141.5	159.5	118	90	7.9859	6.16789	7.74059	7.0638	7.13566	7.32851	P	P	P	P	P	P	hsa_circRNA_072816	chr5	-	69424179	69503572	exonic	uc010ixu.3	SMA4	ACCCAGTATATTCAAAGCTACAAGGGATTTGTTGACATAACGGGCTGGTGAATTACCAGA
ASCRP3001332	41	47	27	54	32	25	5.21415	5.72667	5.09726	5.77284	5.19896	5.00293	P	P	P	P	P	P	hsa_circRNA_405577	chr17	-	38547757	38548989	exonic	NM_001067	TOP2A	ACCCAGTTCCTAAAAAGAATGTGACAGTGAAGAAGACAGCAGCAAAAAGTACAAAGACAA
ASCRP3001333	68.5	39	50	57	60	51	5.91644	5.5429	6.12948	5.81474	6.16789	6.36357	P	P	P	P	P	P	hsa_circRNA_407188	chr9	-	74522734	74523039	intronic	ENST00000333421	ABHD17B	ACCCATCACCCAGTTAAACAAACAAAACTACCAATTAAAACGAAGTCCACTTCACTGTTT
ASCRP3001334	135	108	102.5	182.5	103	84.5	6.847	6.67805	7.25564	7.25065	6.95882	7.26349	P	P	P	P	P	P	hsa_circRNA_011167	chr1	+	29313942	29314417	exonic	NM_203342	EPB41	ACCCATCTTTGGATCTTCATTCATTAAGCAGTGCAGAAACACAGCAACATCATGACAACA
ASCRP3001335	633	999.5	237.5	487.5	269	113	9.12113	9.63624	8.49745	8.59197	8.34434	7.71431	M	P	P	P	M	P	hsa_circRNA_085323	chr8	-	109240495	109254142	exonic	NM_001568	EIF3E	ACCCCAAAGGTCGCGATAATATTATTGACCTCTTCCTTTATCAGCCACAATATATAATGA
ASCRP3001336	190	207.5	84	149	174	52.5	7.35372	7.47739	6.95947	6.98753	7.69568	6.4477	P	P	P	P	P	P	hsa_circRNA_406148	chr21	+	37653780	37664531	exonic	NM_005128	DOPEY2	ACCCCACACTGTCAGGATTCTAGAACTTCTAAAATTAAAGTTTGGGACATGCAGAGCAGT
ASCRP3001337	106	152	66	144	88	58	6.47679	7.07454	6.55857	6.93773	6.70442	6.58927	P	P	P	P	P	P	hsa_circRNA_008865	chr10	+	70719561	70720005	exonic	NM_004728	DDX21	ACCCCAGTGAAGCTGCCAGTGAAGAAAGTAACAGTGAGATAGAGCAGAAAGAGAAAAAAG
ASCRP3001338	46	28	24.5	41	28	36	5.32227	5.10194	4.96237	5.43587	4.9929	5.73873	P	P	P	P	P	P	hsa_circRNA_406805	chr6	-	82201207	82223546	sense overlapping	ENST00000412306	FAM46A	ACCCCATCTGATTTATATGAAGATTCATCATTTCGCATTTCTGTAACCATGAATGAGGGT
ASCRP3001339	773.5	334	323	428	467.5	158	9.40723	8.18286	8.98476	8.42386	9.12816	8.30509	P	P	P	P	P	P	hsa_circRNA_007084	chr10	+	22002700	22016857	exonic	NM_004641	MLLT10	ACCCCGAGGAAGTCTCTCGCCACGGTATTTATAACAGCAATGATGTAGCAGTATCGTTTC
ASCRP3001340	305.5	493.5	252.5	693	315	82	8.03195	8.6842	8.6088	9.1116	8.59498	7.17002	P	P	P	P	P	P	hsa_circRNA_011538	chr1	+	35824525	35855699	exonic	NM_005095	ZMYM4	ACCCGCCTTCACAAAATAATGCAGGTGGTGGTATCATGGATACAGAAATGTCTGAAGATA
ASCRP3001341	39	27	29	30	32	27	5.16808	5.10194	5.188	5.08551	5.19896	5.09257	P	P	P	P	P	P	hsa_circRNA_000596	chr15	+	100645330	100645426	antisense	NM_139057	ADAMTS17	ACCCGGGAGATGGTGCTGTTGCCACCCACCAGGATGGTGGCTCTTTTGTAAAGACTGGTG
ASCRP3001342	35	23	28	27	30	27	4.99792	4.80211	5.0665	4.93905	5.19896	5.23345	P	A	P	P	P	P	hsa_circRNA_405067	chr12	+	110566754	110600870	exonic	NM_014055	IFT81	ACCCGTGAATTTGATGGTACTGAAGTTTTAAAGGGAGATGAGGAGTACTTTTCGTCAGGG
ASCRP3001343	182	101	130.5	165	133	108.5	7.2998	6.59923	7.62862	7.12709	7.3185	7.66954	P	P	P	P	P	P	hsa_circRNA_001288	chr2	-	46795476	46795608	sense overlapping	NR_104182	LOC100506142	ACCCTAAAAGCTTGCTATATAAAGGATACTTTCTGGAGGTTGGTGGTCCAGTAGCACAGA
ASCRP3001344	311	132	180	349	168.5	126	8.05804	6.92228	8.11003	8.13988	7.6379	7.92964	P	P	P	P	P	P	hsa_circRNA_103523	chr3	+	182602540	182605501	exonic	NM_014616	ATP11B	ACCCTCATGTGTTACAAAATAAGCCCACCCTTTATCGGAATCATGGGTAAAGAAGGAAGA
ASCRP3001345	1129.5	1488.5	755	1975.5	705	459.5	9.94342	10.2399	10.2318	10.633	9.69872	9.98886	P	P	P	P	P	P	hsa_circRNA_102830	chr2	+	148653869	148657467	exonic	NM_001616	ACVR2A	ACCCTCCTGTACTTGTTCCAACTCAAGTGCTATACTTGGTAGATCAGAAACTCAGGAGTG
ASCRP3001346	154	96	73	102	91	50	7.03536	6.54447	6.74608	6.50883	6.75353	6.36357	P	P	P	P	P	P	hsa_circRNA_023420	chr11	-	71808337	71808960	exonic	NM_017907	LAMTOR1	ACCCTCGATAAAGGAAGTATATTCATCCAGTCTCCAGGATAGCTGCTTATGCCTACAGTG
ASCRP3001347	218.5	167	149.5	219	143.5	159.5	7.55424	7.209	7.83313	7.4997	7.41629	8.32322	P	P	P	P	P	P	hsa_circRNA_102059	chr17	-	37579579	37584043	exonic	NM_004774	MED1	ACCCTGACCCCATACCTTTGAATCACAACATGAGATTTTATGCTGTCATTTAATGAACCT
ASCRP3001348	109.5	192	64.5	102	94	90.5	6.51585	7.37198	6.54447	6.51585	6.82243	7.37125	P	M	P	P	P	P	hsa_circRNA_103074	chr20	+	46252654	46256767	exonic	NM_006534	NCOA3	ACCCTGAGAGCTTTATTACCAGACATGATCTTTCAGTCTTACCTGCAGTGGTGAAAAACG
ASCRP3001349	40	34	33	39	32	29	5.19896	5.35201	5.40971	5.40783	5.19896	5.36957	P	P	P	P	P	P	hsa_circRNA_001157	chr4	+	2826686	2826823	intronic	ENST00000356331	SH3BP2	ACCCTGGTGGCACCGTGCCCCTGTGGGCTGAGGGGAGCCACACAGCCATGTTGTATCCAG
ASCRP3001350	104	460	93	134.5	168.5	109	6.4477	8.58771	7.09168	6.85741	7.64192	7.66954	P	P	P	P	P	P	hsa_circRNA_005752	chr9	-	113771427	113773970	intronic	uc011lwn.2	LPAR1	ACCCTGTTTACATCTTCTTAAAAGTTGTGTCATCCTTGAAGGATAGAATAAATCAGCTGT
ASCRP3001351	147.5	83.5	63	73.5	71	47	6.98627	6.35478	6.46957	6.11914	6.39248	6.29173	P	P	P	P	P	P	hsa_circRNA_069586	chr4	+	41945763	41951402	exonic	NM_018126	TMEM33	ACCCTTCGATATTCGTCTCGAAGAAACCCATATTGTCGTGAGTATCTTCCCAGTCTTGTT
ASCRP3001352	85.5	48.5	45	59	48	41	6.17123	5.78452	5.95571	5.87743	5.84573	6.04096	P	P	P	P	P	P	hsa_circRNA_001807	chr8	-	68163533	68172161	exonic	NM_006421	ARFGEF1	ACCCTTTACAAGTGCAACACATTTGGAGCATGTGAGGCCCATGTTTAAGATTTAATAAGA
ASCRP3001353	48	44	31.5	65	37.5	33	5.42285	5.70224	5.2837	5.96344	5.48859	5.43772	P	P	P	P	P	P	hsa_circRNA_403168	chr4	+	85555009	85562143	exonic	NM_001263	CDS1	ACCCTTTCTAAAGGCAGTCTTGAGACAGTTCGCATGGACTCATGTCACTTTACTGATAAC
ASCRP3001354	170	137	56	126	84	44	7.19156	6.95754	6.31708	6.76242	6.67099	6.08884	P	P	P	P	P	P	hsa_circRNA_101520	chr15	-	50875285	50878685	exonic	NM_017672	TRPM7	ACCGAAGACACTCATGAAGTAGATTCCAAAGCAGCTTTAATACCGAATAACAATACTTCT
ASCRP3001355	57	86	47	71	41	31	5.59191	6.39248	6.02873	6.05549	5.57436	5.43772	P	P	P	P	P	P	hsa_circRNA_400289	chr1	+	100459092	100480976	exonic	NM_012243	SLC35A3	ACCGACTGACCTGGATAGTAGTTGTTCTTCAGGCAAATGAAGATAAAACAATGTTCGCCA
ASCRP3001356	172	211	59	124	88	63	7.19949	7.50875	6.40483	6.75353	6.69207	6.74534	P	P	P	P	P	P	hsa_circRNA_100060	chr1	-	12638745	12639440	exonic	NM_004753	DHRS3	ACCGAGATGTTCCAGGGCATGAGAGTCAGGTGGGTGACATCACCATCCTGGTGAACAATG
ASCRP3001357	30	20	23	24	19	24	4.81925	4.48185	4.79347	4.76722	4.33562	4.92856	P	A	A	A	A	P	hsa_circRNA_405935	chr2	-	99634662	99636945	exonic	NM_025244	TSGA10	ACCGAGGCCTAGATCGATCATTAGAAGAAGGGAGAATGAGTTAGATTCTGCTCATTCTGA
ASCRP3001358	38	26	24.5	44	30	24	5.13196	5.05449	4.90066	5.51863	5.14788	4.88853	P	P	P	P	P	P	hsa_circRNA_405936	chr2	-	99634662	99651902	exonic	NM_025244	TSGA10	ACCGAGGCCTAGATCGATCATTAGAAGACACTTAAATGCAGAAAGGTCTTACAAGTCCCA
ASCRP3001359	56	30	27	30	33	30	5.59191	5.19896	4.99541	5.12509	5.29803	5.36957	P	P	P	P	P	P	hsa_circRNA_401174	chr13	+	94482406	94482798	exonic	NM_005708	GPC6	ACCGAGTTTCCAAGAATTTTTCCGAGAGCTCCTGGAGAATGCAGAAAAGTCACTAAATGA
ASCRP3001360	379	517	205	886	296	238.5	8.35747	8.76047	8.29057	9.4558	8.4881	8.97253	P	P	P	P	P	P	hsa_circRNA_100880	chr11	-	72420914	72422544	exonic	NM_015242	ARAP1	ACCGCATCTTCAGATCTTACATCTATCAGAAACGATGGGTGAGACTGGATACTGATCACC
ASCRP3001361	297	211.5	168.5	376	213.5	219	7.99063	7.50567	8.00131	8.24428	7.99346	8.84622	P	P	P	P	P	P	hsa_circRNA_104175	chr6	+	111208707	111211559	exonic	NM_001634	AMD1	ACCGGAATTTCCAGGAAGAAATAGAGTTTCTTAATGCAATTTTCCCAAATCTGAGTGGGA
ASCRP3001362	170.5	34	41	289	62	40.5	7.19485	5.35201	5.72894	7.8764	6.16789	5.93752	P	P	P	P	P	P	hsa_circRNA_406896	chr6	-	165792682	165806285	exonic	NR_045597	PDE10A	ACCGGATCACTAAACCTTAATAATCAATCACATAGCTTTGAGCTTGAAAAGTTGTGTCGT
ASCRP3001363	754	378	311	364	339	179.5	9.37494	8.3322	8.92088	8.20462	8.68527	8.5086	P	P	P	P	P	P	hsa_circRNA_401999	chr19	-	430683	440932	exonic	NM_012435	SHC2	ACCGGTACAGTACATGGGCTGCATCGAGGTTCTCCGCTCTATGCGCTCCCTGGACTTTAA
ASCRP3001364	388	838	317	546.5	835	355	8.39152	9.39484	8.94693	8.77033	9.95578	9.62644	P	P	P	P	P	P	hsa_circRNA_100705	chr10	-	126097110	126100769	exonic	NM_000274	OAT	ACCGTGAAGGGCATTCAGAAATACAAAGCAAAGATTGTTTTTGCAGATCTGTGGTTTTTC
ASCRP3001365	1882	978	592	1018	1100	292.5	10.7338	9.60745	9.85419	9.69069	10.322	9.30551	P	P	P	P	P	P	hsa_circRNA_018818	chr10	-	75264607	75265184	exonic	NM_152586	USP54	ACCGTTGTCTCAGAGAGGGAGGAAGCTCCGGTTTCTTCCCACAGTTTTGCTCTGCAGATG
ASCRP3001366	54	26	27	26	35	22	5.51863	4.97007	5.0665	4.96751	5.36957	4.85846	P	P	P	P	P	A	hsa_circRNA_092382	chr10	+	52907841	52916908	sense overlapping	NM_006258	PRKG1	ACCTAAATGCCAGAGGTTCTTATGGTTTTAACAAAGAGAATACTCATATGGTATTAATCA
ASCRP3001367	391	427	96	301.5	146	92	8.40056	8.48944	7.15885	7.93276	7.4354	7.34413	P	P	P	P	P	P	hsa_circRNA_008147	chr8	+	129021835	129032965	intronic	ENST00000512617	PVT1	ACCTAAGGAGCACTGAGGCCAACAGAGATTTTGAGAAACACATTGAAGGATCTGTTAACA
ASCRP3001368	46.5	63	27	35	34.5	30	5.38115	6.0639	5.12738	5.23345	5.36957	5.36957	P	P	P	P	P	P	hsa_circRNA_407206	chr9	-	99579646	99589463	sense overlapping	NM_001001662	ZNF782	ACCTACACAGAGGCTACTGCTTTACAAAACCAGAACTGATCTTCACATTGGAACAAGGAG
ASCRP3001369	154	29	52	374	93.5	55	7.01939	5.15913	6.19385	8.23659	6.78003	6.49645	P	P	P	P	P	P	hsa_circRNA_404584	chr1	+	152221370	152224234	exonic	ENST00000420707	FLG-AS1	ACCTACTACAATTCTTAGCCGATTTTTCCTCTTAGGATTTATTTCCCTGGAGACCTCATG
ASCRP3001370	81	40.5	42	36	35	36	6.0912	5.6109	5.80617	5.35201	5.38691	5.76991	P	P	P	P	P	P	hsa_circRNA_405867	chr2	-	44169153	44169936	intronic	ENST00000260665	LRPPRC	ACCTAGAGCATCCTCTGTGCTTCTGATTATATCCTGAACTGAATTTGACTGAAACGCAGA
ASCRP3001371	31	31	32	43	26	24	4.88582	5.23558	5.36374	5.44878	4.86397	4.96494	P	P	P	P	A	A	hsa_circRNA_011083	chr1	-	27992571	27995857	exonic	NM_002038	IFI6	ACCTAGATGTGAAAACAGAATAAACTTCACCCAGAAAACACTTGTCTAGTGACGGAGCCC
ASCRP3001372	539.5	1529	268.5	1056	288.5	191	8.89745	10.2701	8.72436	9.74373	8.45902	8.63121	P	P	P	P	P	P	hsa_circRNA_102523	chr19	+	34922765	34929671	exonic	NM_005499	UBA2	ACCTATACATTGCATCGTTTGGGCAAAGTACTTGTTCAAGTTGCCAAGGAAAGTGTACTG
ASCRP3001373	58	103.5	38	64	37.5	29	5.61172	6.62504	5.60514	5.95183	5.44878	5.30007	P	P	P	P	P	P	hsa_circRNA_023224	chr11	+	68286968	68305359	exonic	NM_018312	PPP6R3	ACCTCAAGACATGGATGAAAAGATCAGATACAAGAGAGCTTGTTTCATATCCATATCCCA
ASCRP3001374	200	472	181	235	315	218	7.41934	8.63131	8.11942	7.58795	8.58708	8.83827	P	P	P	P	P	P	hsa_circRNA_102130	chr17	+	53016284	53024673	exonic	NM_005486	TOM1L1	ACCTCACCTCAAGCCACGCATATGATAATATTTCAGCCTTCCAAGTTCTGATGTAACAAA
ASCRP3001375	117.5	149	79	244	67.5	42	6.63354	7.0596	6.82596	7.63387	6.35478	5.91644	P	P	P	P	P	P	hsa_circRNA_100506	chr1	-	244579282	244587689	exonic	NM_001126	ADSS	ACCTCATATCCCAGTATTTGATTTTCATCAAGCAGCTGATGGTATCCAGGAACAACAGAG
ASCRP3001376	378.5	452	234	286	280.5	278	8.36296	8.57767	8.49523	7.86011	8.40731	9.21892	P	P	P	P	P	P	hsa_circRNA_104922	chr9	+	128099296	128099870	exonic	NM_015635	GAPVD1	ACCTCATTCATCATCTTCATCCCCGAGTAAGGACTCCTCAAGAGGAGAGGTGCCCACCAG
ASCRP3001377	1858	922	931	1668.5	1744	708.5	10.7059	9.52293	10.5246	10.4006	10.9212	10.6555	P	P	P	P	P	P	hsa_circRNA_104572	chr8	+	25265498	25266456	exonic	NM_024940	DOCK5	ACCTCCACTCACTCCCAAAGCCACCAGGACCCTAACTCAATCTTGGAGCCACTTTTGGAG
ASCRP3001378	195	115	111	159	99.5	60.5	7.3924	6.74832	7.37295	7.059	6.89224	6.66547	P	P	P	P	P	P	hsa_circRNA_402338	chr2	-	112588862	112596089	exonic	NM_022662	ANAPC1	ACCTCCCTGGAATCTGTGAAAGAAGCAGACTTGTAGTCTTGTTTGACTTTGAAGGATCAC
ASCRP3001379	537	431	336	542.5	652	352	8.89485	8.50011	9.05267	8.76121	9.57603	9.61754	P	P	P	P	P	P	hsa_circRNA_092554	chr5	+	167915606	167924353	exonic	NM_002887	RARS	ACCTCCTATTGGGGATCTTCAGGTCTTTTATAAGGAAGAAGAGATTAAATCTCTGACTGC
ASCRP3001380	846	3129.5	546.5	1552	367	121	9.55546	11.3756	9.76203	10.2884	8.79445	7.84171	P	P	P	P	P	P	hsa_circRNA_104658	chr8	-	99718694	99719539	exonic	NM_006281	STK3	ACCTCCTTATGCTGATATACATCCAATGAGGTTAATAGAAGATGAAATTGCAACCATTCT
ASCRP3001381	681	585	427.5	1120	737	495	9.22831	8.92698	9.39532	9.82806	9.76765	10.0889	P	P	P	P	P	P	hsa_circRNA_005882	chr2	-	168920009	168986268	exonic	NM_013233	STK39	ACCTCGTTTTGAGATTAAGGCCCACAGCAGCAGAACTTTTAAAATGCAAATTCTTCCAGA
ASCRP3001382	109.5	126	114	72	79	63	6.51585	6.8581	7.40215	6.0627	6.51059	6.71132	P	P	P	P	P	P	hsa_circRNA_104146	chr6	-	82920530	82922510	exonic	NM_015525	IBTK	ACCTCTATACTGATGAAGCTGTGGTGATAAAAGGTTAGATGGAGTCAGATTTGAAAATGA
ASCRP3001383	74	104	47	53	45	33	5.94013	6.65358	5.95571	5.75217	5.73722	5.49572	P	P	P	P	P	P	hsa_circRNA_008279	chr11	+	28249541	28252532	intronic	ENST00000303459	METTL15	ACCTCTATGAGATCAGGTGAAACTGAAGTTAATATTGTGACACTAAATTTTGTAAGACCC
ASCRP3001384	105	104	82	141.5	146	112	6.47679	6.6472	6.92228	6.88818	7.41629	7.70031	P	P	P	P	P	P	hsa_circRNA_103643	chr4	+	54265896	54294350	exonic	NM_030917	FIP1L1	ACCTCTGATTCCACCACCGGGTACAGCAGGGAAGAACTGGAAACTCAGAGAAAGAAACTG
ASCRP3001385	389	206	174.5	778	279	133	8.40056	7.47941	8.0606	9.26238	8.41602	8.01206	P	P	P	P	P	P	hsa_circRNA_103318	chr3	-	33453072	33467233	exonic	NM_014517	UBP1	ACCTCTGCTTTCATTCAGTGATGTCTTGGCATTGCCCATTTTCAAGCAGGAAGATTCCAG
ASCRP3001386	44	30	32	30.5	33	31	5.28781	5.23558	5.30616	5.0665	5.29803	5.36957	P	P	P	P	P	P	hsa_circRNA_025285	chr12	+	7025834	7032859	exonic	NM_001975	ENO2	ACCTCTGTGGCATTGAAATGAGCACCTCCATTAAAGTCTGAATCAGTGCGTGTCCTGAAG
ASCRP3001387	37	44.5	36	63	38	32.5	5.06889	5.70839	5.55999	5.9349	5.5429	5.57856	P	P	P	P	P	P	hsa_circRNA_006337	chr1	+	193172924	193181607	exonic	NM_024529	CDC73	ACCTCTTTAATAACCATGCTTAATGCAAAAGACCTTCTACAGGACCTGAAGAGGGTGCAT
ASCRP3001389	97.5	92.5	46	76	59	32	6.3626	6.49556	5.95571	6.1623	6.19221	5.54805	P	P	P	P	P	P	hsa_circRNA_100584	chr10	-	35321362	35322201	exonic	NM_003591	CUL2	ACCTGAACTGATGCCAACACTATTTGTGGAGTCAGTTTTGGAAGTGCATGGTAAATTTGT
ASCRP3001390	54	45	32	37	42	37	5.51863	5.65531	5.21631	5.30007	5.57436	5.66324	P	P	M	P	P	P	hsa_circRNA_009160	chr14	-	58877560	58890813	exonic	NM_012460	TIMM9	ACCTGAAGAGGTAAGAATCAGGCCTTATTGGAGACATTCAAGCAAAGGTTGGACAACTAC
ASCRP3001391	131	72	65.5	73.5	84	52	6.77345	6.1933	6.4929	6.10174	6.60829	6.3261	P	P	M	P	P	M	hsa_circRNA_101695	chr16	-	5077135	5078186	exonic	NM_016256	NAGPA	ACCTGAAGCCACCCTGAGGGCGGGAGAACTCTCCTTTTTCACCAGCCAGGACAACATGTG
ASCRP3001392	703.5	2344	562.5	1071	891	531.5	9.28099	10.8945	9.80621	9.76719	10.0349	10.1966	P	P	P	P	P	P	hsa_circRNA_103959	chr5	+	138145726	138147991	exonic	NM_001903	CTNNA1	ACCTGAAGTGGATAAGCTGAACATTATGGCAGCCAAAAGACAACAGGTGATTTGATGAAG
ASCRP3001393	54	120	63	90	72	41	5.56677	6.80461	6.50486	6.3231	6.4477	5.99959	P	P	P	P	P	P	hsa_circRNA_405912	chr2	+	73477044	73477365	intronic	ENST00000258091	CCT7	ACCTGAGTGAAGAATGTAAGAGCAGCTGCTGAGTGTTGGGGGGGCTGGCAGTGAGCCGTG
ASCRP3001394	900	1600	587.5	1212	898	322	9.63296	10.338	9.84968	9.93649	10.0497	9.45049	P	P	P	P	P	P	hsa_circRNA_053294	chr2	+	27820936	27830906	exonic	NM_001271286	ZNF512	ACCTGATGATCGAAAGCAGGACCCAGTGCTCCATAAAGGATAATAGTTTCCAGTACACTA
ASCRP3001395	1358	630	1119	1062	937.5	418	10.2277	9.02732	10.7838	9.75277	10.1127	9.86849	P	P	P	P	P	P	hsa_circRNA_007135	chr7	-	6840578	6841154	exonic	NM_198097	CCZ1B	ACCTGATTGAAGTAAATGGTCTGAGAAAGAACCCCAGTTTAAGTTTATCTACTTCAACCA
ASCRP3001396	162	329.5	83.5	223	135	136	7.1092	8.1574	6.93085	7.51139	7.32801	8.06928	P	P	P	P	P	P	hsa_circRNA_402675	chr21	+	45745035	45745147	exonic	NM_002626	PFKL	ACCTGCAGCAGGAACGAGAAGTGCCATGACTACTACACCACGGAGTTCCTGTACAACCTG
ASCRP3001397	474.5	360.5	242	333	371	161	8.71046	8.27397	8.54414	8.073	8.81381	8.35466	P	P	P	P	P	P	hsa_circRNA_009031	chr4	+	4650703	4651269	exonic	NR_037888	STX18-AS1	ACCTGCCCCTAGATCTTCTATTTCTGATCATCTTCTATGCAAGGATGCAGAGATTCAGAG
ASCRP3001398	143.5	198	88	115	85	66	6.94067	7.42891	7.02863	6.65358	6.65358	6.82596	P	P	P	P	P	P	hsa_circRNA_000261	chr10	+	112723882	112724819	exonic	NM_007373	SHOC2	ACCTGCTGAAATTGGAACTCTAATGAATCATTGATTGACCAGCACTATTTTACCAGTTGG
ASCRP3001399	62	48	39.5	46	41	31	5.70609	5.74919	5.75217	5.57183	5.63771	5.43772	P	P	P	P	P	P	hsa_circRNA_022356	chr11	-	61556601	61557393	exonic	NM_014206	TMEM258	ACCTGCTGCTCATAATAAATGCAGATGTATAGCATTACGAGGTCACCTCTACCAAGTACA
ASCRP3001400	83	150	94	126	89	46	6.14088	7.06679	7.12938	6.76831	6.72123	6.20964	P	P	P	P	P	P	hsa_circRNA_014551	chr1	-	155313104	155316260	exonic	NM_018489	ASH1L	ACCTGCTGTGTGTTGGACCTTTATACGTATTGTAAAGGTATGGCAGCACTGTGATTGTAT
ASCRP3001401	87	45	56.5	76.5	64	41	6.17789	5.65531	6.26905	6.15332	6.25442	5.99959	P	P	P	P	P	P	hsa_circRNA_103157	chr22	-	19178815	19187352	exonic	NM_001835	CLTCL1	ACCTGGACAGTCAGTTTCTTTTCAAAGGTGTGCTTTGCCTGCATGGATGGACAAGAGTTC
ASCRP3001402	297	2122	245	306	344	104	7.99566	10.7452	8.55388	7.95361	8.70547	7.5796	P	P	P	P	P	P	hsa_circRNA_005791	chr14	-	104245081	104263855	exonic	NM_015316	PPP1R13B	ACCTGGAGAAAAACGTACTGAAAATGGGATGATATTAACTGTTTTCTTGAGCAACAATGA
ASCRP3001403	142	76	62	107	96	75	6.92427	6.2322	6.43108	6.57757	6.83792	7.0611	P	P	P	P	P	P	hsa_circRNA_103323	chr3	+	33853563	33863574	exonic	NM_013374	PDCD6IP	ACCTGGATAATGATGAAGGATTGAAAATCGCTGCTAAACATTACCAGATATTATGATCAG
ASCRP3001404	226	442	143	236	316	139	7.60863	8.5351	7.75291	7.59336	8.58708	8.10509	P	P	P	P	P	P	hsa_circRNA_100442	chr1	-	211952259	211966532	exonic	NM_014873	LPGAT1	ACCTGGATCCTTGGATACAGGAAACCAACAGTCACACATGTACATTACAGTGATGGAATG
ASCRP3001405	155.5	61	93	83	81	60	7.04085	6.04763	7.09168	6.25547	6.59052	6.68352	P	P	P	P	P	P	hsa_circRNA_059711	chr20	+	30330343	30389603	exonic	NM_012112	TPX2	ACCTGGCCTGGAATAAATACGTTTTGTCTTTCCCTCGTTCTTGATACATATTTGCCAGAC
ASCRP3001406	69.5	78	52	50	40	32	5.88152	6.28455	6.17789	5.66007	5.60843	5.49572	P	P	P	P	P	P	hsa_circRNA_405189	chr14	+	31050069	31050322	exonic	ENST00000550944	G2E3	ACCTGGTGACTCACAGAACCTTGCTAAAAAACATTCCCTTCAATTTAAAAAATGTTCCCG
ASCRP3001407	41	32	36	38	42	24	5.13196	5.29803	5.55999	5.35201	5.62801	4.92856	P	P	P	P	M	P	hsa_circRNA_101209	chr12	+	129396968	129411699	exonic	uc001uhy.1	GLT1D1	ACCTGGTGATTGTGGGTCCTGAACCGCATGCTAAGGGTAAGGTCTATGTCCAGAGTCAAG
ASCRP3001408	119	89	110.5	136	107	111	6.6631	6.4605	7.36543	6.85326	7.00261	7.70031	P	P	P	P	P	P	hsa_circRNA_007475	chr12	-	51639798	51640615	sense overlapping	NM_001031628	SMAGP	ACCTGTACAAGAACAAAGGCAGCTACGTCACCTATGAACCTACAGAAGAAGAACTGATGA
ASCRP3001409	28	24	21	19	22	21	4.75836	4.90735	4.6218	4.58889	4.57214	4.65717	P	P	A	A	A	A	hsa_circRNA_070689	chr4	-	113527163	113545032	exonic	NM_018392	ZGRF1	ACCTGTGACCCTAAGGCAATTTTATATGATGACAAAGGAGCATGTTTGGAGAGTCTGTTT
ASCRP3001410	788	1079.5	146	906	256	113.5	9.44262	9.75068	7.77448	9.49676	8.26813	7.73628	P	P	P	P	P	P	hsa_circRNA_100196	chr1	-	44773981	44804994	exonic	NM_024066	ERI3	ACCTGTGGAGACTGGGACTTAAAAGTCATTTTTAGATGCTTCTGGATGTTCAATGCTAGC
ASCRP3001411	94	38	41	47	53	32	6.33109	5.48502	5.80617	5.56169	5.9775	5.49572	P	P	P	P	P	P	hsa_circRNA_064889	chr3	+	38542845	38548459	exonic	NM_005107	EXOG	ACCTTACCTCAGACTAGAGGCGATGGAAAGAAAATAGTTAGTTACCAGGTGATGCAGACA
ASCRP3001412	39	82	35	67.5	44	41	5.10194	6.34298	5.50986	6.01516	5.73722	5.95829	P	P	P	P	P	P	hsa_circRNA_401817	chr17	+	46998521	47000299	exonic	NM_023079	UBE2Z	ACCTTCAAGGCCAAACTATGCAGGAGAGACATCCAGGAGACAGCAAAAACTATAATGAAT
ASCRP3001413	37	21	32.5	43.5	28	37	5.10194	4.72238	5.38499	5.51863	5.09726	5.81474	P	A	P	P	P	P	hsa_circRNA_103819	chr5	-	38496483	38530768	exonic	NM_002310	LIFR	ACCTTCCAAAATAGCGAGTATGGAAATTCCAAATGGACTGACTGCATTGCACAGATGATG
ASCRP3001414	44	33	36	27.5	32	35	5.29803	5.31222	5.60514	4.91799	5.26714	5.76991	P	P	P	P	P	P	hsa_circRNA_400080	chr4	+	113568990	113569830	intronic	ENST00000324052	LARP7	ACCTTCCTGAACTAGTTCCCAAAGTAAGTCTGTGGTTTAAATTCTGTCATTGGCTTAACA
ASCRP3001415	371	309.5	155	241.5	175	108	8.33345	8.08279	7.8888	7.62375	7.70416	7.6379	P	P	P	P	P	P	hsa_circRNA_100683	chr10	+	112723882	112745523	exonic	NM_007373	SHOC2	ACCTTGACTTGCAGCACAATGAACTGCTAGACCTCCCAGATACTATAGGAACTCTAATGA
ASCRP3001416	68	26.5	39.5	32	37	27	5.84154	4.97007	5.70762	5.16696	5.46882	5.16808	P	P	P	P	P	P	hsa_circRNA_001712	chr6	-	38606358	38606482	intronic	ENST00000481247	BTBD9	ACCTTGCTTTGTAACACTTATTAGATTACTCGGAATTCAAAGTTCTCATTTAGGTCTAAA
ASCRP3001417	56.5	68	64	44.5	60	38	5.60514	6.1122	6.55857	5.54633	6.19221	5.86373	P	P	P	P	P	P	hsa_circRNA_104144	chr6	+	80910650	80912929	exonic	NM_000056	BCKDHB	ACCTTGGGATGTGGACACAATTTGTAAGCGGAAGAAGTCCCTATAGAACCATACAACATC
ASCRP3001418	54	54	56	37.5	54	38	5.56677	5.8747	6.28763	5.30007	6.03363	5.81474	P	P	P	P	P	P	hsa_circRNA_104143	chr6	+	80877394	80912929	exonic	NM_000056	BCKDHB	ACCTTGGGATGTGGACACAATTTGTAAGGAAAAGATAGAGTTTTTAATACCCCATTGTGT
ASCRP3001419	677.5	697.5	534	866	336	371	9.22603	9.14695	9.72794	9.42547	8.66596	9.70862	P	P	P	P	P	P	hsa_circRNA_025177	chr12	+	6643656	6647536	sense overlapping	NM_002046	GAPDH	ACCTTGTCATGTACCATCAATAAAGTACCCTGTGCTCAACCAAATTGAGCCCGCAGCCTC
ASCRP3001420	107	189.5	78	113	84	43.5	6.48397	7.37657	6.80461	6.6472	6.6472	6.14881	P	P	P	P	P	P	hsa_circRNA_403658	chr6	+	87925620	87943245	exonic	NM_015021	ZNF292	ACCTTGTCTGTCTTTGTACATCATCACCAAATGGAAAGTTAATCGAAGAGACACTCCTAG
ASCRP3001421	3367	1547	1178	1669	2085	550	11.5363	10.2884	10.8755	10.4006	11.1852	10.2605	P	P	P	P	P	P	hsa_circRNA_001100	chr19	+	4445536	4447603	sense overlapping	NR_039901	MIR4746	ACCTTGTTCTGCAGCTTGATCTTCCGGTACTTCTCCTCCTCGGGGTGCAGGATGGAGTCC
ASCRP3001422	152.5	148.5	104	80	59	55	7.01196	7.0445	7.29241	6.1933	6.15501	6.43154	P	P	P	P	P	P	hsa_circRNA_100772	chr11	-	28080472	28113060	exonic	NM_031217	KIF18A	ACCTTTCCACAACTTGGACCAGTTCAGCCTATTCCTTGTTGTATATAATGAACAGATTCG
ASCRP3001423	39.5	26	34	40	41	32.5	5.1825	4.93643	5.45974	5.40783	5.57436	5.51863	P	P	P	P	P	P	hsa_circRNA_003799	chr6	-	111665127	111678328	exonic	NM_002912	REV3L	ACCTTTCGAGTCTTGTCAGACTGGTTTGATAACAAGACAGATCTATACAGATATCAGATA
ASCRP3001424	245.5	184	74	159.5	93	63	7.71488	7.3315	6.74608	7.0638	6.82243	6.77125	P	P	P	P	P	P	hsa_circRNA_002210	chr8	-	102211422	102213971	exonic	ENST00000518336	ZNF706	ACCTTTGACTCTTCTACTGTCTCAGACCTTAGATATGGCTCGTGGACAGCAGAAAATTCA
ASCRP3001426	291	591	265	406	333.5	180.5	7.9716	8.93634	8.72795	8.35245	8.67049	8.53585	P	P	P	P	P	P	hsa_circRNA_104037	chr5	+	179976930	179980471	exonic	NM_001303241	CNOT6	ACCTTTTGAGCTGGGAAAACTGTTTCAGTTGCAGACTTTAGGCCTGAAAGGAAAAGTAAG
ASCRP3001427	731	3274	658	2231	1259	698	9.33019	11.4665	9.99264	10.7879	10.4911	10.6434	P	P	P	P	P	P	hsa_circRNA_104851	chr9	+	110062421	110074018	exonic	NM_002874	RAD23B	ACCTTTTTGAAGATGCAACGAGTGCACTTGGTGAAAGCACTGAAAGAGAAGATTGAATCT
ASCRP3001428	40	36	37	36	31	28	5.19896	5.44878	5.63771	5.30007	5.2504	5.23345	P	P	P	P	P	P	hsa_circRNA_103865	chr5	-	68651475	68651780	exonic	NM_016283	AK6	ACGAAAGACTTGAAACAAGAGCAATTGTATGATGGCTATGATGAAGAGTATGACTGTCCC
ASCRP3001429	496.5	654	410	742	557.5	177	8.77793	9.07044	9.33566	9.20119	9.36251	8.48453	P	P	P	P	P	P	hsa_circRNA_406225	chr3	-	11849306	11858811	exonic	NR_104314	TAMM41	ACGAAAGGCATTTTTACTGCTGGTGACTTTCGGATGGTGGTTGGAGAAGATAAAACAAAA
ASCRP3001430	114	104	82	152	86	57	6.60088	6.62097	6.90366	6.9954	6.65358	6.55644	P	P	P	P	P	P	hsa_circRNA_101886	chr16	+	81929411	81939112	exonic	NM_002661	PLCG2	ACGAACACAAGCAACAGGGGGAGCTGTACATGTGGGATTCCATTGACCAGTGGACTGCTG
ASCRP3001431	70	66	56	80	36	42	5.90311	6.09589	6.31708	6.17789	5.38691	6.04096	P	P	P	P	P	P	hsa_circRNA_406585	chr5	-	13911494	13931353	exonic	NM_001369	DNAH5	ACGAAGAGTTTTGCAAGCAGACTAATGACCTTCATCAAAGACTGAAGGGAGAGAAGGAAG
ASCRP3001432	47	29	37	35	43	45.5	5.36957	5.10194	5.55999	5.26714	5.72364	6.17123	P	P	P	P	P	P	hsa_circRNA_406800	chr6	-	77921697	77983024	intergenic			ACGAAGATTGAGCCCAGCATCTTGCTATTAAGGAAAAGTATGAGCCTTGCAAGAAGACAT
ASCRP3001433	119	203	77	204	77	71	6.64159	7.45541	6.78803	7.39669	6.55388	6.96718	P	P	P	P	P	P	hsa_circRNA_402518	chr20	+	2636240	2637195	exonic	NM_006392	NOP56	ACGAATCGATTGCTTCTCTGGCATGGACATATCTGCCATTGACTTGATAAACATCGAGAG
ASCRP3001434	45	34.5	34	42	36	32	5.35201	5.46701	5.50986	5.38115	5.38691	5.54805	P	P	P	P	P	P	hsa_circRNA_405022	chr12	-	68696399	68697693	sense overlapping	NM_017440	MDM1	ACGAATTCAGGGCTCTCTTAGAGATCCAGAGTTTCAGCACAATGGACAGTGATACATAGT
ASCRP3001435	226.5	149	87	358	126	119.5	7.6004	7.0626	6.99509	8.1683	7.23743	7.81562	P	P	P	P	P	P	hsa_circRNA_078367	chr6	+	155095122	155131342	exonic	NM_014892	SCAF8	ACGACAGAAAAAGGGATTACCTCCAATTAGATCTAAAACACTAAGTGTTGTATTCCCTGA
ASCRP3001436	932.5	550.5	358	2074	626.5	331	9.67725	8.83362	9.1439	10.6839	9.51418	9.50373	P	P	P	P	P	P	hsa_circRNA_003137	chr3	+	41265511	41267352	exonic	NM_001904	CTNNB1	ACGACAGACTGCCTTCAAATTTTAGCTTATGGCAACCAAGAAAGCAAGGGTATTTGAAGT
ASCRP3001437	233.5	186	181	276	156	109	7.65072	7.35127	8.09779	7.79754	7.54009	7.6379	P	P	P	P	P	P	hsa_circRNA_405988	chr2	-	170387096	170401345	exonic	NM_024622	FASTKD1	ACGACATTTGGAAATTCTGGGGTATCGTGTAATTCAGATCCATCCTTTTACAATCCCTGC
ASCRP3001438	226	265	136.5	178.5	159.5	115	7.60863	7.85077	7.68306	7.2014	7.57435	7.74452	P	P	P	P	P	P	hsa_circRNA_400983	chr12	-	65122735	65138687	exonic	NM_002076	GNS	ACGACCTAAATAAGACACAGATGGATGGGATGTCCTTATTGCCCATTTTGGAAAAGAATT
ASCRP3001439	306	313	177	447	148	103	8.03745	8.09501	8.0822	8.48262	7.449	7.56232	P	P	P	P	P	P	hsa_circRNA_102407	chr19	+	2180711	2191239	exonic	NM_032482	DOT1L	ACGACCTGTTTGTGGACTTGGGGAGCGGATAAACATCACGATGCTGCTCATGAAATCATC
ASCRP3001440	77.5	41	36	44.5	42	30	6.02873	5.63125	5.58023	5.54633	5.63771	5.43772	P	P	P	P	P	P	hsa_circRNA_101055	chr12	-	50529514	50537840	exonic	NM_147190	CERS5	ACGACTAGGAATCTATCCATTCTGATTTATTGCCAAACCCTGTGCACTCTGTATTGGCAT
ASCRP3001442	84	56	59.5	65	63	61	6.17789	5.90578	6.37327	5.957	6.24388	6.74534	P	P	P	P	P	P	hsa_circRNA_407277	chrX	+	24094105	24094366	intronic	ENST00000253039	EIF2S3	ACGACTTCCAGTGTATTTTGAAATAGATTTAAGCAATAAACTTTCACCACCCCGCCCAGC
ASCRP3001443	171.5	118	103	185.5	96	93	7.18497	6.77601	7.26479	7.26844	6.85533	7.43748	P	P	P	P	P	P	hsa_circRNA_104281	chr7	-	618892	647089	exonic	NM_002735	PRKAR1B	ACGACTTTTACATCATCACGGAGTGACATATTCGATGCCATGTTCCCTGTCACTCACATC
ASCRP3001444	205.5	131	104	158	116	117	7.45586	6.8983	7.26479	7.059	7.11297	7.76088	P	P	P	P	P	P	hsa_circRNA_103081	chr20	-	48744511	48747484	exonic	NM_199129	TMEM189	ACGAGACCTACTTCTGCATCACCACAGTTGCAGGGGCTCTCATTGCTGACTTCTTGTCTG
ASCRP3001445	40	21	26	27	29	34.5	5.23132	4.52767	5.02771	4.93905	5.14788	5.6361	P	A	P	P	P	P	hsa_circRNA_406716	chr5	-	175581753	175586199	exonic	NR_036494	LOC643201	ACGAGATTCAGGAATGACATCAGTACTGGGAAAATGCAAGAAAGTATGTTCCGGTGAAGA
ASCRP3001446	24.5	21	21	23	23.5	23	4.63476	4.72238	4.6218	4.65399	4.79347	4.76722	P	A	A	A	A	A	hsa_circRNA_057139	chr2	-	175711607	175783293	exonic	NM_001822	CHN1	ACGAGCAAATTCCAAAATATGAAAAGATTCACAATTTCAAGGTGGAAAACAGACCAAAGT
ASCRP3001447	122	225	223	189	244	61	6.71361	7.59916	8.41508	7.27828	8.1874	6.71132	P	P	P	P	P	P	hsa_circRNA_101038	chr12	-	29904598	29921008	exonic	NM_175861	TMTC1	ACGAGCTGTGTGGTCCATGATGAGGCTAAACATATTTTTGACTGGTATGAACCCATTCTA
ASCRP3001448	32	40	31	48	45	26	4.85846	5.56761	5.38499	5.58191	5.70532	5.09257	P	P	P	P	P	P	hsa_circRNA_400717	chr11	-	17112880	17113823	exonic	NM_002645	PIK3C2A	ACGAGGAATCCGACATTCAATGAAATGCTTTCCTAATAGGATGGTTCTAGGAAGAACACA
ASCRP3001449	963	264	295.5	349	379	154	9.71283	7.83594	8.85056	8.1359	8.83853	8.27397	P	P	P	P	P	P	hsa_circRNA_404904	chr11	+	71369656	71370884	intergenic			ACGAGTTTGTCATCATGTGAGAGAGAATAGGTCTGTTCTTCCCCTGGATTGTAAACTCCT
ASCRP3001450	485	787	152	858.5	254	134	8.7415	9.3119	7.83961	9.41177	8.24771	8.04156	P	P	P	P	P	P	hsa_circRNA_100894	chr11	-	77336007	77336863	exonic	NM_001293	CLNS1A	ACGATGGAGAAGAATATGATGTGGAAGCACATGAAGAATCAAAAGAACCTGTTGCTGATG
ASCRP3001451	194.5	70.5	192	173	243.5	157	7.3924	6.18506	8.1948	7.19211	8.19015	8.30509	P	P	P	P	P	P	hsa_circRNA_003264	chr3	-	37170553	37190529	exonic	NM_006309	LRRFIP2	ACGCATGAGAGAACTGGAACGACAACAAAAAGAGGGCTGAAAACACAGTTAAATCACTTT
ASCRP3001452	64.5	118	73	136	97	59	5.75811	6.75946	6.70442	6.85326	6.83792	6.62138	M	P	P	P	P	P	hsa_circRNA_406494	chr4	-	84337883	84348873	exonic	NM_133636	HELQ	ACGCCAAGCCAAGCAAATTGTTTCATCAGCAAAGGAACTATAGATTTAGCTTATTGTGAC
ASCRP3001453	480	758	447	852	752	310	8.72739	9.26133	9.45649	9.38995	9.80424	9.40137	P	P	P	P	P	P	hsa_circRNA_101722	chr16	+	16146580	16150152	exonic	NM_004996	ABCC1	ACGCCCTTTCTGAATCTGGGCCCTTCCGTCCTGGCTGGAGTGGCGGTGATGGTCCTCATG
ASCRP3001454	648	361.5	283	347	404	210	9.15301	8.2719	8.79949	8.12675	8.93503	8.75371	P	P	P	P	P	P	hsa_circRNA_100685	chr10	+	116590610	116608496	exonic	NM_020940	FAM160B1	ACGCTCATAGGCAGCTTGCACCTTCTCTTCCTTTACAAGAAGATTTTGTTTATCACTGGA
ASCRP3001455	72	78	28	89	44	24	5.88152	6.29786	5.12738	6.33506	5.70532	4.92856	P	P	P	P	P	P	hsa_circRNA_104274	chr6	-	170855190	170858201	exonic	NM_002793	PSMB1	ACGCTGACAAAGATTATTGAAGCAAGACTAAAGTACTATACTGGCAATTGCTGGAGAAGA
ASCRP3001456	173	332	123	253	157	61	7.209	8.16942	7.51774	7.68384	7.54975	6.72654	P	P	P	P	P	P	hsa_circRNA_092399	chr12	-	122720332	122724492	exonic	NM_022916	VPS33A	ACGGAAAACATTACGCCTCTGGATGGATGATGTTAATGAGCAACTTCTGAAGACTTTTTT
ASCRP3001457	52	25	32	111	29	21.5	5.49572	4.93643	5.36374	6.60005	5.12279	4.71934	P	P	P	P	P	A	hsa_circRNA_075625	chr6	+	10935290	10956475	exonic	NM_001040274	SYCP2L	ACGGAAAAGAAAATATGAGGCTAAGCTTCTATCACCATCAGAGAAAGAAATACCCGAGCA
ASCRP3001458	37	39.5	26	53	35	30	5.06889	5.50104	5.0665	5.68521	5.34808	5.43772	P	P	P	P	P	P	hsa_circRNA_089372	chr9	+	136302868	136303486	exonic	NM_139025	ADAMTS13	ACGGAAGGGCTCTTTCACAGCTGGCAGAGCGAGAGGGGATGCTCTGTGCAGACACATGTG
ASCRP3001459	803	486	433	700	351	185	9.46842	8.66527	9.41247	9.12666	8.72965	8.57179	P	P	P	P	P	P	hsa_circRNA_020354	chr10	-	126799558	126799662	exonic	NM_001329	CTBP2	ACGGACAGCCCATCGTGTGAACTATAGAGTTTGTGGACAGATTTATATTGGGTTTCATCA
ASCRP3001460	96.5	40	41	49	54.5	47.5	6.33903	5.5429	5.80617	5.60679	6.0164	6.30699	P	P	P	P	P	P	hsa_circRNA_090181	chrX	-	32715986	32717410	exonic	NM_000109	DMD	ACGGAGCCCATTTCCTTCACAGATGTTGATACCACCTATCCAGATAAGAAGTCCATCTTA
ASCRP3001461	191	183	114	437	170	130	7.37125	7.32876	7.42541	8.45537	7.67837	7.99629	P	P	P	P	P	P	hsa_circRNA_004594	chr19	-	6230580	6270770	exonic	NM_005934	MLLT1	ACGGAGTTCCGGTACAAGCTCCTGCGGGCCGGCGGGTGCACCGTCCAGGTGAGGTTAGAG
ASCRP3001462	45	24	30	32	33	24.5	5.28781	4.80211	5.2504	5.1836	5.29803	5.04966	P	A	P	P	P	P	hsa_circRNA_407039	chr8	-	10938402	10939928	intronic	ENST00000416569	XKR6	ACGGATCTTCTTTTGTGATCCACAGTTTTCACGTGTGTACAGTGGAGAGGAGAATAGAGA
ASCRP3001463	199.5	834	140	297	148.5	88.5	7.43169	9.39037	7.73534	7.90995	7.46088	7.32001	P	P	P	P	P	P	hsa_circRNA_007235	chr5	-	137342678	137356886	exonic	NM_016603	FAM13B	ACGGCAACAAGATTAACTGCTGAAGTACTGATCGAGTTCTGCATTTCTTCAATGAGGAAC
ASCRP3001464	68	33	36	37	27	32	5.88152	5.35201	5.55999	5.35201	5.04238	5.49572	P	P	P	P	P	P	hsa_circRNA_407297	chrX	+	70775803	70777524	sense overlapping	NM_181672	OGT	ACGGCAACCTGTGCTTAGATAAGGTGTTGCTGAAGCAGAAGATTGTTATAATACAGCTCT
ASCRP3001465	27	22	26	33	31	25	4.75836	4.72238	4.99541	5.16696	5.2504	4.92856	P	A	P	P	P	P	hsa_circRNA_400523	chr10	-	17401512	17432619	exonic	NM_001004470	ST8SIA6	ACGGCAAGCAGAAGAATATGCAAATTTTAGCACATATCTGAATGAGAAGTCGCTCCAACT
ASCRP3001466	65	142	35.5	85	50.5	38	5.77284	6.99509	5.54118	6.24071	5.84573	5.81474	P	P	P	M	P	P	hsa_circRNA_100463	chr1	+	225140371	225156576	exonic	NM_001373	DNAH14	ACGGCAATTCAAGATATTTTCTGATTTCCGCCAGTTCCTTTATAGTTTTGTTCAGAAAAA
ASCRP3001467	325	68	45	476	116.5	44	8.13462	6.12948	5.91777	8.56376	7.13566	6.04096	P	P	P	P	P	P	hsa_circRNA_404526	chr1	+	67792417	67804386	exonic	NM_001559	IL12RB2	ACGGCACATTGACTACAGTAGACAACAGATTTCTCTTTTCTGGAAGTTGCTCCAGAACAG
ASCRP3001468	1088.5	893	222	1530	291	160	9.88876	9.47834	8.40707	10.2656	8.46776	8.32922	P	P	P	P	P	P	hsa_circRNA_100161	chr1	+	35846859	35847359	exonic	NM_005095	ZMYM4	ACGGCATACAAGCAGAGACATTTTAAATCCAAAGGATGTGATCAGTGCCCAGTTTGAAAA
ASCRP3001469	62	86	50	69	39	27.5	5.74919	6.37713	6.09237	6.02873	5.60843	5.19896	P	P	P	P	P	P	hsa_circRNA_100514	chr1	+	246784730	246797889	exonic	NM_152609	CNST	ACGGCTTACGAAAATTTGTGCAACACATCAAGAGACTTTTTTCAGGAGATATTGCACCTT
ASCRP3001470	600	1227	339	921	321.5	225.5	9.04161	9.94558	9.06731	9.52391	8.62239	8.87927	P	P	P	P	P	P	hsa_circRNA_007448	chr10	-	12039670	12046726	exonic	NM_015542	UPF2	ACGGGCACTCTTCATAGTTCCTAGACAAAGAACATGGGCCTGGAATTGATATATTCACAC
ASCRP3001471	125.5	88.5	73.5	67.5	88.5	56	6.73371	6.43849	6.71438	6.00771	6.72578	6.46686	P	P	P	P	P	P	hsa_circRNA_102918	chr2	+	219447693	219449444	exonic	NM_005444	RQCD1	ACGTCCCTTTGAGTATCTCCGGCTCACCAGCCTTGGAGTTATTGGAAATTGTAAATATTT
ASCRP3001472	462	178.5	232	279	242	181	8.67128	7.28034	8.46583	7.83225	8.1874	8.51245	P	P	P	P	P	P	hsa_circRNA_038651	chr16	+	24046739	24046868	exonic	NM_002738	PRKCB	ACGTCCTCATTGTCCTCGCCTGCATGATGAATGTGCACAAGCGCTGCGTGATGAATGTTC
ASCRP3001473	705	402	145	375	174	110	9.28478	8.41037	7.77448	8.24428	7.71125	7.6854	P	P	P	P	P	P	hsa_circRNA_003333	chr15	+	94983404	95001475	exonic	NM_018349	MCTP2	ACGTCTTGGAGGAAATAGCTTCTTTTGGAGAAAGGATTAAGAAGTATTTTTGATCACTGT
ASCRP3001474	26	21	22	28	23	22	4.75836	4.72238	4.79347	5.04724	4.79347	4.85846	A	A	A	P	A	A	hsa_circRNA_406202	chr22	-	44062983	44083461	exonic	NM_022785	EFCAB6	ACGTGCATGACTTTAAGAAGATTTGGACTTAAAGCCACCACTAAAATCAATTGGAAGCAA
ASCRP3001475	206	312	149.5	246	197	159	7.47446	8.0881	7.84659	7.6555	7.88406	8.30509	P	P	P	P	P	P	hsa_circRNA_002757	chr18	+	21087948	21099138	exonic	NM_013326	C18orf8	ACGTGGTGGACAACCTGGTAGTCGTGCATCATCAGGATACAGAGGATTTTTGTAATTTTA
ASCRP3001476	349.5	279	238	238	239	156	8.23686	7.93079	8.50849	7.61355	8.15894	8.28365	P	P	P	P	P	P	hsa_circRNA_060918	chr20	-	52192265	52199707	exonic	uc002xwq.4	ZNF217	ACGTTAGAAGGGTTTGGAAATCCCTTGTCTCCAGGTTGCTGGGATTGACTTCTTGCTCAA
ASCRP3001477	223	489	120	389	218	88.5	7.5775	8.66852	7.47761	8.29798	8.02257	7.33498	P	P	P	P	P	P	hsa_circRNA_006737	chr4	-	2951660	2952972	exonic	NM_003703	NOP14	ACGTTCGCAGGCTGAGAGACTTCGAAGAATGCTTGGAAAGGATGAGGATGAAAATGTTAA
ASCRP3001478	89	82.5	72.5	98	96	49	6.20964	6.3694	6.70442	6.45685	6.85533	6.3261	P	P	P	P	P	P	hsa_circRNA_006589	chr9	-	99122435	99130587	exonic	NM_007001	SLC35D2	ACGTTGGAAACCACATAAGTGGATTATCAAGCACAAGTAAATTAAGTTTCCCGTCACCAA
ASCRP3001479	42	38.5	50	58	66	28	5.23983	5.52908	6.12948	5.81474	6.29684	5.23345	P	P	P	P	P	P	hsa_circRNA_403898	chr7	+	105551462	105553084	exonic	uc003vdk.3	CDHR3	ACGTTTGGATCAGGAGTTAGTGATAACAGTTCTTCTTTTTGTAAAGGTGTGTCCTGAGGA
ASCRP3001480	54	34	77	140	106	78.5	5.56677	5.35201	6.84561	6.89359	6.99509	7.12077	P	P	P	P	P	P	hsa_circRNA_103294	chr3	-	12783952	12790291	exonic	NM_018306	TMEM40	ACGTTTTGAAGGATGAGCTTCAACTCTATGGAGATGGAGAGACAGATTTCCACAAGCAAG
ASCRP3001481	106	99	65	80	81	57	6.49112	6.56408	6.50486	6.17789	6.59923	6.5298	P	P	P	P	P	P	hsa_circRNA_071439	chr4	-	170650618	170658898	exonic	NM_017867	C4orf27	ACTAAAAACGTTTAGTTGTGACAAAGACCTTTCATGGTGCAGGCTTGGTTGTTCCAGTAG
ASCRP3001482	101	141	52	162	95.5	55	6.42363	6.98563	6.12948	7.08166	6.84665	6.49645	M	M	M	P	P	P	hsa_circRNA_006911	chr2	+	48725631	48738607	exonic	NM_152994	PPP1R21	ACTAAAGATGTCCAGTAAGGTTCAACAGAGTTTGGAAAAGATTTCTAAACTGGAGCAGGA
ASCRP3001483	134	242	90	146	110	52	6.82596	7.71049	7.0445	6.94588	7.04024	6.49645	P	P	P	P	P	P	hsa_circRNA_101808	chr16	+	47531309	47644831	exonic	NM_000293	PHKB	ACTAAAGGATCAACGTAACGTGAGCATGAGGTTTTCCAATCAGGCTCAGTTTATGAACCT
ASCRP3001484	27	24	25	27	27	24	4.65399	4.72238	4.99541	4.96751	5.09726	5.09257	P	P	P	P	A	P	hsa_circRNA_011126	chr1	+	28562871	28564616	exonic	NM_016311	ATPIF1	ACTAACAGATTATAATAAATTGTCATCAGTGAACTGTGTCCGAGAATGTCGACCGGGGCG
ASCRP3001485	32	34	24	43	23	24	4.92856	5.31222	4.79347	5.54118	4.72238	4.92856	P	P	P	P	A	P	hsa_circRNA_405885	chr2	-	58386784	58393009	sense overlapping	NM_018062	FANCL	ACTAACATCAAAAGGACAGAGCTCCTTAATAAGCATTTATAGTCAGTTTTTGGCAGCAAT
ASCRP3001486	363.5	367	256	643.5	599	267	8.28853	8.29441	8.64649	9.00986	9.46632	9.15856	P	P	P	P	P	P	hsa_circRNA_005895	chr5	+	40852275	40854198	intronic	ENST00000381677	CARD6	ACTAAGACCTGCTTCTCAGCAAGGAGTCCAGATGAAGACACAAGAAAGAAAAAAGGTGTT
ASCRP3001487	207	609.5	114	159.5	63	53	7.50036	8.97125	7.41653	7.0787	6.23114	6.36357	P	P	P	P	P	P	hsa_circRNA_085465	chr8	-	124349864	124351686	exonic	NM_014109	ATAD2	ACTAAGCCTGTTGACCCTGATGAGGTGCAAGAATTGTTTATCCGTGATTATGGAGAGATT
ASCRP3001488	53	33	39	37.5	35	31	5.49572	5.31222	5.70762	5.30007	5.29803	5.43772	P	P	P	P	P	P	hsa_circRNA_065637	chr3	-	49394608	49395180	exonic	NM_000581	GPX1	ACTAATAAAGTGCCGGGTGTCAGCAGAAGAGAACGCCAAGAACGAAGAGATTCTGAATTC
ASCRP3001489	50	64	33	41.5	35.5	30	5.39836	6.08294	5.2504	5.39836	5.32227	5.43772	P	P	M	P	P	P	hsa_circRNA_008786	chr14	-	50120707	50122529	intronic	uc010anj.1	NEMF	ACTAATCCTTGCAGGTCCTTCTAATACATCTGTGAAGACTTCTGCAAAACTAAAACAGCT
ASCRP3001490	133	93.5	62.5	108	75	51	6.82596	6.51804	6.4929	6.58844	6.51059	6.43154	P	P	P	P	P	P	hsa_circRNA_006542	chr12	+	107208473	107219598	exonic	NM_018157	RIC8B	ACTAATCGTAGGTCCAACTGAAGACAAAACAGAAGAGCTACACAGAAACTCTGTGAAGGC
ASCRP3001491	62	63	69.5	48	85	42	5.70609	6.0639	6.62219	5.59854	6.65358	5.95829	P	P	P	P	P	P	hsa_circRNA_058161	chr2	+	216977738	216982517	exonic	NM_021141	XRCC5	ACTAATCGTGAGCATGGATGTGATTCAACATGAAACAATGCAGCTGTTGTGCTGTGTATG
ASCRP3001492	199.5	595	111	185	128	72	7.42261	8.93797	7.35886	7.26375	7.25381	6.95754	P	P	P	P	P	P	hsa_circRNA_075835	chr6	+	24416624	24418806	exonic	NM_020662	MRS2	ACTAATGGGAGTTGCTTTTGGAATGAATTTGGAATCTTCCCTTGAAGAGTCTATCAGAGT
ASCRP3001493	106	69	49	61.5	59	54	6.46957	6.14542	6.0579	5.90578	6.15501	6.46686	P	P	P	P	P	P	hsa_circRNA_024892	chr11	-	130749518	130749606	exonic	NM_014758	SNX19	ACTACAACAACCCCTCATCAACAGATCTCGTAGTAGAAATTCTTGGGGTGAACAAATGCC
ASCRP3001494	76	42.5	74	41	46.5	48	5.98004	5.63771	6.70442	5.45792	5.72364	6.29173	P	P	P	P	P	P	hsa_circRNA_077792	chr6	+	126319198	126329618	exonic	NM_001031712	TRMT11	ACTACAACACAGTTCATGGCTTGGGTCTATATTTGAACTATGGGGTCATGGACAATCTCC
ASCRP3001495	227	140	97	197	168	68	7.61498	6.97484	7.17225	7.34389	7.64633	6.87663	P	P	P	P	P	P	hsa_circRNA_404147	chr9	+	20715320	20789607	exonic	NM_017794	FOCAD	ACTACAGAATTAGCCCAAGCAGATTCCTCCCAGAAGCTGCACACATACATGTAAGAGAAG
ASCRP3001496	1219	1916	677	1484	737.5	343.5	10.0633	10.5893	10.0428	10.2306	9.76765	9.56311	P	P	P	P	P	P	hsa_circRNA_100355	chr1	+	155695172	155695810	exonic	NM_004632	DAP3	ACTACATATTCCAGATGGTGAAGACATTCAGTGAAGCTTGCCTGATGGTAAGGAAACCAG
ASCRP3001497	184	135	134	191	169	91.5	7.31599	6.94067	7.65371	7.30792	7.66935	7.35225	P	P	P	P	P	P	hsa_circRNA_102839	chr2	+	162036124	162061304	exonic	NM_004180	TANK	ACTACCAAAGACCTGTCATTTACTCCATCCTTTATAGTGATGCTACAGGACGAAGAGGAA
ASCRP3001498	526.5	846	507.5	1135	614.5	132.5	8.86206	9.40315	9.64402	9.85207	9.48842	8.03271	P	P	P	P	P	P	hsa_circRNA_102046	chr17	-	35604934	35609962	exonic	NM_198834	ACACA	ACTACGTATATGAAAGAGGAAGTGGATAGAAACATGGTGGTGGCTTTGAAGGAGCTGTCT
ASCRP3001499	25	24.5	19.5	29	21	19	4.65399	4.97007	4.46017	5.04724	4.57214	4.43821	A	P	A	P	A	A	hsa_circRNA_401609	chr16	-	58208354	58220760	exonic	NM_001896	CSNK2A2	ACTACTTAAACCAGTGAAGAAAAAGAAGATAAAACGAGAGGTTAAGATTCTGGAGAACCT
ASCRP3001500	5974.5	24078.5	4082	12699	8002	3885.5	12.3933	14.579	12.6389	13.6533	12.7049	13.477	P	M	P	P	P	P	hsa_circRNA_104852	chr9	+	110064315	110068928	exonic	NM_002874	RAD23B	ACTAGCCCAACAGCAACTGACAGGCAAAATCCTCAATGATGATACTGCTCTCAAAGAATA
ASCRP3001501	148	129	82	194	114	94.5	6.98627	6.88106	6.88412	7.317	7.07305	7.42914	P	P	P	P	P	P	hsa_circRNA_102644	chr2	-	25990451	25994409	exonic	NM_018263	ASXL2	ACTAGGCTTGGGGAAGAAGTCATTCCAGAGATCTGAGAGACTCCATACCATATCGTCGTC
ASCRP3001503	81	130	65	121	79	54.5	6.12259	6.8983	6.53066	6.7048	6.56408	6.51541	P	P	P	P	P	P	hsa_circRNA_406027	chr2	+	203382173	203383775	sense overlapping	NM_001204	BMPR2	ACTATCCCAATGGATCTTTATGCAAGTATTTAAGTCTCCACAAAAGTGACTACAGGCGCA
ASCRP3001504	224	132.5	65	232	102	57	7.59128	6.88615	6.53066	7.56951	6.94067	6.58927	P	M	P	P	P	P	hsa_circRNA_012187	chr1	-	45340349	45363116	exonic	NM_020365	EIF2B3	ACTATTACCAATTGCCTTCTCATGAACTCAGTCACTGTGGAGGAAGGGCATCCTAGAATA
ASCRP3001505	72	110.5	41	106	54.5	35	5.95829	6.69903	5.77137	6.53066	5.99268	5.6361	P	P	P	P	P	P	hsa_circRNA_001188	chr21	+	37705943	37713844	exonic	NM_015358	MORC3	ACTATTCCCTGAGGCTTTGCCCGAAGTTTTTACATACAAATTCTACTAGTCACACCTGGC
ASCRP3001506	1385.5	5337	501	1179	520	385	10.2518	12.0929	9.624	9.9129	9.26993	9.75277	P	P	P	P	P	P	hsa_circRNA_102254	chr17	+	80828099	80851508	exonic	NM_005993	TBCD	ACTATTTTGCCGTCGGTAACAGATCCAACTGTTTCCTGGTTATAAGTTGTCGCCGTGATC
ASCRP3001507	41	219	42	68	179	25	5.19896	7.56486	5.83944	6.02873	7.74527	5.09257	P	P	P	P	P	P	hsa_circRNA_101286	chr13	+	96375495	96377506	exonic	NM_006260	DNAJC3	ACTCAAACAAGGAAAACTTGATGAAGCAGAAGATGATTTTAAAAAAGTGATGGTGACCCT
ASCRP3001508	456	335.5	203	373	387	234	8.64929	8.18286	8.28326	8.23845	8.88284	8.93388	P	P	P	P	P	P	hsa_circRNA_101486	chr15	+	41535864	41555081	exonic	NM_007236	CHP1	ACTCAACAGCCGAAGCAACAAACTGCACTTTTCCCACAGTCAAATCACTCGCCTCTACAG
ASCRP3001509	484	709.5	400	857	427	224	8.73559	9.16367	9.28266	9.40611	9.00472	8.87561	P	P	P	P	P	P	hsa_circRNA_101958	chr17	-	4192524	4200109	exonic	NM_003342	UBE2G1	ACTCACCTGCTAATGTTGATGCTGCGTGAAGGTGGTGTTTTTAAGGCTCATCTTACTTTC
ASCRP3001510	73	176	70	151.5	83	44	5.94013	7.26662	6.65755	7.00261	6.63837	6.13005	P	P	P	P	P	P	hsa_circRNA_005726	chr20	-	49557401	49558663	exonic	NM_003859	DPM1	ACTCAGATCTTGCTGAGACCAGGAGCATCTGATTTAACAGGAAGTTTCAGGAAGCAAAAG
ASCRP3001511	151	201.5	94	231	88.5	72	7.00261	7.44532	7.1521	7.56951	6.72578	6.99068	P	P	P	P	P	P	hsa_circRNA_102703	chr2	+	42522264	42531691	exonic	NM_019063	EML4	ACTCAGGCAGACAACAAATGAAGTTGTTTTGGCTGTGGAGTTTCACCCAACAGATGCAAA
ASCRP3001512	59	28	32	40	37	26	5.66324	5.15913	5.36374	5.43587	5.46882	5.09257	P	P	P	P	P	P	hsa_circRNA_080929	chr7	-	81613950	81695840	exonic	NM_000722	CACNA2D1	ACTCAGGCCAGATCTTCACCATGGGTTGATAATAGTAGAACTCCAAATAAGATTGACCTT
ASCRP3001513	33	20.5	23.5	20.5	24	23	4.99792	4.48185	4.74348	4.5586	4.79347	4.76722	P	A	P	A	A	A	hsa_circRNA_003925	chr3	-	27385762	27394410	exonic	NM_152534	NEK10	ACTCATAAGCAGGAATGCGATGTTAATTCTGGGGCATTGATGTTTTACAATGCCTGATCA
ASCRP3001514	40	20	23	23	27	27	5.16808	4.52767	4.71018	4.65399	4.96237	5.30007	P	A	P	A	A	P	hsa_circRNA_406232	chr3	-	15605050	15606052	sense overlapping	NM_012260	HACL1	ACTCATGACCTTGTTTTTCAGGTAACCAAGACCAATGTCTGTTTACTTTCTCTTTCCCGT
ASCRP3001515	53	43	44	32	36	27	5.49572	5.60185	5.88152	5.1836	5.43031	5.16808	P	P	P	P	P	P	hsa_circRNA_100393	chr1	+	172569203	172571927	exonic	NM_014283	SUCO	ACTCATGAGATCCAAGTCTCTACAGTTAACTGGCAAAGAAGGATCAGCGGCAAACTGAAG
ASCRP3001516	280	425.5	221	395	191	120	7.91394	8.47937	8.40163	8.31871	7.83225	7.84171	P	P	P	P	P	P	hsa_circRNA_007472	chr10	-	94428283	94428763	sense overlapping	ENST00000428356	EIF2S2P3	ACTCATTGCCTACTTTAACACCTGTCAGAGAAACATGATATGAGTGGTTCTATAGATGGT
ASCRP3001517	373	539.5	268	513	214	131	8.33618	8.80953	8.73267	8.67677	7.99032	7.96584	P	P	P	P	P	P	hsa_circRNA_003742	chr2	+	171609036	171609516	sense overlapping	ENST00000461070	EIF2S2P4	ACTCATTGCCTACTTTAACACCTGTCAGAGAAACGTGATATGGGTGGTTCTATAGATGGT
ASCRP3001518	326	103	70	419	155	106	8.14329	6.63515	6.68352	8.39629	7.53059	7.60576	P	P	P	P	P	P	hsa_circRNA_103360	chr3	-	47716964	47727660	exonic	NM_003074	SMARCC1	ACTCCAAGAAAACATTAGCAAAGGAAGATGAAGATCCTGCCAAAGGTGATCAGAGTCGAT
ASCRP3001519	39.5	76	54	60	78	76	5.21415	6.28455	6.25442	5.87743	6.51059	7.08697	P	P	P	P	P	P	hsa_circRNA_088614	chr9	+	129154344	129184227	exonic	NM_033446	MVB12B	ACTCCAATTTGTATGCCATATCAGAGGAAGTGGCTTTTAGGAAGAAGAGGCTGTGCATTA
ASCRP3001520	49	37	27	46	26	30	5.44878	5.48502	5.0665	5.56169	4.72238	5.43772	P	P	P	P	A	P	hsa_circRNA_011712	chr1	+	38166107	38169019	exonic	NM_018101	CDCA8	ACTCCAGGCCTGACACCCAGGTTTGACTCAAGCACGAAAGGTAATACAGGTAGATGAAAT
ASCRP3001521	33	22	30	27	27	27	4.98279	4.80211	5.188	5.00792	4.9929	5.13196	P	A	P	P	A	P	hsa_circRNA_001543	chr7	+	77378740	77387395	sense overlapping	NM_198467	RSBN1L	ACTCCATCTCAAAAAAAAAGAAAGAAATTCATGATAATGCTATCCTCTAGGTGGGAAGGA
ASCRP3001522	521.5	968	232	996	375	167	8.84813	9.59346	8.46583	9.64668	8.82056	8.37942	P	P	P	P	P	P	hsa_circRNA_100712	chr10	-	126395204	126395456	exonic	NM_014661	FAM53B	ACTCCATTGCATGTGGGACCTTCAGCCGTGAACTGGGAGTTGACCACATTTGGCCATTTC
ASCRP3001523	869.5	202.5	354.5	1175	865.5	459	9.58977	7.45814	9.13145	9.90222	9.99923	9.99024	P	P	P	P	P	P	hsa_circRNA_103415	chr3	-	71090478	71102924	exonic	NM_032682	FOXP1	ACTCCCAAAAGGGAAAGGTTCCCGTGTCAGTGGCTATGATGACACCTCAAGTTATCACTC
ASCRP3001524	702	290	257.5	333	429	124	9.27563	7.99551	8.65904	8.07568	9.0156	7.8589	P	P	P	P	P	P	hsa_circRNA_090446	chrX	+	47441689	47446190	exonic	NM_003254	TIMP1	ACTCCCATCTTTCTTCCGGACAATGAAATAAAGAGTTACCACCCAGCAGATTTCGTCGGC
ASCRP3001525	1541	938	1015.5	1989.5	1448.5	553	10.4361	9.54616	10.6257	10.638	10.6588	10.2662	P	P	P	M	P	P	hsa_circRNA_068697	chr3	-	196846280	196869639	exonic	NM_004087	DLG1	ACTCCCCAGTTTCTAAAGCAGTACTTGGAGATGATGAAATTACAAGGTTAATGGCACAGA
ASCRP3001526	626	604	391.5	1317.5	3204	186	9.10215	8.96244	9.2595	10.0553	11.6383	8.57705	A	P	P	A	M	P	hsa_circRNA_405036	chr12	-	89853414	89866052	exonic	NM_172240	POC1B	ACTCCCCCTGTTATGGATATCCTTTCTTTTGATTCTACCACAATTTTCACCCGATGGAAG
ASCRP3001527	208	229.5	144.5	218	201	154	7.48524	7.63387	7.76898	7.48792	7.91826	8.27862	P	P	P	P	P	P	hsa_circRNA_060342	chr20	+	37159809	37161502	exonic	NM_020336	RALGAPB	ACTCCCGATAGTGAGAGACCTGCTCAAGCTCTCTTAAGAGATTATGGGGCAATGTTAAAT
ASCRP3001528	38	31	29	42.5	39	29	5.19896	5.27441	5.12738	5.49127	5.5429	5.36957	P	P	P	P	P	P	hsa_circRNA_054190	chr2	-	39499423	39507497	exonic	NM_003618	MAP4K3	ACTCCCTGACAGAATACTGCCAAGATGGGTGCATGTTTTTCAAAAGTTTTTAATGGGTGT
ASCRP3001529	59.5	29	44	35	49	51.5	5.67427	5.15913	5.90043	5.28781	5.86236	6.4477	P	P	P	P	P	P	hsa_circRNA_406926	chr7	-	27934838	28031600	exonic	NM_175061	JAZF1	ACTCCGACAGATACAGATCCACGGGTTTTAGAAAAACAAGAATTACAGCAGCCAACCTAT
ASCRP3001530	65	40	28	65	41	36	5.80545	5.51161	5.12738	5.98131	5.67112	5.79322	P	P	P	P	P	P	hsa_circRNA_404557	chr1	-	108226107	108247683	sense overlapping	NM_006113	VAV3	ACTCCTAAACAGGTGGATCCAGGTGTCTAACATAAGACCAGACTATGCAGACTCCAATTT
ASCRP3001531	44.5	24	24.5	42	25	33	5.29803	4.84736	4.90066	5.45792	4.79347	5.60514	P	P	P	P	A	P	hsa_circRNA_406290	chr3	+	61880230	61880810	intronic	ENST00000295874	PTPRG	ACTCCTCAGCAGGAAGAAGACAGCAGTAAATTATAAACAGCTCTTAGGGTGAAGAACAGT
ASCRP3001532	28	25	23	26	24	21	4.79347	4.80211	4.79347	4.96751	4.79347	4.54493	P	P	A	P	A	A	hsa_circRNA_401021	chr12	+	101727078	101728282	exonic	NM_014503	UTP20	ACTCCTCTGCTGAAACTGATCAGTATCTGGAGCAGAAACGCAAGATACAGCTGAGATTTA
ASCRP3001533	146	70.5	68.5	108.5	76	53	6.94588	6.19986	6.6472	6.58385	6.51059	6.46686	P	P	P	P	P	P	hsa_circRNA_103900	chr5	+	77711343	77717784	exonic	NM_004866	SCAMP1	ACTCCTTGTTCATTTGTCTGTTGGTACAGACCACTTTATGGAGCTTTCAGCCTCCACCAG
ASCRP3001534	138.5	159	87.5	142	95	50	6.84107	7.13908	7.01877	6.91367	6.84665	6.29173	M	P	P	P	P	P	hsa_circRNA_030254	chr13	+	50025688	50042096	exonic	NM_031915	SETDB2	ACTCCTTTCCAGAAGACTGTACATTTCTAATGTTTCATCCATTTGTGGACCAAAAGATGG
ASCRP3001535	1094.5	283	406	396	369.5	346	9.89639	7.95069	9.31718	8.31871	8.80003	9.58216	P	P	P	P	P	P	hsa_circRNA_001233	chr12	-	132609079	132609271	antisense	NR_003290	EP400NL	ACTCCTTTCCCTGTGCTTTCCGATACTCACCACCAGGACTGTGACTTCCTGAATGCACTG
ASCRP3001536	140.5	88	66	101.5	122	56.5	6.91234	6.43849	6.58677	6.49645	7.16668	6.57127	P	P	P	P	P	P	hsa_circRNA_081393	chr7	-	99690403	99693093	exonic	uc003usv.1	MCM7	ACTCCTTTTGCTAATAAAAGTGTTTGTAGATTGTCGTTGGCCCAGCACATCACCTATGTG
ASCRP3001537	1910	850	681.5	649	769	303.5	10.7522	9.41271	10.0559	9.02332	9.83826	9.36178	P	P	P	P	P	P	hsa_circRNA_405032	chr12	+	85459039	85460676	exonic	NM_001079910	LRRIQ1	ACTCGAATTGGTTACAACAGTTACATTTCAAGATTTGCCAGGCTGTGTTCTCTCCACACT
ASCRP3001538	261	149	134	344	243	138	7.80813	7.06679	7.65987	8.11379	8.17691	8.09134	P	P	P	P	P	P	hsa_circRNA_103104	chr20	-	62407030	62422143	exonic	NM_025224	ZBTB46	ACTCGCTGTCCCAGTCTGTAGAAGAGGCGACACCAGGGCTTCCAAATGAACAACCGAAAG
ASCRP3001539	19328	25614.5	6236.5	19270	51954	482	14.2004	14.6501	13.0723	14.2135	15.2992	10.0564	M	P	P	P	M	P	hsa_circRNA_404833	chr11	-	3726429	3733958	exonic	NM_016320	NUP98	ACTCGTTCACTAGGTCTCCCATTTTTCTAAGTATGGCCTTCAGGATTCTGATGAAGAGGA
ASCRP3001540	1140	1696	628	1748.5	896	383	9.96271	10.3951	9.91962	10.4533	10.0454	9.74975	P	P	P	P	P	P	hsa_circRNA_104810	chr9	-	86297865	86301070	exonic	NM_013438	UBQLN1	ACTCTACATCTGGTTCTGCTACTAGCAACCCTTTTGGTTTAGTTTAAGGAAGAAATCTCT
ASCRP3001541	404	350	158	429.5	201.5	175.5	8.46776	8.2338	7.89975	8.42117	7.91112	8.48989	P	P	P	P	P	P	hsa_circRNA_104471	chr7	+	127447537	127569382	exonic	NM_014390	SND1	ACTCTATTTGCCAAAGGAAACTTGCCTTATCACCTTCTTGCTTGCAGGATAAGAACAAGA
ASCRP3001542	127	84.5	45	89.5	52	44	6.74907	6.40578	5.88152	6.34397	5.95118	6.13005	P	P	P	P	P	P	hsa_circRNA_102188	chr17	+	71231614	71233134	exonic	NM_017941	C17orf80	ACTCTCACAAGGAATAGGATGAGTGATAATCCACCCAGAATGGAAGTGTGTCCTTACTGT
ASCRP3001543	433	205	106.5	349	113.5	85	8.5645	7.45814	7.32452	8.12675	7.06589	7.27388	P	P	P	P	P	P	hsa_circRNA_066814	chr3	-	113207791	113218429	exonic	NM_144718	SPICE1	ACTCTCAGTCTAACACGAATACAGACAGGTACGCCGTCATGAAATACACAAATCGAAGAA
ASCRP3001544	190	84.5	61.5	177	78	32	7.36105	6.39724	6.44586	7.19813	6.54533	5.49572	P	P	P	P	P	P	hsa_circRNA_101189	chr12	+	122380439	122380881	exonic	NM_144668	WDR66	ACTCTCGAACTCCCCACAGAGTACGGTGTTCAGTATTCCTGTGCACACAATATTTGACAG
ASCRP3001545	297	50	279	412	253	191	7.99566	5.79755	8.77335	8.37773	8.25979	8.60191	P	P	P	P	P	P	hsa_circRNA_100085	chr1	-	21377358	21415706	exonic	NM_001198801	EIF4G3	ACTCTCTCAAAATTCCTAGAGGACCTGTGCAACAACCTCTTGAGGATCGAATCTTCACTC
ASCRP3001546	111	36	112	156	111	77	6.55899	5.41536	7.3809	7.03475	7.0132	7.0611	P	P	P	P	M	P	hsa_circRNA_100086	chr1	-	21377358	21437876	exonic	NM_003760	EIF4G3	ACTCTCTCAACAATCCCACAGAGTATTGATGAGGAAACTGAAGTTTGGAGCGATCACATC
ASCRP3001547	322	156	354	1080	716	312	8.11119	7.10862	9.11853	9.77964	9.72462	9.41828	P	P	P	P	P	P	hsa_circRNA_066568	chr3	-	78763546	78767033	exonic	NM_002941	ROBO1	ACTCTGACTGTTCAAGATACGAGGAGGAAAGCTCATGATCACTTACACCCGTAAAAGTGA
ASCRP3001548	42	35	32	68	39.5	36	5.23132	5.38307	5.30616	6.02873	5.55999	5.79322	P	P	P	P	P	P	hsa_circRNA_004165	chr19	+	44600495	44602041	exonic	NM_013398	ZNF224	ACTCTGCAAGTTTCCAGAAGTAAGAGGGAAAATGACCACGTTCAAGCTGAATACCACTAG
ASCRP3001549	45	34	53	58	89	56	5.34019	5.35201	6.17789	5.87743	6.72123	6.55644	P	P	P	P	P	P	hsa_circRNA_405197	chr14	+	33684387	33684793	exonic	NM_173159	NPAS3	ACTCTGCATGAGAAAGACACCATGTGAAGTTTACAAGCATTGAGAAAGGAGAAATCCCGA
ASCRP3001550	109.5	170	238	143	145	64	6.50883	7.22302	8.50849	6.93085	7.4354	6.74534	P	P	P	P	P	P	hsa_circRNA_407148	chr9	-	5859467	5867902	intergenic			ACTCTGGAGAGTCTTTCTTGTTTTGTCTCAGGTGTGTGCCTAATAATAAGAGCAAACCCC
ASCRP3001551	123.5	233.5	80	203.5	123	80	6.70826	7.65749	6.84561	7.40001	7.20629	7.17002	P	P	P	P	P	P	hsa_circRNA_105019	chrX	-	100296305	100297301	exonic	NM_024917	TRMT2B	ACTCTGGAGGTTGAGCTATGAAGAACAGCTCAAGGTGGATTTCAGTGTGTTCTTTGGATG
ASCRP3001552	45	32	30	44	40	33	5.3102	5.31222	5.2504	5.54118	5.57436	5.66324	P	P	P	P	P	P	hsa_circRNA_081979	chr7	-	111535667	111541857	exonic	NM_014705	DOCK4	ACTCTTCCAGATGGCACTCATGAGCTCATCGTGCATAAGGTGAAATGAGGAATGATTTAT
ASCRP3001553	584.5	715	280	460.5	323	193	9.00954	9.17578	8.78212	8.51212	8.62015	8.62737	P	P	P	M	P	P	hsa_circRNA_100806	chr11	-	46515157	46534363	exonic	NM_017749	AMBRA1	ACTCTTCTGTTAACAGGGTCCTGGCAGGAGGCTGCTGGAATCTTCCCTCATTTCATTATC
ASCRP3001554	151	271	105	138	107.5	56	7.00261	7.88542	7.28498	6.85983	6.99509	6.5298	P	P	P	P	P	P	hsa_circRNA_102145	chr17	-	58538023	58539422	exonic	NM_006380	APPBP2	ACTCTTCTTATGTCCACCAGTATAGCTCTGGGAAATTTGACAATGCACTGCTTGTGTAGT
ASCRP3001555	535.5	517.5	219	690.5	287.5	157	8.89198	8.75863	8.38973	9.10433	8.45422	8.30509	P	P	P	P	P	P	hsa_circRNA_401590	chr16	-	30304419	30306012	exonic	NR_002453	SMG1P5	ACTCTTCTTGGTCAGTTTCTAGAAGACATGGAAGCATATGCTGAGCTTGTAATGACCAGC
ASCRP3001556	29	21	22	20	21	24	4.79347	4.62505	4.71018	4.43821	4.41779	5.00293	P	A	A	A	A	P	hsa_circRNA_000197	chr1	-	231700586	231700953	antisense	NM_005999	TSNAX	ACTGAAAACACATCTGCCAACATATGTTATGGCAAAAGGTACACTCTGAAGCATGTTCAC
ASCRP3001557	669	78.5	951	842	93	482.5	9.20561	6.27888	10.544	9.3744	6.77015	10.062	P	P	P	P	P	P	hsa_circRNA_001440	chr4	-	129913321	129960251	exonic	NM_144643	SCLT1	ACTGAACAAAGTGTGATAATCGAACAACTCCGAAAAAAACTTAGAAACAGGTGGGTGAGA
ASCRP3001558	84.5	59	44	125.5	59.5	43	6.14088	5.99394	5.88152	6.77345	6.17789	6.04096	P	P	P	P	P	P	hsa_circRNA_103659	chr4	+	75040222	75091111	exonic	NM_001144978	MTHFD2L	ACTGAAGATTCATACGCAGCTGGCAGATATTATCATAGTTGCTGCAGACATGAAGCCATT
ASCRP3001559	100	127.5	63	144	99.5	71	6.40625	6.88344	6.53066	6.93085	6.87698	6.94328	P	P	P	P	P	P	hsa_circRNA_005025	chr5	+	134388143	134411078	exonic	ENST00000507641	C5orf66	ACTGAAGCATACATTTTGAGAGTACCGTAACAGGGTGCCAGCTGAGATGAGACGTGGAAG
ASCRP3001560	72.5	55	52	90	99	38.5	5.96985	5.9171	6.19385	6.35184	6.88412	5.8883	P	P	P	P	P	P	hsa_circRNA_061570	chr21	+	35229039	35239635	exonic	NM_003024	ITSN1	ACTGAAGCCTATGCAACGGGTAACAAGATACCCACTGATCATTAAAAATGGTGTTCAGAC
ASCRP3001561	33	29	24	29	27	29.5	4.88582	5.15913	4.79347	5.00792	5.0665	5.43772	P	P	P	P	P	P	hsa_circRNA_000498	chr13	-	79209244	79219132	exonic	NM_024546	RNF219	ACTGAAGGCTGAAGTTGATAACAGATCACCTCAAAAGTACGTCAGCCTGTCATATGCATC
ASCRP3001562	101	185	44	150	58	42	6.42363	7.34438	5.91777	6.98753	6.11568	5.99959	P	P	P	P	P	P	hsa_circRNA_102143	chr17	-	58342772	58372162	exonic	NM_032582	USP32	ACTGAATGCACATGACACCACAAAGACATTTTTAGTCTTTTTTCAAGTGAATCTGGGAAC
ASCRP3001563	364.5	492	181	240	251	125	8.29734	8.67697	8.11003	7.61355	8.22405	7.92964	P	P	P	P	P	P	hsa_circRNA_007335	chr10	+	76978820	76979114	exonic	NM_003375	VDAC2	ACTGACATTTGATACTACCTTCTCACCAAACACAGGGAATTTTCAACGTCCGGTTCATCT
ASCRP3001564	93	250	55	103	109	47	6.34594	7.76898	6.31708	6.53066	7.03414	6.25337	P	P	P	P	P	P	hsa_circRNA_400537	chr10	+	27447477	27450111	exonic	NM_032844	MASTL	ACTGACGGATTTTGGCCTTTCAAAAGTTACTTTGAATAGAGGTTGTTAAAAAAGCAGACA
ASCRP3001565	444	1075	642.5	587	1351	588.5	8.60098	9.7456	9.95397	8.86954	10.5677	10.3797	P	P	P	P	P	P	hsa_circRNA_071106	chr4	+	148778703	148803083	exonic	NM_024605	ARHGAP10	ACTGACTCCATTGACAGAAGGTTTTGTTTTGACATAGAAGCTGCTGATCGGAAGAAAAAA
ASCRP3001566	640	460	65	349	128.5	51	9.13958	8.59726	6.57337	8.13091	7.26114	6.39629	P	P	P	P	P	P	hsa_circRNA_101459	chr15	+	22835915	22846952	exonic	NM_052903	TUBGCP5	ACTGAGACTCAGGTTATTCGGGAAACCCTATGATTTCATCGTTTCTTGGATGTCAACAGC
ASCRP3001567	78.5	74.5	36.5	82	62	36	6.02873	6.2322	5.62152	6.22365	6.19221	5.76991	P	P	P	P	P	P	hsa_circRNA_100231	chr1	+	53250548	53262456	exonic	NM_024646	ZYG11B	ACTGAGCTCTTCATTGTCAGGCTTGTGGTTACTGGGATGAGAAACCACCCTATGAATTTG
ASCRP3001568	109	82	41	88	60.5	49	6.50177	6.35478	5.72894	6.33009	6.22365	6.29173	P	P	P	P	P	P	hsa_circRNA_403817	chr7	+	56123316	56124107	exonic	NM_001762	CCT6A	ACTGATACAAGGGCCTTCATCCTAGAATAATCACTGAAGGATTTGAAGCTGCAAAGGAAA
ASCRP3001569	220	133	94	228	172	69.5	7.56316	6.92228	7.14532	7.54997	7.69568	6.94328	P	P	P	P	P	P	hsa_circRNA_405886	chr2	+	61014081	61014755	exonic	NM_022894	PAPOLG	ACTGATACAGGGTTGGATTAGTAGAATCTAAAATCCGTGTACTTGTTGGAAACTTGGAAC
ASCRP3001570	38	24	27	23	23.5	27	5.10194	4.80211	4.99541	4.65399	4.68859	5.23345	P	P	P	A	A	P	hsa_circRNA_405706	chr18	-	71067646	71075957	sense overlapping	TCONS_00026558	XLOC_012879	ACTGATCATTCATCTTTGAGGAAGTGCCTTAGACTACTTCTCAAACCTCAGTCCACGTCA
ASCRP3001571	42	36	48	34	38	31	5.2567	5.38307	6.0579	5.19896	5.46882	5.36957	P	P	P	P	P	P	hsa_circRNA_077228	chr6	-	84922674	84925640	exonic	NM_014895	CEP162	ACTGATGACGAACATGAGAATGAATCGAAACATGAAGAACTGGCAGGACTTCTTGGAACA
ASCRP3001572	65	95.5	42	92.5	68	37	5.80545	6.53066	5.80617	6.38866	6.29684	5.81474	P	P	P	P	P	P	hsa_circRNA_104047	chr6	+	3006701	3012908	exonic	NM_000904	NQO2	ACTGATGAGCAGAAAAAGGTTCGGGAGGCTGACCTAGTGATATTTCAGATTGCTGGACTC
ASCRP3001573	506	326.5	107.5	243	176	90	8.79174	8.14045	7.32452	7.64192	7.70742	7.30792	M	P	P	P	P	P	hsa_circRNA_004506	chr15	-	65266939	65273363	exonic	NM_016630	SPG21	ACTGCAAACAGATTATTGTGGATGATGATGACAGTAAGATATGGTCGCTCTATGACGCGG
ASCRP3001574	37	22	26	22	22	34	5.10194	4.62505	4.93119	4.72844	4.68859	5.66324	P	A	P	A	A	P	hsa_circRNA_001857	chr2	-	58453803	58454200	intronic	ENST00000403676	FANCL	ACTGCAAGTCTTGATTTCTTTTTTTAAACAGTGCTCAAGAAACAGAGTAGTGTGAGGTTT
ASCRP3001575	242.5	343	123.5	273	179	96	7.70166	8.2038	7.52277	7.79177	7.73251	7.45586	P	P	P	P	P	P	hsa_circRNA_102650	chr2	+	26587169	26598016	exonic	NM_033505	EPT1	ACTGCAATGATTATTGTACAGTGCTGTGGATACCAATCCACTTTCTCTGTATGTCATGCA
ASCRP3001576	118	53	56	305.5	163	69	6.62463	5.86236	6.31708	7.95361	7.60699	6.94328	P	P	P	P	P	P	hsa_circRNA_104742	chr9	+	19423859	19435082	exonic	NM_001010887	ACER2	ACTGCACTGCTCATCGCAGAGCTAAAGAGATCAGCAATGTCTTATTTTTCATTTTACCGC
ASCRP3001577	54	101	43.5	72	45	37	5.59191	6.58677	5.819	6.05549	5.70532	5.76991	P	P	P	P	P	P	hsa_circRNA_405082	chr12	+	122337539	122341013	exonic	NM_002813	PSMD9	ACTGCATAACATTGGCAGTGTGGTGCAGCACAGTGAGGGGGCCTGCAGAATGATCACAAG
ASCRP3001578	484	324	278	1113.5	382	121	8.73559	8.13248	8.77793	9.81584	8.86008	7.8589	P	P	P	P	P	P	hsa_circRNA_103319	chr3	-	33467081	33467233	exonic	NM_014517	UBP1	ACTGCATGATGAAACGCTTACTTATTTGAACCAAGTGATGTCTTGGCATTGCCCATTTTC
ASCRP3001579	612	831	163	782.5	280	171	9.0758	9.38096	7.96102	9.27038	8.40731	8.43432	P	P	P	P	P	P	hsa_circRNA_104588	chr8	-	37727937	37735069	exonic	NM_025151	RAB11FIP1	ACTGCCACCATCATCAGTGAGAACTTGAACAATGAGGTCATGATGAAGGTGGTATAAGTT
ASCRP3001580	81	174	45	66.5	53.5	41	6.0639	7.24881	5.91777	5.97495	6.03363	5.99959	P	P	P	P	P	P	hsa_circRNA_102660	chr2	+	32396355	32400430	exonic	NM_017964	SLC30A6	ACTGCCTATACTTACCTGACCATTTTTGATCTTTTTAGGGGACAATTCATCTCTTTCGAA
ASCRP3001581	58	41	39	31	36	36	5.66324	5.60185	5.72894	5.16696	5.38691	5.60514	P	P	P	P	P	P	hsa_circRNA_407187	chr9	+	72965029	72965387	exonic	NM_015110	SMC5	ACTGCCTGTAAAGAAAATACATCTCAATACTTTTTCATAACACCAAAGGAAGATTATGAT
ASCRP3001582	398	301	266	336	267	248	8.44551	8.04899	8.71447	8.073	8.32697	9.01931	P	P	P	P	P	P	hsa_circRNA_008874	chr10	+	96201652	96234540	exonic	NM_015188	TBC1D12	ACTGCCTTGATTCTTGAGGATCGACCATCAAACCTTTTTCCAAAAAGGACAAAGGAACTC
ASCRP3001583	48.5	49	35	39	31.5	26.5	5.43587	5.72667	5.50986	5.40783	5.26714	5.26714	P	P	P	P	P	M	hsa_circRNA_401211	chr14	-	20793697	20794952	exonic	NM_021178	CCNB1IP1	ACTGCGTTTTTCTTTTATGAAATGATCCTAGATAATTGATAGATCCTGTGGTTCAACTGG
ASCRP3001584	696	225	224	394.5	261	164	9.26394	7.60576	8.42386	8.31796	8.30535	8.37508	P	P	P	P	P	P	hsa_circRNA_100269	chr1	+	82302569	82372915	exonic	NM_012302	LPHN2	ACTGCTACCTCCCCGATGCCTTCAAAATTATGACTCAAAGATATGAAGATCAATGATGCA
ASCRP3001585	113.5	178	43	113	72	42.5	6.56451	7.28498	5.819	6.63878	6.41895	6.01702	P	P	P	P	P	P	hsa_circRNA_405966	chr2	-	136071058	136073100	exonic	NM_032143	ZRANB3	ACTGCTATTGCCAAGATATTTTGGTAAAAGACCTCAGTGGGATTGTAGAGGGGCATCAAA
ASCRP3001586	100	75	38	115	55	46	6.39343	6.25547	5.68521	6.63515	6.03363	6.17123	P	P	P	P	P	P	hsa_circRNA_001311	chr3	-	53262071	53262344	sense overlapping	NM_001064	TKT	ACTGCTGAAGAAAGAAAATGCCATCATCTATAACAACAATGAGGACTTCCAGGTCGGACA
ASCRP3001587	57	61.5	39	75	47	29	5.6361	6.05669	5.68521	6.11914	5.77137	5.30007	P	P	P	P	P	P	hsa_circRNA_028345	chr12	+	112568314	112583466	exonic	NM_006700	TRAFD1	ACTGCTGATTGACCATCAGGAAGAGCTAAAGATGGCTGAATTTCTAGATGACCAGGAAAC
ASCRP3001588	297	366	317.5	571	254	250	7.99063	8.2839	8.9505	8.83643	8.2719	9.047	P	P	P	P	P	P	hsa_circRNA_008620	chr5	+	76342171	76344097	exonic	NM_018046	AGGF1	ACTGCTGTAAACCCTGCTACAATTGGAAGGATTTGAACTCAGAGGATCAAAAAGCCTTCA
ASCRP3001589	56	67	47	77	54	30	5.61172	6.12948	6.0579	6.1623	6.00147	5.36957	P	P	P	P	P	P	hsa_circRNA_103685	chr4	+	85555009	85556504	exonic	NM_001263	CDS1	ACTGCTTACCTTTTTGGATTTTTTTTTGGGAGAACTCCATTAATTAAGTTCGCATGGACT
ASCRP3001590	135	74	52	81	84	53	6.83792	6.25547	6.22472	6.24071	6.65358	6.39629	P	P	P	P	P	P	hsa_circRNA_403472	chr5	-	142675024	142680328	exonic	NM_000176	NR3C1	ACTGCTTCTCTCTTCAGCTCGAAAAACAAAGAAAAAAATAAAAGGAATTCAGCAGGCCAC
ASCRP3001591	62	25	49.5	80	56	41	5.74919	5.00043	6.1122	6.19986	6.03363	6.08884	P	P	P	P	P	P	hsa_circRNA_072780	chr5	-	68590619	68607031	exonic	NM_176816	CCDC125	ACTGCTTCTTCAGCTCAAACAAGAGGAGGTAGAAATGTTAAAAACTGAACTTGAGGCATC
ASCRP3001592	183	151.5	67.5	95	95	73	7.28959	7.09696	6.59923	6.41989	6.83792	7.0132	P	P	P	P	P	P	hsa_circRNA_104370	chr7	-	47520700	47568745	exonic	NM_022748	TNS3	ACTGGAACAGCCGGAAGAATTAACCTCGAGTCTGCACGCTTTTAAGAACAAGGCCTTTAA
ASCRP3001593	73	38	40	37.5	32	43	5.94013	5.48502	5.68521	5.36957	5.34808	6.08884	P	P	P	P	P	P	hsa_circRNA_400352	chr1	-	173593925	173596298	exonic	NM_198493	ANKRD45	ACTGGAAGATATTGTGACTCCTATCTTCACAAAAATGACTACACCATATGCAAGGCTGAC
ASCRP3001595	198	61	139	96.5	87	111	7.41183	6.0639	7.72647	6.43987	6.67099	7.66954	P	P	P	P	P	P	hsa_circRNA_072732	chr5	+	65349233	65350779	exonic	NM_018695	ERBB2IP	ACTGGAGAGAACAAGTACTTCGACATATTGAAGCCAAAAAGTTAGAAAAGGCAAGAAGAT
ASCRP3001596	44	56	30	48	41	45	5.3102	5.92965	5.2504	5.63448	5.67112	6.17123	P	P	P	P	P	P	hsa_circRNA_087255	chr9	+	79952170	79986065	exonic	NM_015186	VPS13A	ACTGGAGGCATCATAGACATGGCTAGCAGTACATTTCAGGGAATAAAAAGATCATTCATT
ASCRP3001597	531	32.5	26	33	28	24	8.87373	5.29803	5.0665	5.19896	4.9929	5.00293	A	P	P	P	P	A	hsa_circRNA_001146	chr4	-	103610730	103612114	exonic	ENST00000514430	MANBA	ACTGGATGGAGGCTTAAATATTGAAAAATCAGCTAAGAATGAAGGATTAAACTGAAGATT
ASCRP3001598	69.5	71	54.5	116	76	38	5.88152	6.1933	6.26905	6.66152	6.51059	5.91644	P	P	P	P	P	P	hsa_circRNA_001478	chr5	-	40764615	40777688	exonic	NM_006251	PRKAA1	ACTGGATTTCCGTAGTATTGATGTTGGCAAACATGAATTGACTGGGCATAAAGTAGCTGT
ASCRP3001599	150	92	89	139	158	69	6.99509	6.49112	7.02863	6.88276	7.5693	6.92228	P	P	P	P	P	P	hsa_circRNA_101182	chr12	-	121220457	121229360	exonic	NM_139015	SPPL3	ACTGGCCATTGGCTTCTCATGGATGGTCCCTTAATATGGACTTTGAAAATCAAGATAAGG
ASCRP3001600	71	41.5	32	44	49	34.5	5.90311	5.58191	5.36374	5.50986	5.86236	5.73873	P	P	P	P	P	P	hsa_circRNA_003030	chr10	+	54040548	54050050	exonic	NM_006258	PRKG1	ACTGGGAAGGCTTAAGAAAAGGTACCTTGACACCTCCTATAATACCAAGTAGGTTCGTTT
ASCRP3001601	37	35	31	40.5	34	26	5.10194	5.38307	5.2504	5.42285	5.29803	4.92856	P	P	P	P	P	P	hsa_circRNA_029693	chr13	-	21619823	21620369	exonic	NM_014572	LATS2	ACTGGTGAACGCAGGATGCGACCAGAGAGTGATAATCTTCAAAATGAAGACTTTGGAAAA
ASCRP3001602	485.5	940	330	860	577	293	8.74412	9.54959	9.03039	9.41693	9.41247	9.30551	P	P	P	P	P	P	hsa_circRNA_101068	chr12	+	52385646	52385777	exonic	NM_004302	ACVR1B	ACTGGTGGCAGAGTTATGAGGAGTCCATGAAGAATATCAGCTGCCATATTACGACTTAGT
ASCRP3001603	99	160	64.5	145	48	31	6.39343	7.15294	6.54447	6.94067	5.83454	5.49572	P	P	P	P	P	P	hsa_circRNA_102516	chr19	+	34921480	34924317	exonic	NM_005499	UBA2	ACTGGTTATGAATGCTTTAGATAACAGAGATTGATCTGGATACTATTGATGTAAGCAACC
ASCRP3001604	726	535	332.5	463	653	209	9.31505	8.80003	9.02739	8.52098	9.57787	8.74524	M	P	P	M	P	P	hsa_circRNA_100975	chr11	+	120345268	120348235	exonic	NM_015313	ARHGEF12	ACTGGTTTGCAGAGTCCAGAATTTGGATTTAACAAAAAGGAAGATGATTCATGAAGGGCC
ASCRP3001605	2752	1202	717.5	1762	2008	1051	11.2548	9.91161	10.143	10.4625	11.1263	11.2086	P	P	P	P	P	P	hsa_circRNA_100977	chr11	+	120347369	120348235	exonic	NM_015313	ARHGEF12	ACTGGTTTGCAGAGTCCAGATAACAAAGCTTTATTCGTCATTTCCATGTCAGACAATGGC
ASCRP3001606	92	73	41	67	51	48.5	6.26697	6.24124	5.80617	5.96344	5.91975	6.27216	P	P	P	P	P	P	hsa_circRNA_026700	chr12	+	54675169	54680872	exonic	uc001sfo.3	HNRNPA1	ACTGTATTTAACTTAGTCTCCTAAAGAGCCCGAACAGCTGAGGAAGCTCTTCATTGGAGG
ASCRP3001607	41	36	24	44	31	23	5.19896	5.44878	4.86397	5.49127	5.14788	4.65717	P	P	P	P	P	P	hsa_circRNA_104116	chr6	+	43568724	43578460	exonic	NM_006502	POLH	ACTGTCATCAAGAACTGTAATACTTCTGGAATCCAGACAGAATGGTCCTGGCAAAACTGG
ASCRP3001608	121	124.5	76	167	87	47	6.67648	6.84909	6.77638	7.13452	6.70442	6.25337	P	P	P	P	P	P	hsa_circRNA_012824	chr1	+	63269389	63307218	exonic	NM_032852	ATG4C	ACTGTCGAAATGTTCAGGACTTCAAACGAGCTTCTGAAGAAATCACCAAGTCAGTATAAA
ASCRP3001609	8255	4011	1104	7154	3534	702	12.8121	11.7297	10.7662	12.6983	11.741	10.6487	P	P	P	P	P	P	hsa_circRNA_004390	chr1	-	85331067	85331821	exonic	NM_012152	LPAR3	ACTGTCTTAGGATGTTCACTTCTCCACAATGAATGAGTGTCACTATGACAAGCACATGGA
ASCRP3001610	156	207.5	83	226	128	61	7.04844	7.48479	6.92228	7.53384	7.26114	6.68352	P	P	P	P	P	P	hsa_circRNA_101870	chr16	-	72122885	72124685	exonic	NM_017853	TXNL4B	ACTGTCTTTTTCTTCAATGGGCAGCATATGAAAGTGGATTATGGGAGTGACAGTGAGGAT
ASCRP3001611	56	24	45	21	29	27	5.6361	4.93643	5.83944	4.58889	5.0665	5.16808	P	P	P	A	P	P	hsa_circRNA_406713	chr5	-	171635179	171639231	sense overlapping	NM_152277	UBTD2	ACTGTGAACCATGCTGCAATGAGTTTCCTTTTATATAGGTGCACTTACAGAGTGCTACGA
ASCRP3001612	148	161.5	83	103	89	56	6.97612	7.15716	6.92228	6.51585	6.72578	6.55644	P	P	P	P	P	P	hsa_circRNA_009106	chr1	+	9415801	9416644	exonic	NM_025106	SPSB1	ACTGTGAGATCCGAATGCGCTACTTGAACGGACTCGATCGCAATACTGAACACTGCGCAG
ASCRP3001613	172.5	87	94.5	113.5	121	90	7.209	6.41942	7.12019	6.6472	7.17197	7.34413	P	P	P	P	P	P	hsa_circRNA_052535	chr2	+	9517036	9520937	exonic	NM_003887	ASAP2	ACTGTGAGGAGCTGGAGCCGGATGAAACGGCCCTCCACCTTGCAGTCAGATCCGTGGATC
ASCRP3001614	362.5	185.5	143	565	232	131	8.28853	7.32452	7.76254	8.82145	8.12518	7.99629	P	P	P	P	P	P	hsa_circRNA_104196	chr6	-	136977444	137019820	exonic	NM_005923	MAP3K5	ACTGTGGTTAGGTTTCCAATGTGCACTGGGAACTACACCTTTGTTCCTTACATGATAACT
ASCRP3001615	411	310	259.5	422	268	157	8.48933	8.06958	8.66497	8.40695	8.34434	8.30509	P	P	P	P	P	P	hsa_circRNA_104733	chr9	+	6420911	6434173	exonic	NM_152896	UHRF2	ACTGTGTTGCTGCTGATGAAGACGTTATTTACCATATCCAGTATGATGATTGGAAAATGG
ASCRP3001616	264.5	175.5	132	216.5	151	61	7.82943	7.27259	7.63387	7.47062	7.47896	6.71132	P	P	P	P	P	P	hsa_circRNA_402885	chr3	-	57643406	57658165	exonic	NM_152678	DENND6A	ACTGTTCATGAGGTGGATATTTTCAGGTAATTTATCCTCAGCATTCCAAACTTACTGACA
ASCRP3001617	246	213	136	262	200	120	7.72685	7.54654	7.68306	7.73025	7.91494	7.81562	P	M	P	P	P	P	hsa_circRNA_102175	chr17	-	62864579	62865284	exonic	NM_199340	LRRC37A3	ACTGTTGAACTGGAAAAACTAATTCTCAATCACAATCCTCTGACAACTGTTGAAGATCCA
ASCRP3001618	147	178	122.5	190	109	46.5	6.94588	7.29267	7.51774	7.30792	7.00261	6.14881	P	P	P	M	P	P	hsa_circRNA_406499	chr4	-	87275682	87292020	exonic	uc003hpv.3	MAPK10	ACTGTTGAATTAGACCCGTTTCCTATAGATGAGAAACCATACAAGCTGTGAACCATAATT
ASCRP3001619	102	55	72	68.5	48	72.5	6.43479	5.90578	6.72578	6.03608	5.86236	7.00261	P	P	P	P	P	P	hsa_circRNA_086368	chr9	-	14081841	14113080	exonic	NM_001190737	NFIB	ACTGTTTAAACAATAAAATGAGCTATGCTACAGACTCTGCCTACACAGCCTCAGGCACAT
ASCRP3001620	136.5	64	51.5	90.5	49	30.5	6.87493	6.1122	6.14202	6.34397	5.891	5.51863	P	P	P	P	P	P	hsa_circRNA_003000	chr7	-	103828698	103844682	exonic	NM_002553	ORC5	ACTGTTTGTCGAGATTTGAAAGAGCTCAGACATCTGAGACATCATTTCAGCTTTCCATCC
ASCRP3001621	272	280	113	209.5	97	50	7.85873	7.93768	7.36543	7.43378	6.83792	6.36357	P	P	P	P	P	P	hsa_circRNA_068601	chr3	-	195776154	195803993	exonic	NM_003234	TFRC	ACTTAAACACTGAGTTCTTCTGTGTGGCAGTTCAGAATGATGGATCAAGCTAGATCAGCA
ASCRP3001622	111	50	47	98	59.5	94	6.54618	5.75959	5.99079	6.45685	6.17789	7.42004	P	P	P	P	P	P	hsa_circRNA_079352	chr7	+	6441946	6443598	exonic	NM_006908	RAC1	ACTTAATAAATCCTTGAATCATAGTGCTGTAAAATACCTGGAGTGCTCGGCGCTCACACA
ASCRP3001623	1248	1841	706	1550	1755	1248	10.1019	10.5343	10.1201	10.2841	10.9325	11.5363	P	P	P	P	P	P	hsa_circRNA_104980	chrX	+	10031484	10066619	exonic	NM_015691	WWC3	ACTTAATTGGCAATATGAAGAAGCCAGAAAGAGGATAACAAAGCCATTGACCTTTGCCGA
ASCRP3001624	6129.5	12338	5946	8851	7347.5	1322.5	12.4407	13.6235	13.0166	13.0781	12.6389	11.6383	P	P	P	P	P	P	hsa_circRNA_104328	chr7	-	23015828	23030758	exonic	NM_032581	FAM126A	ACTTACATGCCCAGTGTTTCTCTTCAGTCACTGTGTCAAATTTGTTCAAGGTTGAAGGTT
ASCRP3001626	191	237	107.5	235	229.5	181.5	7.37125	7.67837	7.31045	7.59336	8.10857	8.545	P	P	P	P	P	P	hsa_circRNA_401764	chr17	-	29130918	29131126	exonic	NM_015986	CRLF3	ACTTAGTCCGAGAAGATCAAAGAAAGTGCATCACAGACAAGGGATGTTCTCAAACAGCAT
ASCRP3001627	201	91	107	192	102	58.5	7.43424	6.47589	7.331	7.2998	6.93348	6.60829	P	P	P	P	P	P	hsa_circRNA_104329	chr7	+	23224688	23224917	exonic	NM_007342	NUPL2	ACTTAGTCCTGATGAGCAGAAAGATGAAAAGAAACTTCTGTAATAATAGACGTGGATGGA
ASCRP3001628	429.5	1273	707	887.5	638.5	326	8.54199	10.0052	10.1235	9.46683	9.54079	9.48931	P	P	P	P	P	P	hsa_circRNA_102095	chr17	-	44159806	44172067	exonic	NM_015443	KANSL1	ACTTAGTTCTGAGGTGAAGACAGATCATGGGACTGATAAATTGGAGACGCAGGTCAGAAT
ASCRP3001629	49.5	79	128	72	56.5	31	5.43587	6.3261	7.56739	6.04703	6.04824	5.23345	P	P	P	P	P	P	hsa_circRNA_405156	chr13	-	60485868	60548590	exonic	NM_030932	DIAPH3	ACTTATGTGAACCTGAGCAGTTTGTGGTTGTGTTTGAAAAAGAGTTTACCGACCACCAAG
ASCRP3001630	387	609	215.5	515	356	259	8.39152	8.96725	8.34249	8.67951	8.75399	9.11435	P	P	M	P	A	P	hsa_circRNA_103805	chr5	-	31421378	31424578	exonic	NM_013235	DROSHA	ACTTATTCATTCATTTCCCAGATCATCATGAAGGACACTTAACTGACCTGCGCGAAGTCT
ASCRP3001631	609.5	781	605	812.5	567.5	229	9.06626	9.30215	9.87542	9.31505	9.39305	8.90291	P	P	P	P	P	P	hsa_circRNA_002368	chr17	-	4186092	4192703	exonic	NM_003342	UBE2G1	ACTTATTTCAGGTTGATAAAAATGGTGATGTGTGCATTTCTATTCTTCATGAGCCTGGGG
ASCRP3001632	40	26	24	32	31	26	5.13196	5.00043	4.99541	5.14788	5.17475	5.30007	P	P	P	P	P	M	hsa_circRNA_103895	chr5	-	74721185	74722303	exonic	NM_005713	COL4A3BP	ACTTCAAAGGGATAAAGACTGAATCTGGATATGGATCTGAATCCAGCTTGCGTCGACATG
ASCRP3001633	203	122	101.5	104	151	105.5	7.44785	6.82596	7.24326	6.50265	7.48792	7.61355	P	P	P	P	P	P	hsa_circRNA_089921	chrX	-	15444028	15477863	exonic	NM_003662	PIR	ACTTCAAATTGGACCCAGGAGCCAAACATTCCCAACCTATCCCTAAAGGTATCCTACCTC
ASCRP3001634	97	47	48	90	62	44.5	6.39343	5.67583	6.0579	6.34397	6.19221	6.0639	P	P	P	P	P	P	hsa_circRNA_066083	chr3	-	52675969	52677359	exonic	NM_018313	PBRM1	ACTTCAATATGGCTCAGAAAGTGAAGAAGATGCTGCTTTAGCTGGACTCCATCCAACTTG
ASCRP3001635	62	37	47	33	34	34	5.72818	5.41536	5.99079	5.23345	5.29803	5.66324	P	P	P	P	P	P	hsa_circRNA_405033	chr12	-	88490664	88500875	exonic	NM_025114	CEP290	ACTTCACACTATTGAACAAGCCTGGGAACAGGAAACTAAATTAGTGAAAAGGAGACCTGG
ASCRP3001636	80	39	49	63.5	61	53.5	6.08413	5.51161	6.02873	5.92306	6.14088	6.41614	P	P	P	P	P	P	hsa_circRNA_104800	chr9	+	82324537	82336803	exonic	NM_007005	TLE4	ACTTCACCTCCCAGGTGGGATTTGATCCACACCATCACATGCGTGTGCCAGCAATACCTC
ASCRP3001637	123	160	73	127.5	112	73	6.71361	7.15294	6.74608	6.74608	7.07305	6.99068	P	P	P	M	P	P	hsa_circRNA_402827	chr3	+	37061800	37067498	exonic	NM_000249	MLH1	ACTTCAGAAATGTCAGAGAAGAGAGGACCTACTTCCAGCAACCCCAGTTTAGAAATCAGT
ASCRP3001638	76	44	34	24.5	27.5	31	6.00771	5.65531	5.45974	4.88311	4.96237	5.43772	P	P	P	A	P	P	hsa_circRNA_406011	chr2	+	197537068	197559883	exonic	NM_001080539	CCDC150	ACTTCAGCAAGTCACTTCTGATTACCATGGGAACCTGCAGATATCTTTCAACAAGGAACA
ASCRP3001639	128	50	74	273	109	48	6.74907	5.79755	6.72578	7.78361	6.98879	6.17123	P	P	P	M	M	P	hsa_circRNA_405488	chr16	-	72341954	72425114	sense overlapping	NR_126330	LINC01572	ACTTCAGTGATTATAAAAGTTAAGGAGCCTTTCTGAAGGGAACTCACAAGGGCTTCGGTT
ASCRP3001640	60	41.5	30	58	34	22	5.70609	5.55829	5.30616	5.87743	5.29803	4.85846	P	P	P	P	P	A	hsa_circRNA_081794	chr7	-	103777227	103824619	exonic	NM_002553	ORC5	ACTTCATCAGAGCTATTGCAAGGCAGTACTTAATTTTCCTAAATATTGTGAACCCGTGGT
ASCRP3001641	378	195	84	434.5	94	74	8.34557	7.40238	6.89359	8.44022	6.80533	7.00261	M	P	M	P	P	P	hsa_circRNA_104425	chr7	-	91842508	91855996	exonic	NM_004912	KRIT1	ACTTCATCTCCTCAACATGGAAACTAAGGTATGGAAAAGTTGAGGCCACTCGCATATTGT
ASCRP3001642	134.5	292.5	142.5	186	157	70	6.82243	7.99063	7.75792	7.27828	7.54975	6.92228	P	P	P	P	P	P	hsa_circRNA_057028	chr2	-	171867882	171884915	exonic	NM_012290	TLK1	ACTTCATCTGCTTGGTAGAGGTGGCTTTAGTGAAGTGTATAAGGTTGACTTTGGCAGAAT
ASCRP3001643	1219	1329.5	822	1062	683	500	10.0695	10.0719	10.3513	9.75532	9.64187	10.1067	P	P	P	P	P	P	hsa_circRNA_001788	chr8	+	37623043	37623873	exonic	NM_007198	PROSC	ACTTCATTGGCCACCTACAGAAACAAAATGTCAACAAATTGATGGGATCTCCCAGCCATC
ASCRP3001644	791.5	1123	332.5	686	512.5	234	9.45146	9.80943	9.04275	9.09645	9.25551	8.94222	P	P	P	P	P	P	hsa_circRNA_100604	chr10	-	70218860	70229920	exonic	NR_102264	DNA2	ACTTCCCTCAGATGCAGCTCTCTCTATTTCAGAAGAAAGTGGTAGCTTCCTTTCCAAGAA
ASCRP3001646	453	146	222	175.5	208	223	8.63121	7.01877	8.38351	7.209	7.9684	8.85965	P	P	M	P	P	P	hsa_circRNA_406044	chr2	+	216227368	216238260	antisense	NM_002026	FN1	ACTTCCTCTCCAGCTGGCTGTTGGCCTCTTGAAGGCAGTGACATGGTAGCCTGTCACCTG
ASCRP3001647	1348	877	282.5	729	361	181	10.2192	9.45329	8.80201	9.18104	8.77793	8.53088	P	P	P	P	P	P	hsa_circRNA_034970	chr15	+	43690235	43694048	exonic	NM_001286414	TUBGCP4	ACTTCCTGAGCAATTTGCTGGCTCAATCCTTTATCCTATTGAAACCTCAGATGCTACTCA
ASCRP3001648	118	37	65	47	49.5	72.5	6.65716	5.41536	6.50486	5.50986	5.819	6.95754	P	P	P	P	P	P	hsa_circRNA_406309	chr3	+	99584817	99585905	intronic	ENST00000421999	CMSS1	ACTTCCTTTCCTGTCACAGGTTATTTTCACTTAGATATTGCACGTGGGCATTTTGGAGGA
ASCRP3001649	361	58	349	1009	857	365.5	8.28673	6.02873	9.10491	9.67539	9.98317	9.68661	P	M	P	P	P	P	hsa_circRNA_087212	chr9	+	75775718	75780125	exonic	NM_000700	ANXA1	ACTTCGCAGAGGGCCTTGGAACTGATGAAGATACTCTAATTGAGATTTTGGCATCAAGAA
ASCRP3001650	176	130	82	108.5	192.5	54.5	7.23238	6.8983	6.88412	6.57042	7.83225	6.54189	P	P	P	P	A	P	hsa_circRNA_407033	chr8	+	381340	385707	exonic	NM_012173	FBXO25	ACTTCTCAAGTGCAATTCAAGATATCCGAAGGTTCAATTATGTGGTCAAATATCTTAAAT
ASCRP3001651	423	1654	188.5	679	291	151	8.52382	10.3698	8.17553	9.08291	8.47217	8.2342	P	P	P	P	P	P	hsa_circRNA_004672	chr11	+	9441957	9446809	exonic	NM_006391	IPO7	ACTTCTGAAGGAAACACTTCAAGTTGAAGAAGATGATCGACCTGAGTTACCATGGTGGAA
ASCRP3001652	215.5	576	123	218	174	107	7.5256	8.89745	7.52277	7.49638	7.69568	7.62131	P	P	P	P	P	P	hsa_circRNA_102123	chr17	+	48818462	48819092	exonic	NM_006107	LUC7L3	ACTTCTGCAACAGGTATGAGAAGAGCTCTCGTTTCATGAAAGTTGGCTATGAGAGAGATT
ASCRP3001653	232	725	115	202	159	74	7.64673	9.19847	7.44578	7.3893	7.57834	7.03689	P	P	P	P	P	P	hsa_circRNA_405603	chr17	+	48814320	48819092	exonic	NM_006107	LUC7L3	ACTTCTGCAACAGGTTTGTAAATATTATCTCTGTGGTTTTTGTCCTGCGGAATTGTTCAC
ASCRP3001654	53	27.5	22	32	30.5	26	5.54376	5.02771	4.51372	5.19896	5.12279	5.16808	P	P	A	P	P	P	hsa_circRNA_020273	chr10	+	124268171	124274424	exonic	NM_002775	HTRA1	ACTTCTTACACATTGCGACGGTGAAGTGATTGGAATTAACACTTTGAAAGTGACAGCTGG
ASCRP3001655	184	256	91	199	79	42	7.31095	7.7876	7.02863	7.35861	6.55388	6.04096	P	P	P	P	P	P	hsa_circRNA_405704	chr18	-	67788791	67795782	exonic	NM_173630	RTTN	ACTTCTTAGACATGTACCATCTACCTGTTCATGTAATTGGACACCATGCTGTGAGTCCTT
ASCRP3001656	1314.5	746	702	771	1614.5	547.5	10.1694	9.23936	10.1127	9.25236	10.8216	10.2473	M	P	P	P	P	P	hsa_circRNA_001038	chr12	-	122495211	122495481	antisense	NM_020993	BCL7A	ACTTCTTCCCTCATCAGACCATTCTCTTCCTCACCCACCAGGCCTGGACACCCCCTGAAG
ASCRP3001657	24	24	23.5	26	28	23	4.63476	4.80211	4.83056	4.88311	5.09726	4.85846	A	A	P	A	P	A	hsa_circRNA_406537	chr4	-	129960195	130003528	exonic	NM_144643	SCLT1	ACTTGAAAATGTCATCAAGGAAAATGAAAGATCGAAGACTAAATGAAGATTTTAGGCGGT
ASCRP3001658	68	88	54	93	111	41	5.85268	6.41942	6.19385	6.41989	7.07305	5.99959	P	P	P	P	A	P	hsa_circRNA_100471	chr1	-	227327276	227335260	exonic	NM_003607	CDC42BPA	ACTTGAACTCAGTAGAAAACTTCAAGGTTCAGTCCTCAGTGGCTGTAGGAACTCCAGATT
ASCRP3001659	80	62	51	66	65	33	6.04824	6.05669	6.16118	5.99771	6.2763	5.6361	P	P	P	P	P	P	hsa_circRNA_405193	chr14	-	31631798	31638674	sense overlapping	NM_015382	HECTD1	ACTTGACAGATCCCAAAGTTCATCTGGAAGAATAAATAGACTCTGTTACGGCATGGTGCA
ASCRP3001660	44	27	31	30	38	24.5	5.26714	5.07841	5.33623	5.12509	5.46882	5.13196	P	P	P	P	P	P	hsa_circRNA_405068	chr12	+	110922882	110927976	sense overlapping	NM_013300	FAM216A	ACTTGACAGTCTTGTCTCGTGTATTGAATTCGTGCCAAAGATAGAATCAAAGATGGATAC
ASCRP3001661	55	70	33	63	43.5	45.5	5.54376	6.18506	5.50986	5.95183	5.68677	6.2274	P	P	P	P	P	P	hsa_circRNA_403503	chr5	+	175913355	175916028	exonic	NM_014613	FAF2	ACTTGATATATTTAGGCTGCTGTACAGGACAGATTGAATGAGCAAGAGGGCGTACCTAGT
ASCRP3001662	70	65	39	49	53	36	5.8937	6.10407	5.63771	5.66007	5.9775	5.66324	P	P	P	P	P	P	hsa_circRNA_027612	chr12	-	76461150	76462774	exonic	NM_004537	NAP1L1	ACTTGATGGTCTGGTAGAAACACCAACAGGATACATTGAAAGCAAAGAACAGTCTGAACT
ASCRP3001663	166	344	125	296	168	103	7.14532	8.21275	7.52799	7.90828	7.64192	7.56951	P	P	P	P	P	P	hsa_circRNA_007336	chr16	+	15102635	15112822	exonic	NM_015027	PDXDC1	ACTTGGGACTTGATGGGTTTGTGGAGAGGATCAAGCATGCCTGTCAACTGCTCGGCTTGC
ASCRP3001664	170	242	70	202	128	52	7.19949	7.71049	6.63596	7.3785	7.24115	6.3261	P	P	P	P	P	M	hsa_circRNA_003632	chr1	-	52959282	52975384	exonic	NM_015269	ZCCHC11	ACTTGGGATTTTAAAGAAAAATGCGATCACCAGAATATACCAATTGTCGGTATCTATGCA
ASCRP3001665	105	127	72	120	94.5	45	6.47679	6.8581	6.65755	6.71361	6.81355	6.17123	P	P	P	P	P	P	hsa_circRNA_000798	chr11	-	64538243	64538337	intronic	ENST00000227503	SF1	ACTTGGGGTTTCTGTGGTTCATAAAGTTGGGATATGGGTACAGAAGCTTTTCCTCATAGG
ASCRP3001666	1279.5	1247	753	2295	640	671	10.1299	9.96688	10.2259	10.8485	9.54429	10.5804	P	P	P	P	P	P	hsa_circRNA_100372	chr1	+	161293403	161326630	exonic	NM_003001	SDHC	ACTTGTCTTCCCTCTCATGTATCATACCTGGAATGGGATCCGACACTTGACACGTTGGTC
ASCRP3001667	200	345.5	102	441	150	60	7.42681	8.22042	7.2257	8.46243	7.4444	6.65039	P	P	P	P	P	P	hsa_circRNA_003099	chr1	+	44137175	44149475	exonic	NM_014663	KDM4A	ACTTGTGCTGCAGGAGTGTGTCAGTGATGATGATTATTCTGACTCCACTGAAGTCAAATT
ASCRP3001668	114	56	64	77	57.5	81.5	6.60088	5.90578	6.4929	6.1623	6.10174	7.15969	P	P	P	P	P	P	hsa_circRNA_405543	chr17	+	15907201	15907487	intronic	ENST00000261647	TTC19	ACTTGTTATGAGTAAGGACATTGCCTAGTATTGGCCCCTCACTGAAGCAGTTTTCAAAAC
ASCRP3001669	35	77	34	37	26	25	4.99792	6.28455	5.45974	5.33424	4.96237	5.04966	P	P	P	P	A	P	hsa_circRNA_009241	chr1	-	1152287	1159348	exonic	NM_016176	SDF4	ACTTTAAATATAGTTGCCTTTTTTGGTCAGCTTCAGGTGGATGTGAACACTGACCGGAAG
ASCRP3001670	84	69	51	95.5	47	36.5	6.15557	6.16286	6.16118	6.43987	5.77137	5.79322	P	P	P	P	P	P	hsa_circRNA_406356	chr3	+	132165318	132169691	exonic	NM_015268	DNAJC13	ACTTTATGGAGGATTTAGTAGATTGGTATAAGCGTGTCTTTTCAGTTGGAACTCATGCGA
ASCRP3001671	49	54.5	26	107	26	28	5.34019	5.8747	4.99541	6.56324	4.9929	5.19896	P	P	P	P	P	P	hsa_circRNA_407084	chr8	+	67988716	68007967	exonic	NM_024790	CSPP1	ACTTTCGAGAGTGTATACAAATGACAGGGAAAGTTGTCAGCGAAGCTTTCTGAAAACAGT
ASCRP3001672	123	44	47	56	64	51	6.71361	5.66324	5.95571	5.77284	6.25442	6.39629	P	P	P	P	P	P	hsa_circRNA_406163	chr21	+	47088787	47093649	intronic	ENST00000400314	PCBP3	ACTTTCGGAAGCACATTGGAGATATATTTCCACAGCATCTGGCTTTTCTTGTTCCTGTTC
ASCRP3001673	44	26	46	22	27	24	5.3102	4.86946	5.91777	4.65399	5.04238	4.92856	P	P	P	A	P	P	hsa_circRNA_406672	chr5	-	136566487	136566586	intronic	ENST00000282223	SPOCK1	ACTTTCTGGGGAGGTTGGGTAAAGGAAAATGGAATTTTTGTAAGAAGTCACTTTCTGGGG
ASCRP3001674	98	96	70	84	79	55.5	6.34594	6.51804	6.63596	6.31205	6.54533	6.51541	P	P	P	P	P	P	hsa_circRNA_401015	chr12	+	98987752	98992481	exonic	NM_002635	SLC25A3	ACTTTGAGGGATGCAGCTCCCAAAATGTATAAGGAAGAAGGCCTAAAAGCAAAGATGTTC
ASCRP3001675	39	26	31	33	28	31	5.13196	5.00043	5.2504	5.16696	5.14788	5.36957	P	P	P	P	P	P	hsa_circRNA_000658	chr20	-	34322827	34322961	intronic	ENST00000253363	RBM39	ACTTTGGAAAGTCAAATCCAGTTATAGCAAAACACCTTTACTGCAGAGGCCATATAACCA
ASCRP3001676	27	33.5	22	31	27	21	4.75836	5.40215	4.86397	5.10194	4.9929	4.65717	P	P	A	P	A	A	hsa_circRNA_400004	chr1	+	26801338	26801538	intronic	ENST00000361427	HMGN2	ACTTTGGCCTGGGAGCAAAGTGATGCTGTAGGTGTTTTATACTACATGAAGTTTTCAAGC
ASCRP3001677	41	71.5	35	37	34.5	23	5.21415	6.21612	5.45974	5.35201	5.40783	5.00293	P	P	P	P	P	M	hsa_circRNA_100578	chr10	+	27469881	27470510	exonic	NM_032844	MASTL	ACTTTTAACCATTGATGATACAAAGAGAGCTGGAATGAAAGGTCCTGCGGTAGACTGGTG
ASCRP3001678	676.5	765	431	818.5	442	193	9.21697	9.27311	9.40516	9.3222	9.05802	8.63121	P	P	P	P	P	P	hsa_circRNA_402266	chr2	+	58311223	58316858	exonic	NM_006296	VRK2	ACTTTTGGGTTACAAAAATCCAGACCAGCTTTCCCCACAAATAAACCAGAGAAAGATGCA
ASCRP3001679	47.5	61	28	52	36	42.5	5.40971	6.04763	5.188	5.70686	5.50633	6.11104	P	P	P	P	P	P	hsa_circRNA_400019	chr11	+	8706439	8707219	intronic	ENST00000314138	RPL27A	ACTTTTTTCTCTGTTCTGTAAGTTAATTGGATGTTTTTCTGTACTTCCATACCTTCCCTT
ASCRP3001680	125	77	62	79	65	52	6.71361	6.28455	6.40483	6.14202	6.2763	6.34594	P	P	P	M	P	P	hsa_circRNA_403329	chr5	+	56152426	56155742	exonic	NM_005921	MAP3K1	AGAAAAAGAGTTTCCCCAGTGCCTTCGTGAGATGGAGAATAAAGAAACTCTCAAAGGGTT
ASCRP3001681	156.5	425.5	113	441	211	133	7.0608	8.47667	7.37295	8.46243	7.9759	8.01206	P	P	P	P	P	P	hsa_circRNA_401821	chr17	-	49269563	49270871	exonic	NM_017643	MBTD1	AGAAAAAGGCTAAGTCCCAGCAATACAAAGGACATAAGAAAAGTTACACAAAACTTCCTT
ASCRP3001682	503	720	345	559.5	351	213.5	8.78956	9.18187	9.09322	8.80586	8.73681	8.79715	P	P	P	P	M	P	hsa_circRNA_103439	chr3	+	119222378	119236162	exonic	NM_016589	TIMMDC1	AGAAAACAGAAGGATCGAAAGGCACTCCATGAGCTAAAACTGGAAGAGTGCAATCTGCAC
ASCRP3001683	32	32	27	39	24.5	23.5	4.90735	5.23558	5.12738	5.38115	4.90735	4.85846	P	P	P	P	A	P	hsa_circRNA_070727	chr4	-	119203985	119259469	exonic	NM_003619	PRSS12	AGAAAACAGCATCCAACTGTTACATAACAGGATGGGGTGACACAGGATCAGTACGACTTC
ASCRP3001684	273	265.5	168	375	214.5	193	7.87077	7.85406	8.01035	8.23659	7.99346	8.62239	P	P	P	P	P	P	hsa_circRNA_007607	chr7	+	6776706	6777567	exonic	NR_002217	PMS2CL	AGAAAAGAGATAAGGTAACTTAATAAAAATGCATGCAGCGGATTTGGAAAAGCCCATGGT
ASCRP3001685	45.5	33	33	31	33.5	27	5.32227	5.27441	5.40971	5.08551	5.32227	5.09257	P	P	P	P	P	P	hsa_circRNA_102704	chr2	+	42543101	42544664	exonic	NM_019063	EML4	AGAAAATATAGCAGATATGGAAGGTGCACTGTGGTTTGTTCTGGATGCAGAAACCAGAGA
ASCRP3001686	40	24	22	30	27.5	35	5.16808	4.84736	4.86397	5.08551	5.0665	5.71908	P	A	A	P	P	P	hsa_circRNA_001675	chr7	+	7273933	7283381	sense overlapping	NM_020156	C1GALT1	AGAAAATCATGAATGAACAAAGAAATACACTTTCGGGAAATGGCCTCTAAATCCTGGCTG
ASCRP3001687	116	96	72.5	122	114	60	6.63596	6.55175	6.73409	6.72389	7.0787	6.66547	P	P	P	P	P	P	hsa_circRNA_102015	chr17	+	27809214	27818883	exonic	NM_020791	TAOK1	AGAAAATCCCTCAAGATCGACCTACATCAGAGGAACTTTTAAAGGATGGCCCCAGAAGTA
ASCRP3001688	113.5	49	49.5	87.5	70	43	6.62138	5.74919	6.07702	6.31708	6.41895	6.04096	P	P	P	P	P	P	hsa_circRNA_070911	chr4	+	128715231	128719864	exonic	NM_014278	HSPA4L	AGAAAATGCTTTGAAGAAACCAGTGGCTGACTGTGTGATTTCAGGCCTGTATATCATTGG
ASCRP3001689	74	45	51	53	68	42	5.95829	5.70224	6.12948	5.7206	6.34594	6.04096	P	P	P	P	P	P	hsa_circRNA_103859	chr5	-	64747301	64769779	exonic	NM_197941	ADAMTS6	AGAAAATGGGATTGCCCACCACGATAATGCAGTTCTTATTACTAGGTTAAAAAATGGCCA
ASCRP3001690	107.5	72	62	152	73	63	6.49645	6.20964	6.43108	6.9954	6.40672	6.77125	P	P	P	P	P	P	hsa_circRNA_104216	chr6	-	149997395	149997873	exonic	NM_004690	LATS1	AGAAACACAAATGAAGGTGACCATCCACGGCAAGATAGCATGGATTTCAGTAATGAATGG
ASCRP3001691	43	28	33.5	35	34	31	5.2567	5.15913	5.38499	5.26714	5.34808	5.36957	P	P	P	P	P	P	hsa_circRNA_406490	chr4	-	82025523	82065484	exonic	NM_006259	PRKG2	AGAAACACAGAACATTCAACCAAACTGTCGGTACATTTGAAGAGCTGCAAAAATACCTTG
ASCRP3001692	133.5	293	58	237	118	63.5	6.8039	8.0063	6.37327	7.59336	7.11297	6.72654	M	P	P	P	P	P	hsa_circRNA_102201	chr17	+	74738050	74738355	exonic	NM_024311	MFSD11	AGAAACAGTGGGATTTTCTGGGCACTTCTGCAGTCTAGCATGTACATTGCCGTTTTCATC
ASCRP3001693	109	217	78	216	152	111	6.49112	7.5521	6.82596	7.46746	7.49371	7.69239	P	P	P	P	P	P	hsa_circRNA_401220	chr14	-	23550956	23559842	exonic	NM_014977	ACIN1	AGAAACCAAGGAAAGGAGAAAGACGATCATCTAGGGTCAGACAGATTGGTGAGGAAATGA
ASCRP3001694	73.5	88.5	53.5	80	64.5	33	5.94013	6.43849	6.17789	6.20964	6.28763	5.6361	P	P	P	P	P	P	hsa_circRNA_401263	chr14	-	58758352	58759856	exonic	uc010apd.2	FLJ31306	AGAAACCTGGATCTGCGATCTGTTTGTGGTGAGCATTTGTACAGTGAAACATTTTGCTAC
ASCRP3001695	661	114.5	325	140.5	179	184	9.1904	6.74421	8.99179	6.8983	7.7434	8.54993	P	P	P	P	P	P	hsa_circRNA_406725	chr5	-	180286875	180286984	intronic	ENST00000359141	ZFP62	AGAAACTAAACAGCCATCTATTCGGGGGCATTTGGGTTGTCTCCAATTTGTTGTTACTTC
ASCRP3001696	32	27	26	31	30	25	4.84178	5.10194	5.0665	5.08551	5.04238	5.00293	P	P	P	P	P	P	hsa_circRNA_014491	chr1	-	155141883	155145368	exonic	NM_173852	KRTCAP2	AGAAACTGACCCTGAATGTTCAATAAAGTTGATTCTTTGTATGGTGGGTACGGGCACCTC
ASCRP3001697	54.5	104	32	50	44.5	28	5.60514	6.65358	5.36374	5.70686	5.79033	5.40215	P	P	P	P	P	P	hsa_circRNA_028202	chr12	-	110893390	110895439	exonic	NM_016301	GPN3	AGAAACTGACTAAAGCTATATGTGGACTGGTCAGATTGAGTTGTACACTCACCTGCCTGT
ASCRP3001698	187	205	162.5	214.5	226	87	7.34487	7.47446	7.95683	7.46474	8.07508	7.28959	P	P	P	P	P	P	hsa_circRNA_103686	chr4	-	85781564	85781775	exonic	NM_014991	WDFY3	AGAAACTGTATATGATGCTGCCAGTGTTTAACAGGAATTAGAAGTGCGTCTCACCAACCA
ASCRP3001699	35	27	34	37	27.5	26	4.92856	5.05449	5.49038	5.35201	5.04238	5.23345	P	P	P	P	P	P	hsa_circRNA_405779	chr19	-	37935808	37945975	exonic	uc002ogj.3	ZNF569	AGAAAGAAGAGGAAATGACTGAGTCCCAGGGATGTAAACAGCTGGAAAGAACTTTGCTTC
ASCRP3001700	37	44	24	32	28	25.5	5.10194	5.65531	4.79347	5.10194	5.04238	5.19896	P	P	P	P	P	P	hsa_circRNA_403312	chr5	-	31406959	31410994	exonic	NM_013235	DROSHA	AGAAAGAATAGGCTGTGGGAAAGGACCAAGTTGTTGCGAAGCTCTTTGGTGAATAATAGA
ASCRP3001701	55	42	32	52.5	40	43	5.56677	5.60185	5.2504	5.74172	5.5429	6.01702	P	P	P	P	P	P	hsa_circRNA_020151	chr10	-	120828957	120830597	exonic	NM_003750	EIF3A	AGAAAGAATCTCACACAAGATGAGATGCAAAGCTTTCAAATTCTGCCTCCAATACACGCG
ASCRP3001702	30	42.5	33	44	29	29	4.85846	5.63771	5.45974	5.44878	5.09726	5.23345	P	P	P	P	P	P	hsa_circRNA_404743	chr10	+	33093942	33113532	exonic	NM_024688	CCDC7	AGAAAGAGTTACCCTGAGACTGATATAGAAAGCTTGAGAGGTGCTTTGGGAAGACGCTTA
ASCRP3001703	132.5	232.5	77	166	125.5	85	6.80891	7.6375	6.82596	7.11789	7.22784	7.25223	P	P	P	P	P	P	hsa_circRNA_006599	chr12	-	459786	461490	exonic	NM_001042603	KDM5A	AGAAAGATTCTGCCAGAAGAAGAGGAATGTAGCAAACCTCGAGAAGCCTTTGGATTTGAA
ASCRP3001704	174	121	209.5	228	324	176	7.21818	6.78875	8.31796	7.54354	8.62015	8.47577	P	P	P	P	P	P	hsa_circRNA_005852	chr2	+	63206322	63217975	exonic	NM_015252	EHBP1	AGAAAGCTGTAACTGAGAGCTCAGAGCAGGACATGAAACAGCAAGATGAAGAGCGACGTC
ASCRP3001705	477	608.5	253	559	314	161	8.71695	8.96885	8.60469	8.80057	8.57505	8.32922	P	P	P	P	P	P	hsa_circRNA_101044	chr12	+	42768664	42768876	exonic	NM_016488	PPHLN1	AGAAAGGAGCAAATCATACTCTTTCCATCAGTCTCAACATAGAAGGACATGAGAGATGGC
ASCRP3001706	44	51	40	41	44	33	5.32227	5.79755	5.72894	5.43587	5.67112	5.54805	P	P	P	P	P	P	hsa_circRNA_404707	chr10	+	3150990	3151271	intronic	ENST00000381075	PFKP	AGAAAGGCTGTGTTTCTATTGGGAAGGGTTGGGCATCTTCACAAGGTCTCTAGGAGGAAG
ASCRP3001707	251	243.5	205	238.5	139	108	7.75068	7.72666	8.29785	7.60143	7.35959	7.62943	P	P	P	P	P	P	hsa_circRNA_406763	chr6	-	35604790	35614627	intronic	ENST00000540787	FKBP5	AGAAATGAACCATTTGTCTTTAGTCTTGGCAAAGGTGTTTGCTGACTAGCACTTTGGAGA
ASCRP3001708	46	41	44	44	53	46	5.36957	5.51161	5.91777	5.54118	6.03363	6.17123	P	P	P	P	P	P	hsa_circRNA_030355	chr13	+	53191604	53203917	exonic	uc021rjx.1	HNRNPA1L2	AGAAATGACCCACCAGACCAGAAACGGAAGAGAGCGCGGGGGATGTGTTTGGCGTGGGGC
ASCRP3001709	47	89	37	66	34	31	5.36957	6.4605	5.55999	5.98131	5.34808	5.51863	P	P	P	P	P	P	hsa_circRNA_401095	chr12	-	123678932	123679148	exonic	NM_022782	MPHOSPH9	AGAACAAAATGTTTCAAGATAATGATTTGAGAGAACGCTTCAGTGCAGCCAGCAGTGCTT
ASCRP3001710	165	263.5	100	149	128	77	7.1225	7.83891	7.21818	6.98753	7.25381	7.08697	P	P	P	P	P	P	hsa_circRNA_400651	chr10	+	115636279	115644139	exonic	NM_198514	NHLRC2	AGAACAACAACCCATTAGTTCCCCTTGGGATGTAGTTTTTGGAACATCAGATGGTCTTCT
ASCRP3001711	51	23	30	28.5	27	33	5.51863	4.72238	5.2504	5.04724	5.04238	5.66324	P	A	P	P	P	P	hsa_circRNA_404637	chr1	-	200575059	200575868	intronic	ENST00000367350	KIF14	AGAACAAGAGTATAATCATCATATTTGGCTCAGCAAGGGCAAAGAGGATAAAACAAATGA
ASCRP3001712	189.5	87	173	159	180	110	7.36543	6.41942	8.03607	7.0858	7.75309	7.65271	P	P	P	M	P	P	hsa_circRNA_101247	chr13	+	33306237	33320238	exonic	NM_015032	PDS5B	AGAACAATATCAGCTATGTGCATTAGCTATCAACAGCCTTGCTTCCTGTTTTACATCACA
ASCRP3001713	66	42.5	30.5	55	43.5	35	5.81331	5.55829	5.21631	5.77284	5.72364	5.71908	P	P	P	P	P	P	hsa_circRNA_067926	chr3	+	169991073	170011296	exonic	NM_002740	PRKCI	AGAACACAGAGGATTATCTCTTCCAAGGAACCAGTGATGCCCATGGATCAGTCATCCATG
ASCRP3001714	54	32	23	26	27	22.5	5.55999	5.21846	4.86397	5.04724	5.09726	4.85846	P	P	P	P	P	A	hsa_circRNA_406485	chr4	-	68396532	68409913	exonic	NM_001812	CENPC	AGAACCAAGTGAAGCCACAAACAGATCAGGATCATCTCAAAAATGGCTACAGAAGAAGAT
ASCRP3001715	163	238	186	205.5	211	116	7.1225	7.68968	8.14003	7.40001	7.9759	7.75254	P	P	P	P	P	P	hsa_circRNA_059060	chr2	+	242282406	242283312	exonic	NM_004404	SEPT2	AGAACCCAGAGCACAATGACTTTCTGAAGCTGAGAACCATGCTCATATTCTGGATGAAAT
ASCRP3001716	70	29	63	25	36	39	5.88152	5.13196	6.47949	4.88311	5.29803	5.81474	P	P	P	P	P	P	hsa_circRNA_405162	chr13	-	77723923	77724126	intronic	ENST00000357337	MYCBP2	AGAACCTGGTAGCTAAGGAATGGCTTGATTAGATTTGTGTTTTGTAACGATTGTGGTGGA
ASCRP3001717	135	42.5	67	49	49	44	6.847	5.63125	6.59923	5.60679	5.86236	6.08884	P	P	P	P	P	P	hsa_circRNA_406388	chr3	+	156570556	156606186	intronic	ENST00000467376	LEKR1	AGAACGAATGCCAGATCTACAACATTCTGTCACTGAGCCATACATAGATGTTGCCTGAAG
ASCRP3001718	227	386	223.5	354	290	182	7.6111	8.35196	8.41953	8.15346	8.46776	8.54993	P	P	P	P	P	P	hsa_circRNA_100656	chr10	-	99196947	99197507	exonic	NM_016046	EXOSC1	AGAACGAGCTGGGAGTGGTGGTAGCCCACAGTGAGTCAGGTTGAAATTTATAAGAGTTTC
ASCRP3001719	18678.5	9398	17212	15423	18293	13246	14.1301	13.1799	14.0597	13.8872	13.697	15.134	P	P	M	P	P	P	hsa_circRNA_010096	chr1	+	16093870	16101291	exonic	NM_017556	FBLIM1	AGAACGAGGTGTACTGCCTGGACGACTTCTACAGGATGCCCACCCCCTCCTCCTGTCCTG
ASCRP3001720	107.5	136	82	136	167	108	6.48397	6.95754	6.92228	6.85983	7.64192	7.65271	P	P	P	P	P	P	hsa_circRNA_403173	chr4	-	85758081	85853516	exonic	NM_014991	WDFY3	AGAACGTCGAGGACTACTCCAGAAAGTTTTTGTACAGGTATAATACTTCTCCACGTCTGC
ASCRP3001721	63	221.5	81.5	93.5	64.5	51	5.78597	7.57582	6.91234	6.41238	6.22365	6.39629	P	P	P	P	P	P	hsa_circRNA_105014	chrX	-	80047352	80049271	exonic	NM_153252	BRWD3	AGAACTACCTGTAAATTATGTGAAACCTCCAAATGTGGGTGGCAGCAAATGCACACATTC
ASCRP3001722	23.5	25	23	28	22	20	4.58555	4.93643	4.79347	5.00792	4.61528	4.43821	A	P	P	P	A	A	hsa_circRNA_402766	chr22	+	46711928	46722551	exonic	NM_016426	GTSE1	AGAACTCTGCAATGAGCTAAATCAAGTGAATTTGCAAGTATTCCTGCAAATAGCTCCCGG
ASCRP3001723	40	26	27	27	26	24	5.19896	5.00043	5.09726	4.86122	4.86397	4.96494	P	P	P	P	A	P	hsa_circRNA_004512	chr11	+	65093858	65094257	intergenic			AGAACTGAAGCATTGGATTAGCAGCTCAGGATACCGCCTTCAAACAAGGGGTTCAGCTTC
ASCRP3001724	214	264	175	246	271	223.5	7.52842	7.85077	8.06584	7.66816	8.36199	8.86353	P	P	P	P	P	P	hsa_circRNA_104754	chr9	+	33886878	33900269	exonic	NM_017811	UBE2R2	AGAACTGCCTTCTGAAAGGTGGAATCCTACTCAGAATGTGAGGCGCATATTAAATTTCCT
ASCRP3001725	49	26	25	28	32	25	5.44878	5.00043	4.99541	5.00792	5.2504	5.00293	P	P	P	P	P	P	hsa_circRNA_404817	chr10	+	124640186	124650369	sense overlapping	NR_027282	LOC399815	AGAACTTCAGAAAGGAAGAAAGATCAATGGAATGGATAAAAACAGAGCCAGAATCTGGTG
ASCRP3001726	2594	996	669.5	2736	1361	503	11.164	9.63195	10.0221	11.113	10.5789	10.1094	P	P	P	P	P	P	hsa_circRNA_103359	chr3	-	47716964	47719801	exonic	NM_003074	SMARCC1	AGAACTTTGGTCTCCGTACTGACATTTACTCCAAGAAAACATTAGCAAAGATACTTGGCA
ASCRP3001727	35	33	30	36	38	26	5.03262	5.31222	5.30616	5.26714	5.48859	5.09257	P	P	P	P	P	P	hsa_circRNA_007342	chr18	+	66564455	66564919	sense overlapping	NM_024781	CCDC102B	AGAAGAAAAATGAACTAGAGAGATTGCAAGCTGAAAATACCTCGGAGTGGGACAAGAGGG
ASCRP3001728	139	167	60	163	67	54	6.8983	7.209	6.40483	7.1028	6.34594	6.49645	P	P	P	P	P	P	hsa_circRNA_054700	chr2	+	61258553	61272986	exonic	NM_002618	PEX13	AGAAGAAATTTCTTTCCGGGCTGGTGATATGCTGAACTTAGCTCTCAAAGATCTGCTGAT
ASCRP3001729	264	834	180	380	239	116	7.82626	9.38636	8.0822	8.27203	8.16551	7.76088	P	P	P	P	P	P	hsa_circRNA_406591	chr5	-	16779653	16783578	exonic	NM_012334	MYO10	AGAAGACAAGACAATCAGTGACCAGGAATCCTTTAGGGAAGTTATTTGGTGAAAGTGGGG
ASCRP3001730	526.5	1370	195	730	319.5	124	8.85939	10.1292	8.22512	9.18283	8.60675	7.90695	P	P	P	P	P	P	hsa_circRNA_008672	chr1	+	33133825	33138502	exonic	NM_005610	RBBP4	AGAAGACAATATCATGCAAGTGTGGCAAATGAATTTGGAGGTTTTGGTTCAGTTAGTGGA
ASCRP3001731	255	297	176	344	323	200	7.77008	8.0298	8.07464	8.11813	8.62015	8.66931	P	P	P	P	P	P	hsa_circRNA_103938	chr5	-	132227855	132228810	exonic	NM_014423	AFF4	AGAAGACCGAAGGGAAGACTTCCAGTAGCTCCAAGGAGGTTAAGAATGAAGATGATAACC
ASCRP3001732	808.5	815	257	769	637	214	9.48204	9.35556	8.65138	9.24518	9.53529	8.79715	P	P	P	P	P	P	hsa_circRNA_000479	chr13	-	43528083	43544806	exonic	NM_033255	EPSTI1	AGAAGAGAAGCATTTAGAGAGCATCAGCAATACACAAGTGCATACACCTTGATAGCACCA
ASCRP3001733	52	32	38	36	36	38	5.49572	5.38307	5.63771	5.19896	5.44878	5.76991	P	P	P	M	P	P	hsa_circRNA_079800	chr7	-	33060883	33063720	exonic	NM_016489	NT5C3A	AGAAGAGAAGTACCCTTATATGGTGGAATGATAATAACGGACTTTGATATGACACTCAGT
ASCRP3001734	315	296	137.5	209	333	164	8.07479	8.0119	7.68306	7.43378	8.66596	8.37942	P	P	P	P	P	P	hsa_circRNA_400835	chr11	-	111706887	111709101	exonic	NM_001077690	ALG9	AGAAGAGCCATCCAGATATAAATGTTACCACTTTGTGTTTCAACGATATCGCCTGGAGCA
ASCRP3001735	61	88	63	75	56.5	39	5.72818	6.43849	6.50486	6.14202	6.07583	5.91644	P	P	P	P	P	P	hsa_circRNA_103072	chr20	-	44477088	44483931	exonic	NM_005469	ACOT8	AGAAGAGCTGCTTGACTGTGAGACCCTCATTGACCAGTATTTAAGAGGAAGGCATTACTG
ASCRP3001736	141	166	88	145	147	114.5	6.8919	7.18387	7.02863	6.95172	7.4444	7.75254	P	P	P	P	P	P	hsa_circRNA_102970	chr2	+	242343242	242352836	exonic	NM_014808	FARP2	AGAAGATACTAGAATTCCATCAGAAGCACGTCCTAAATGCGATGGCCAGGTATTACTGAC
ASCRP3001737	157	167	88	179	92	64.5	7.06529	7.209	7.02863	7.22731	6.79093	6.81533	P	P	P	P	P	P	hsa_circRNA_102336	chr18	+	23895192	23915195	exonic	NM_005640	TAF4B	AGAAGATCCAGAACAGCTGAGATTAAAGCAGAAAGCCAAAGAGAGATGAGGATGACATCA
ASCRP3001738	79	54	38	87	52	48	6.05549	5.90578	5.68521	6.31205	5.91975	6.20964	P	P	P	P	P	P	hsa_circRNA_003722	chr10	+	120867459	120892121	exonic	NM_001303111	FAM45A	AGAAGATCCAGAGAAATCAGAGAGCCACGTTATACAGTGACCATCTTTCCACCGTAGAAA
ASCRP3001739	93	121	109	138	148	183	6.31507	6.81675	7.34537	6.88276	7.46723	8.55867	P	P	P	P	P	P	hsa_circRNA_004868	chr20	-	48256214	48257202	exonic	NM_004776	B4GALT5	AGAAGATGACGACCTCTGGAACAGGTTGGTACCCAACCCTTTAATCGAGCCATGCTTTTC
ASCRP3001740	82	86	34.5	95	50.5	61	6.1122	6.39724	5.33623	6.43386	5.90979	6.72654	P	P	P	P	P	P	hsa_circRNA_404846	chr11	+	9495323	9496180	exonic	ENST00000496276	ZNF143	AGAAGATGGTACCACAGCATTTATTCACCACACCTCCAAAGGATCACTGGATGTGTTATT
ASCRP3001741	37	129	63	39	100	86	5.06889	6.87493	6.43108	5.40783	6.90165	7.29828	P	P	M	P	P	P	hsa_circRNA_024825	chr11	+	126275990	126283543	exonic	NM_006278	ST3GAL4	AGAAGCAGACCATTCACTACTATGAGCAGATCACGCTCAAGTCCATGGCGGTGGCCCGAG
ASCRP3001742	73	45	44.5	97.5	89	48.5	5.92306	5.67583	5.86098	6.46095	6.75353	6.27216	P	P	P	P	P	P	hsa_circRNA_100582	chr10	+	31661946	31791437	exonic	uc001ivr.4	ZEB1	AGAAGCCAGTGGTCATGATGAAAATGTTTTCAGTTTAAATTCTCAACTGGCAATTGGCCG
ASCRP3001743	42	33	31	28	26.5	29	5.21415	5.29803	5.36374	5.04724	4.96237	5.36957	P	P	P	P	P	P	hsa_circRNA_406666	chr5	-	132051448	132052676	exonic	NM_007054	KIF3A	AGAAGCTTGAAGAAGGTTCTGTTGGTGCAACTAATATGAACGAACATAGTTCCCGTTCCC
ASCRP3001744	96	136	52	98	66	55	6.34594	6.93085	6.12948	6.45685	6.2763	6.49645	P	P	P	P	P	M	hsa_circRNA_101667	chr16	-	249060	258187	exonic	NM_018032	LUC7L	AGAAGCTTGATCAGTTGAGGGCAATGGATCACTTGGAGTCCTTTATTGCTGAATGTGATC
ASCRP3001745	65.5	32	35	45	40.5	29.5	5.81331	5.27441	5.50986	5.50986	5.62801	5.40215	P	P	P	P	P	P	hsa_circRNA_078216	chr6	-	149922729	149925918	exonic	NM_007044	KATNA1	AGAAGCTTGTTCGTCTTCTGTTTGAAATGAACAAATCACCTGCTGCAGTAACAGAACCAG
ASCRP3001746	5868	5176	1309.5	7396.5	2197	1494.5	12.364	12.0292	10.9894	12.7496	11.2253	11.8327	P	P	P	P	P	P	hsa_circRNA_005067	chr1	-	32381491	32385259	intronic	ENST00000602889	RP11-84A19.4	AGAAGGAATCCACGTTCTAGTGAGTTTTTCGTTGGAATATACGTTGCACATTTATGGCGA
ASCRP3001747	116	298.5	112.5	175.5	127	73.5	6.60088	8.01856	7.39669	7.19348	7.22222	6.97803	P	M	P	P	P	P	hsa_circRNA_040929	chr16	-	89371613	89383486	exonic	NM_013275	ANKRD11	AGAAGGACTCGGACACAGCAGACGGTTGATGATGAAGCGCCGGCCGTGTAAATGAAGATC
ASCRP3001748	128	508	152.5	461.5	243	99	6.77345	8.73831	7.85648	8.52773	8.19316	7.50919	P	P	P	P	P	P	hsa_circRNA_017359	chr10	+	225933	255988	exonic	NM_006624	ZMYND11	AGAAGGATATTGGTTGCCAGGAGATGAGATTCTAAAGAAGTAAACAGGTCATGGCACGTT
ASCRP3001749	108	66	72	88	132	80	6.50177	6.16286	6.69207	6.33506	7.3185	7.17002	P	P	P	P	P	P	hsa_circRNA_400987	chr12	-	66923610	66990707	exonic	NM_021150	GRIP1	AGAAGGCAATACCTTTGGTTTTGTAATTCGAGATGAGAGTCCCTACACTAAATCCGCCAG
ASCRP3001750	25	27	20	20.5	23	23	4.61528	5.00043	4.51372	4.62505	4.65399	4.92856	A	P	A	A	A	A	hsa_circRNA_406576	chr4	+	186253748	186263270	exonic	NM_031953	SNX25	AGAAGGCTCAGCGAGTTTCAGAATTTACACCGGAAACTCAGTGAGGGCCCAAGAGATGAG
ASCRP3001751	92	264	88	200	106	48	6.26697	7.84276	7.01877	7.3744	6.98879	6.29173	P	P	P	P	P	P	hsa_circRNA_101859	chr16	-	70292882	70296427	exonic	NM_001605	AARS	AGAAGGCTGAAGAGATTGCTAATGAGATGATTGAGGCAGCCAAGTATTTGAGAACACAGT
ASCRP3001752	131	61.5	60	169	98.5	53.5	6.8039	6.05669	6.34791	7.13452	6.89224	6.4477	P	P	P	P	P	P	hsa_circRNA_103199	chr22	+	31661931	31664186	exonic	NM_005569	LIMK2	AGAAGGTCAGGTTTGCCAAAGGAATCGCCTCCGGAATGGCGCAGTAACAGTATCTCCAAG
ASCRP3001753	73	32	32	113	36	28	5.95829	5.2567	5.40971	6.61199	5.43031	5.36957	P	P	P	P	P	P	hsa_circRNA_104125	chr6	-	53138017	53156761	exonic	NM_021814	ELOVL5	AGAAGTACATCACTCAGGGGCAGCTGATACTAGAGTAAAAGGATGGTTTCTTCTGGACAA
ASCRP3001754	1213	373	676	424	466	459	10.0587	8.30788	10.0367	8.41649	9.12336	9.99024	P	P	P	P	P	P	hsa_circRNA_405776	chr19	+	37579940	37587017	exonic	ENST00000587082	ZNF420	AGAAGTCTGCCATCTGTTTCATTGTTATTCCTTTTCTCTGCATTCTCCAGACTCTGTGCT
ASCRP3001755	1137	2226	846.5	1601	896	303	9.95832	10.8075	10.3861	10.3434	10.0482	9.35812	P	P	P	P	P	P	hsa_circRNA_402237	chr2	-	45715378	45780869	exonic	NM_018079	SRBD1	AGAAGTGCAGGTGGAGACCACGTAGCTTTGCAAGGCCAGAGTTAATGAAGATCTTATATA
ASCRP3001756	82	44	67.5	70	55.5	45	6.1122	5.67583	6.59923	6.0627	6.07583	6.08884	P	P	P	P	P	P	hsa_circRNA_001835	chr9	+	2643266	2643521	sense overlapping	NM_003383	VLDLR	AGAAGTGGCGATGTGATGGGGACCCTGACTGCAAGGATGGCAGTGATGAGCTGGACTGTG
ASCRP3001757	41	21.5	28.5	22	22	40	5.23132	4.66667	5.21631	4.79347	4.72238	5.98004	P	A	P	A	A	P	hsa_circRNA_406927	chr7	-	29633115	29638517	sense overlapping	ENST00000442865	ZNRF2P2	AGAAGTTCATGTATACATGTGGATGATGAAGATCACGCAGAAAATCAGCAGAGCTAGGCA
ASCRP3001758	275.5	235	73	499	216	80.5	7.8974	7.66619	6.73409	8.63121	8.00177	7.15969	P	P	P	P	P	P	hsa_circRNA_001312	chr3	+	56600621	56601081	exonic	NR_024460	CCDC66	AGAAGTTCGTTGGAAGCAAAAAAAGCCCAGTGGAGGAAAGAGCTAGGTCAATATAGTCTA
ASCRP3001759	154	131.5	72	126.5	113	51	7.0445	6.91699	6.68352	6.76242	7.06589	6.3261	P	P	P	P	P	P	hsa_circRNA_013093	chr1	+	89206670	89251896	exonic	NM_006256	PKN2	AGAAGTTTACACTGGAACTGGACAGGGGGGATTCCCGAAGTCTTCCGTTTTCTGAGAATG
ASCRP3001760	353.5	132	130	148	142	119	8.24797	6.93085	7.62334	6.96846	7.38666	7.80598	P	P	P	P	P	P	hsa_circRNA_104232	chr6	+	155063089	155099179	exonic	NM_001286189	SCAF8	AGAAGTTTATTCAGAAAGATTGTGCCTCTACTCCTGCTTGTACAGACTGCTTTTCCAGCA
ASCRP3001761	31	28	22	25	21	21	4.88582	5.15913	4.79347	4.86122	4.65399	4.76722	P	P	A	A	A	A	hsa_circRNA_009556	chr1	+	8030953	8045342	exonic	NM_007262	PARK7	AGAATAAACAGGGCATTTAGCAAACTATCTGCTGCTGTGAAGGAGATACTGAAGGAGCAG
ASCRP3001762	179	149	81	288	129	103	7.27828	7.06679	6.86911	7.86545	7.27828	7.56232	P	P	P	P	P	P	hsa_circRNA_001406	chr4	+	42024854	42025401	exonic	NM_006345	SLC30A9	AGAATACAGAGAAATGATCTAGAACAACTTCGAAAAATCAGACGACGAAGTCCCCATGAA
ASCRP3001763	135	200	111	308	146	132	6.85741	7.44808	7.37295	7.96022	7.4354	8.01206	P	P	P	P	P	P	hsa_circRNA_101690	chr16	-	3860603	3860780	exonic	NM_004380	CREBBP	AGAATACTTCAGTCACCAACGTGCCAAATATGATGGGAATAACTGGGAACACAAGTCCAT
ASCRP3001764	104	42	113	44.5	43	51.5	6.46232	5.56761	7.40215	5.49127	5.70532	6.39629	P	P	P	P	P	P	hsa_circRNA_404963	chr12	-	10741985	10752211	sense overlapping	NR_028045	KLRAP1	AGAATAGACTCTATTTTCTCTGATTCGGTGTGCGCCAAGAAGAAAAGCCCCTAAGGGATC
ASCRP3001765	33	24	29	23	26	26	4.90735	4.80211	5.2504	4.72844	4.86397	5.09257	P	A	P	A	P	P	hsa_circRNA_000428	chr12	+	92499277	92499539	antisense	NR_046159	C12orf79	AGAATAGCTGTGGCCAACAATCTTGCAAAAGCTGGAGTTCAAAAAGAAGCAATGTAGACA
ASCRP3001766	86	38.5	36.5	71	42	29	6.17789	5.40215	5.62152	6.07939	5.59191	5.43772	P	P	P	P	P	P	hsa_circRNA_006929	chr5	+	68881420	68882183	exonic	NM_001042490	GTF2H2C_2	AGAATATAATGGAGAAAGGCATTTGGATGGCAATACTGAGCCAGGGCTTACATTAGGAGG
[truncated: 11,720 more rows]

## Sheet: Table S5
Table S5 The 72 differentional expression circRNAs in 3 paired human ESCC and compared ANT (fold change>2, p≤0.05)
[truncated: 74 more rows]

[truncated: 2 more sheets: Table S8, Table S9]
